# Supplementary material for: MiR-22/GLUT1 Axis Induces Metabolic Reprogramming and Sorafenib Resistance in Hepatocellular Carcinoma
Source: Int J Mol Sci. 2025 Apr 17;26(8):3808. doi: 10.3390/ijms26083808 (PMC12027541; doi:10.3390/ijms26083808)
Supplement: Supplementary file 1 [file ijms-26-03808-s001.zip]

Archive with 11 entries (11 files):
- Supplementary Figure S6 - sorafenib+HUVEC+CD31.tif
- S1_Supplementary Tables.pdf
- S2_supplementary figure legends.pdf
- S3_supplementary material.pdf
- S4_DEA_miR22_3p_HighvsLow_Q25.xlsx
- S5_fGSEA_fgseaResTidyALL_HvsL_mir22-3p.xlsx
- Supplementary Figure S1.tif
- Supplementary Figure S2.tif
- Supplementary Figure S3 - EMT.tif
- Supplementary Figure S4 - GLUT1 - metabolism.tif
- Supplementary Figure S5 - ROS.tif
