# Supplementary material for: MiR-22/GLUT1 Axis Induces Metabolic Reprogramming and Sorafenib Resistance in Hepatocellular Carcinoma
Source: Int J Mol Sci. 2025 Apr 17;26(8):3808. doi: 10.3390/ijms26083808 (PMC12027541; doi:10.3390/ijms26083808)
Supplement: Supplementary file 1 [file ijms-26-03808-s001.zip › S4_DEA_miR22_3p_HighvsLow_Q25.xlsx]

## Sheet: Sheet1
	baseMean	log2FoldChange	lfcSE	stat	pvalue	padj
SAPCD2	196.902	-2.51712	0.189255	-13.3001	2.31094e-40	3.35248e-36
CDCA4	311.765	-1.26765	0.0975527	-12.9946	1.31351e-38	9.52751e-35
BEND3	191.465	-1.53186	0.121055	-12.6542	1.05999e-36	5.12576e-33
MIR22HG	298.677	1.45061	0.116873	12.4118	2.25462e-35	8.17694e-32
KRT80	223.362	-3.9925	0.334027	-11.9526	6.29204e-33	1.82557e-29
MEG3	623.828	-3.70365	0.319012	-11.6097	3.67705e-31	8.89049e-28
FOXJ1	148.333	-4.36765	0.377888	-11.5581	6.72169e-31	1.39302e-27
NDUFAF1	1037.96	0.988064	0.0866006	11.4094	3.75124e-30	6.80241e-27
ITIH5	1253.15	-3.96065	0.348221	-11.3739	5.63815e-30	8.17927e-27
TRIM59	108.306	-1.722	0.151362	-11.3767	5.46137e-30	8.17927e-27
PLEKHB1	410.724	-3.72289	0.330197	-11.2748	1.74853e-29	2.306e-26
NCAPD2	1316.35	-1.30248	0.118255	-11.0142	3.26548e-28	3.9477e-25
PINK1	5098.84	1.21858	0.110799	10.9981	3.90236e-28	4.35474e-25
AIFM1	5662.38	1.07852	0.0986827	10.9291	8.36495e-28	8.66788e-25
EPS8L1	174.098	-3.3387	0.306936	-10.8775	1.47534e-27	1.37587e-24
ETFDH	2271.23	1.38471	0.127395	10.8694	1.61231e-27	1.37587e-24
ILF3	6133.61	-0.63785	0.0586667	-10.8724	1.55996e-27	1.37587e-24
CCDC183	69.1386	-2.90409	0.268937	-10.7984	3.50285e-27	2.8231e-24
MAPK13	551.987	-2.64661	0.245721	-10.7708	4.72914e-27	3.61082e-24
KIF18B	270.336	-1.94734	0.181816	-10.7105	9.08459e-27	6.58951e-24
FRAS1	589.677	-3.62201	0.339337	-10.6738	1.35012e-26	9.22919e-24
PITPNA	1906.46	0.744266	0.0697503	10.6704	1.39962e-26	9.22919e-24
SINHCAF	757.84	-1.59764	0.150711	-10.6007	2.95687e-26	1.86501e-23
ACYP2	389.254	1.22355	0.115854	10.5611	4.51359e-26	2.61385e-23
COL9A2	203.413	-2.8903	0.273606	-10.5637	4.38863e-26	2.61385e-23
KIF11	376.392	-1.50317	0.142378	-10.5576	4.68464e-26	2.61385e-23
RCC2	2392	-0.992242	0.0945147	-10.4983	8.79676e-26	4.72646e-23
CDCA8	397.908	-1.66172	0.158475	-10.4857	1.00545e-25	5.20931e-23
MMAA	753.116	1.07248	0.102552	10.458	1.34698e-25	6.73816e-23
MLYCD	1113.63	1.26875	0.121411	10.45	1.46502e-25	7.08437e-23
ENTPD2	223.117	-2.1735	0.208874	-10.4058	2.3333e-25	1.09191e-22
CEP55	176.297	-1.83785	0.176864	-10.3913	2.71579e-25	1.23118e-22
HMGB2	2108.69	-1.22467	0.118289	-10.3532	4.04821e-25	1.77962e-22
EZH2	474.114	-1.29939	0.125585	-10.3467	4.33358e-25	1.84904e-22
HADH	5193.91	1.20979	0.117629	10.2848	8.25108e-25	3.41996e-22
PTHLH	102.125	-3.26685	0.318603	-10.2536	1.13962e-24	4.59233e-22
ACAT1	12659	1.32014	0.129018	10.2322	1.4225e-24	5.43058e-22
TMEM132A	730.92	-2.3746	0.232028	-10.2341	1.39468e-24	5.43058e-22
ALDH2	39539.2	1.44443	0.141284	10.2236	1.55388e-24	5.78003e-22
CDCP1	223.044	-2.86996	0.281698	-10.1881	2.24143e-24	8.02557e-22
S100A14	1361.01	-2.89032	0.283728	-10.1869	2.2682e-24	8.02557e-22
KLC3	61.6487	-2.38968	0.234767	-10.1789	2.46206e-24	8.50408e-22
GPSM2	279.564	-1.33844	0.132396	-10.1094	5.02104e-24	1.69396e-21
MEX3A	343.717	-1.7936	0.178111	-10.0701	7.4872e-24	2.46856e-21
DZIP1L	55.7207	-2.21628	0.220393	-10.0561	8.63822e-24	2.78477e-21
GTSE1	220.06	-1.81501	0.180813	-10.0381	1.03701e-23	3.20084e-21
NEURL3	245.225	-2.35689	0.234749	-10.04	1.01645e-23	3.20084e-21
ZBTB12	134.585	-1.49836	0.149315	-10.0349	1.07019e-23	3.23442e-21
KIF2C	464.346	-1.88246	0.188119	-10.0068	1.42293e-23	4.15231e-21
STARD5	455.84	1.57384	0.157286	10.0062	1.43114e-23	4.15231e-21
LMNB2	1216.33	-1.09541	0.109701	-9.98539	1.76598e-23	4.99063e-21
SLC46A3	1909.37	2.16324	0.216668	9.98412	1.78888e-23	4.99063e-21
DNMT3B	122.956	-1.59334	0.159802	-9.97076	2.04654e-23	5.60174e-21
FABP4	728.517	3.04088	0.30556	9.95184	2.47561e-23	6.65067e-21
QDPR	5044.57	1.27304	0.128027	9.94355	2.69053e-23	7.09663e-21
SUCLG2	5010.43	1.07992	0.108826	9.92334	3.29529e-23	8.53656e-21
NCAPH	259.751	-1.65175	0.166767	-9.90454	3.97806e-23	1.01245e-20
PHF19	551.239	-1.23614	0.124854	-9.90071	4.13312e-23	1.03378e-20
KIF23	277.882	-1.84898	0.18729	-9.87226	5.49151e-23	1.32776e-20
MTF2	451.485	-0.896242	0.090771	-9.87366	5.41545e-23	1.32776e-20
TM6SF2	882.409	2.06206	0.209496	9.84298	7.35045e-23	1.74808e-20
ARL6IP6	268.401	-1.09554	0.111367	-9.83728	7.77869e-23	1.82009e-20
UBE2C	705.84	-1.86879	0.190202	-9.82528	8.76321e-23	2.0179e-20
KIFC1	683.009	-1.71525	0.174711	-9.81766	9.45086e-23	2.14224e-20
HELLS	136.646	-1.66868	0.1703	-9.79851	1.14262e-22	2.55015e-20
XRCC3	359.555	-1.07785	0.110068	-9.79261	1.21132e-22	2.66251e-20
TRIP13	252.76	-1.74159	0.177979	-9.78536	1.30136e-22	2.81774e-20
CDC20	884.796	-1.9221	0.196466	-9.78334	1.32758e-22	2.83224e-20
GHITM	9359.27	0.763852	0.0783391	9.75059	1.83399e-22	3.8559e-20
DBF4B	162.696	-1.05166	0.108208	-9.71886	2.50563e-22	5.19274e-20
KRT19	1292.67	-4.28776	0.441543	-9.71084	2.71087e-22	5.53895e-20
FXYD3	400.358	-4.09086	0.421697	-9.70096	2.98689e-22	6.01816e-20
CYB5D2	1034.53	1.16411	0.120146	9.68906	3.35611e-22	6.66947e-20
DHODH	1667.44	1.55257	0.16037	9.68112	3.62707e-22	7.11053e-20
UPP2	539.646	3.63017	0.375162	9.67625	3.80405e-22	7.35805e-20
SDHA	10041.7	0.902692	0.0933561	9.66935	4.06958e-22	7.76807e-20
NFE2L3	372.877	-1.76138	0.182191	-9.66776	4.13317e-22	7.78701e-20
TCF3	1522.73	-0.879419	0.0909812	-9.66594	4.20734e-22	7.8251e-20
G6PD	2139.58	-1.88472	0.195014	-9.66453	4.26571e-22	7.83324e-20
KIF15	155.204	-1.99039	0.206057	-9.65941	4.48427e-22	8.03126e-20
LMNB1	1065.6	-1.3776	0.142599	-9.66064	4.43076e-22	8.03126e-20
TICRR	117.997	-1.77564	0.183872	-9.65697	4.59244e-22	8.1247e-20
PIWIL4	72.2154	-2.35994	0.244499	-9.65213	4.81451e-22	8.41495e-20
SNHG1	957.047	-1.1085	0.114996	-9.63943	5.44916e-22	9.41082e-20
KCNN2	78.1345	2.89969	0.30093	9.63577	5.64663e-22	9.63713e-20
CENPF	1133.57	-1.69221	0.175859	-9.62256	6.42116e-22	1.08316e-19
BUB1B	294.318	-1.81862	0.189653	-9.58918	8.87836e-22	1.48044e-19
CBX1	1465.7	-0.757519	0.0790114	-9.58746	9.02768e-22	1.48823e-19
FAHD2A	1809.63	1.14875	0.120117	9.56357	1.13764e-21	1.836e-19
TPX2	1330.6	-1.48939	0.155737	-9.56344	1.13904e-21	1.836e-19
LDHD	3768.75	1.68517	0.176527	9.54622	1.34509e-21	2.14431e-19
MTHFD1	9940.76	1.53319	0.160748	9.53785	1.4583e-21	2.29951e-19
MUC5B	1116.36	-4.6419	0.486853	-9.5345	1.50616e-21	2.34945e-19
PCCB	5867.29	0.980082	0.102906	9.52409	1.66491e-21	2.56946e-19
SOX4	1704.81	-1.83912	0.193184	-9.52001	1.73167e-21	2.64435e-19
GINS1	392.387	-1.5904	0.167229	-9.51032	1.90075e-21	2.84269e-19
RAD54L	151.566	-1.84183	0.193654	-9.51093	1.88966e-21	2.84269e-19
LAMC2	477.816	-3.6865	0.38788	-9.50423	2.01524e-21	2.98317e-19
CLUH	10016.4	0.864757	0.0910272	9.49998	2.09941e-21	3.07637e-19
SELE	141.002	2.64239	0.278297	9.49486	2.20512e-21	3.19897e-19
DBF4	242.606	-0.903861	0.0953516	-9.47925	2.56115e-21	3.67868e-19
SGO2	192.224	-1.39912	0.147619	-9.47795	2.59316e-21	3.68813e-19
ARHGEF39	276.467	-1.23062	0.130178	-9.4534	3.27991e-21	4.61957e-19
PRPF38A	1001.35	-0.617297	0.0653319	-9.44863	3.433e-21	4.7887e-19
HIBCH	2141.38	0.985379	0.10436	9.44212	3.65297e-21	5.04701e-19
CDC37L1	929.08	0.962043	0.102214	9.41209	4.8639e-21	6.65666e-19
HNRNPA3	7049.74	-0.519504	0.0555306	-9.35527	8.33884e-21	1.13057e-18
FOXM1	979.7	-1.64993	0.176421	-9.35222	8.58258e-21	1.15285e-18
HJURP	369.761	-1.66134	0.177843	-9.34162	9.48746e-21	1.2627e-18
KNTC1	499.107	-1.45307	0.156152	-9.3055	1.33364e-20	1.75883e-18
RACGAP1	669.217	-1.2153	0.130759	-9.29416	1.48368e-20	1.93907e-18
GPD1	3099.8	2.04028	0.219579	9.29177	1.51743e-20	1.96548e-18
CCDC97	1159.08	-0.671785	0.0726014	-9.25305	2.1817e-20	2.77631e-18
FANCD2	314.929	-1.47506	0.159401	-9.25376	2.16735e-20	2.77631e-18
C2orf15	28.7635	-1.82836	0.197772	-9.24478	2.35718e-20	2.94789e-18
NCEH1	538.224	-1.92649	0.208384	-9.24487	2.35535e-20	2.94789e-18
CTH	3026.47	2.29476	0.248321	9.2411	2.43984e-20	3.02519e-18
MYBL2	1101.71	-2.04205	0.221118	-9.2351	2.58036e-20	3.17231e-18
NUF2	290.961	-1.76838	0.191613	-9.22893	2.73352e-20	3.33236e-18
GABARAPL1	3768.52	1.34887	0.14638	9.21488	3.11615e-20	3.74774e-18
CIP2A	141.907	-1.72243	0.186925	-9.21455	3.12591e-20	3.74774e-18
ETFA	7553.9	0.87407	0.0950049	9.20026	3.57081e-20	4.24605e-18
RILP	1048.94	1.27451	0.138584	9.1966	3.69458e-20	4.3575e-18
MELTF	253.406	-2.56433	0.278877	-9.1952	3.74301e-20	4.37902e-18
CPSF6	1747.03	-0.567106	0.0618926	-9.16275	5.05913e-20	5.87143e-18
ZNF296	70.0759	-1.84647	0.201552	-9.16122	5.13144e-20	5.90808e-18
KIF18A	121.011	-1.81119	0.197762	-9.15845	5.26475e-20	6.01384e-18
CFHR4	2189.39	2.63872	0.288194	9.15605	5.3834e-20	6.10132e-18
ATAD5	89.7161	-1.44741	0.158311	-9.1428	6.08543e-20	6.84352e-18
SALL4	82.0969	-2.8946	0.316717	-9.1394	6.27976e-20	7.00773e-18
NUSAP1	994.164	-1.33445	0.146069	-9.1358	6.49224e-20	7.18954e-18
CPEB3	361.522	1.3145	0.143953	9.13148	6.75696e-20	7.426e-18
ECHS1	24613.7	1.13932	0.124964	9.11722	7.70785e-20	8.40735e-18
FAM117B	315.111	-1.31179	0.144	-9.10965	8.26446e-20	8.9472e-18
ESR1	382.174	2.59662	0.285446	9.09671	9.31084e-20	1.00054e-17
SCO1	856.652	0.753725	0.0830348	9.07721	1.1139e-19	1.18819e-17
MOCS2	2523.09	0.925259	0.102009	9.07037	1.18613e-19	1.256e-17
CDCA7	238.249	-2.61116	0.287953	-9.06803	1.21193e-19	1.27402e-17
CLEC3B	846.558	1.83785	0.202969	9.05484	1.36766e-19	1.42738e-17
FAM72B	167.82	-1.4074	0.155501	-9.05072	1.42032e-19	1.46131e-17
PDE7A	434.985	-1.112	0.122856	-9.05125	1.41345e-19	1.46131e-17
TOP2A	2004.28	-1.71569	0.189702	-9.04415	1.50837e-19	1.54098e-17
RHNO1	535.669	-0.83032	0.0918288	-9.04204	1.53771e-19	1.55997e-17
NRM	669.105	-1.33684	0.147977	-9.0341	1.6536e-19	1.6544e-17
RECQL4	882.712	-1.50248	0.1663	-9.03477	1.64345e-19	1.6544e-17
PRC1	875.92	-1.3937	0.154619	-9.0138	1.99033e-19	1.97765e-17
MELK	293.534	-1.6013	0.177742	-9.00911	2.07728e-19	2.05001e-17
UGP2	12458.8	1.1987	0.133122	9.00453	2.16588e-19	2.123e-17
CDCA3	310.437	-1.54402	0.171599	-8.99784	2.30203e-19	2.24131e-17
NDC80	339.428	-1.49667	0.166406	-8.99411	2.3816e-19	2.30332e-17
CASP2	753.694	-0.830772	0.0923966	-8.99137	2.44164e-19	2.34576e-17
WDHD1	151.423	-1.47941	0.164822	-8.97582	2.81259e-19	2.68436e-17
CAD	1405.55	-0.831388	0.0927322	-8.96547	3.08954e-19	2.92941e-17
COLCA2	110.428	-1.98887	0.222239	-8.94926	3.57888e-19	3.37136e-17
WDR81	2201.31	0.715592	0.0799828	8.94683	3.65821e-19	3.42385e-17
TET1	73.7423	-1.7614	0.196894	-8.94593	3.68827e-19	3.42986e-17
MCM7	3862.07	-1.02143	0.114315	-8.93522	4.06365e-19	3.75486e-17
DDX11	562.608	-1.31975	0.147779	-8.93054	4.23925e-19	3.89232e-17
RHCG	182.884	3.54259	0.397214	8.91859	4.72266e-19	4.30891e-17
GOT2	12017.4	1.141	0.127974	8.91591	4.83833e-19	4.38686e-17
LINC02210	35.2046	-1.5811	0.177393	-8.91295	4.96906e-19	4.4774e-17
PLK1	521.658	-1.6582	0.186127	-8.90897	5.15101e-19	4.6127e-17
ANO9	148.512	-2.3221	0.26088	-8.90102	5.53362e-19	4.92492e-17
PTBP3	2199.56	-0.72511	0.0815057	-8.89643	5.76702e-19	5.10135e-17
C18orf54	62.9368	-1.34648	0.151512	-8.88697	6.28002e-19	5.52147e-17
CCNB2	465.639	-1.58876	0.178831	-8.88414	6.4419e-19	5.62968e-17
H2AFX	1338.61	-1.12483	0.126702	-8.87779	6.82003e-19	5.88917e-17
HDAC2	1759.79	-0.701359	0.078996	-8.87841	6.78222e-19	5.88917e-17
CDCA5	601.479	-1.43331	0.161603	-8.8693	7.36039e-19	6.31817e-17
TAPT1	1369.19	0.787127	0.0887723	8.86681	7.5271e-19	6.42327e-17
LPAR2	220.815	-1.84525	0.208197	-8.86303	7.78668e-19	6.60593e-17
PLK4	113.179	-1.40923	0.159059	-8.85982	8.01448e-19	6.75965e-17
ZNF207	3219.29	-0.415782	0.046957	-8.85452	8.40421e-19	7.0474e-17
MAD2L1	348.125	-1.3096	0.147962	-8.85092	8.68026e-19	7.23705e-17
PLAGL2	514.684	-1.00209	0.113236	-8.84953	8.78849e-19	7.2854e-17
GCDH	2949.8	1.27547	0.144294	8.83942	9.62129e-19	7.93046e-17
ATG4A	796.486	0.797787	0.0902603	8.83875	9.67995e-19	7.93373e-17
ANLN	517.358	-1.66927	0.18897	-8.83352	1.01434e-18	8.2669e-17
LMOD1	440.702	1.84821	0.209251	8.83248	1.0238e-18	8.29732e-17
SEC14L2	7408.48	1.94502	0.220315	8.82837	1.06212e-18	8.56011e-17
RNF144A	297.179	-1.34691	0.15275	-8.81775	1.1678e-18	9.35984e-17
DDR1	2032.77	-2.12086	0.240763	-8.8089	1.26378e-18	1.00184e-16
DLGAP5	254.937	-1.66428	0.188926	-8.80912	1.26133e-18	1.00184e-16
ZBTB34	320.027	-0.860871	0.0980482	-8.78008	1.63364e-18	1.288e-16
SDHD	4978.04	0.817615	0.0931688	8.77563	1.69944e-18	1.33263e-16
FANCG	411.976	-0.933102	0.10639	-8.77054	1.77804e-18	1.38677e-16
SMARCD1	1575.57	-0.588714	0.0671813	-8.76306	1.90013e-18	1.47408e-16
BUB1	325.508	-1.62945	0.18597	-8.76188	1.92029e-18	1.48179e-16
CCNA2	527.765	-1.49725	0.171068	-8.75235	2.08951e-18	1.60383e-16
HSD17B4	12620.6	1.01926	0.116648	8.73793	2.3743e-18	1.81284e-16
ECHDC2	6303.03	1.19511	0.136879	8.73115	2.52094e-18	1.89523e-16
MCM3	3089.93	-0.954862	0.109358	-8.73151	2.51305e-18	1.89523e-16
POLA1	355.711	-0.914686	0.104761	-8.73113	2.5214e-18	1.89523e-16
GRPEL1	2099.37	0.754136	0.0863953	8.7289	2.57156e-18	1.92297e-16
MT1X	8535.75	2.70648	0.310271	8.72296	2.71016e-18	2.01622e-16
PARPBP	156.18	-1.30782	0.150072	-8.7146	2.918e-18	2.15976e-16
ANXA3	132.681	-2.97932	0.341905	-8.71391	2.9358e-18	2.16191e-16
ADAP1	344.321	-2.22619	0.255509	-8.71277	2.96544e-18	2.17271e-16
C1orf116	310.741	-2.93613	0.337093	-8.71016	3.03456e-18	2.20234e-16
NXPH4	298.239	-2.66342	0.305785	-8.71009	3.03624e-18	2.20234e-16
OIP5	138.038	-1.53878	0.17679	-8.70396	3.20513e-18	2.31328e-16
POLD1	1051.56	-0.852476	0.0981426	-8.6861	3.75096e-18	2.69382e-16
CDCA7L	517.695	-1.42351	0.163967	-8.68172	3.89827e-18	2.78583e-16
SPRYD4	2285.53	1.06752	0.123012	8.67821	4.02049e-18	2.85908e-16
PIMREG	72.713	-2.03576	0.234674	-8.67486	4.14066e-18	2.93017e-16
SKA3	195.64	-1.53246	0.176689	-8.67319	4.20162e-18	2.95888e-16
ASF1B	447.926	-1.4754	0.17013	-8.67216	4.23996e-18	2.97146e-16
SDHB	5049.76	0.922034	0.106416	8.66442	4.53801e-18	3.16505e-16
MRM3	859.227	0.866695	0.100062	8.66162	4.65116e-18	3.22844e-16
CSPP1	571.546	-1.14708	0.132663	-8.64657	5.30695e-18	3.66609e-16
HNRNPU	13037.9	-0.399481	0.046204	-8.64601	5.33304e-18	3.66666e-16
SPDL1	288.875	-0.983248	0.113783	-8.64147	5.54933e-18	3.78903e-16
VEZF1	1119.67	-0.630803	0.0729996	-8.64119	5.56327e-18	3.78903e-16
SLFN13	376.539	-2.34601	0.271849	-8.62983	6.14419e-18	4.16513e-16
DSCC1	170.102	-1.1057	0.128152	-8.62806	6.23989e-18	4.21033e-16
C5orf34	57.2671	-1.28938	0.149731	-8.6113	7.2238e-18	4.85165e-16
BSPRY	177.611	-2.23189	0.259311	-8.60701	7.49917e-18	4.99039e-16
NDUFS2	9027	0.701345	0.0814804	8.60753	7.46526e-18	4.99039e-16
ARHGAP11A	360.696	-1.30129	0.151234	-8.60448	7.66637e-18	5.07836e-16
PIF1	106.137	-1.5076	0.175232	-8.6035	7.73224e-18	5.09871e-16
DYSF	1832.67	1.08908	0.126597	8.60279	7.77985e-18	5.10689e-16
KIF1C	7032.54	0.729028	0.0848167	8.59534	8.30187e-18	5.42501e-16
CCNF	367.285	-1.20092	0.139822	-8.58892	8.77916e-18	5.71118e-16
COQ6	789.771	0.787218	0.0917105	8.58373	9.18482e-18	5.9484e-16
COQ9	2750.73	0.905927	0.105638	8.5758	9.83987e-18	6.34431e-16
MYB	28.6983	-1.85736	0.216729	-8.56994	1.03537e-17	6.64606e-16
CDH6	249.412	-2.13319	0.248995	-8.5672	1.06033e-17	6.74803e-16
LCAT	1787.38	1.78357	0.208186	8.56717	1.06056e-17	6.74803e-16
TONSL	612.83	-1.18949	0.138886	-8.56448	1.08561e-17	6.87729e-16
SPINDOC	386.796	-1.08728	0.127025	-8.55961	1.13252e-17	7.14322e-16
SMPD4	2436.78	-0.506861	0.059242	-8.55578	1.17076e-17	7.35248e-16
EPHB3	144.966	-2.4339	0.284725	-8.54825	1.24966e-17	7.81415e-16
FER1L4	134.257	-2.54894	0.298225	-8.54704	1.26282e-17	7.85617e-16
SMARCC1	2644.25	-0.661965	0.0774532	-8.54664	1.26721e-17	7.85617e-16
CDC25A	201.385	-1.573	0.184279	-8.53598	1.38973e-17	8.57907e-16
MARCKS	3910.91	-1.09351	0.128153	-8.53285	1.42782e-17	8.77687e-16
CYP39A1	634.847	2.45734	0.288097	8.52956	1.46902e-17	8.99201e-16
CNOT11	2037.25	-0.669617	0.0786023	-8.51905	1.60866e-17	9.80541e-16
CCL14	1121.3	1.79416	0.211057	8.50081	1.88278e-17	1.14282e-15
CHAF1B	226.54	-1.55709	0.183284	-8.49549	1.97093e-17	1.1864e-15
MCM4	1420.63	-1.21749	0.143308	-8.49563	1.96855e-17	1.1864e-15
STIL	197.045	-1.24777	0.14708	-8.48364	2.18249e-17	1.30832e-15
RNF167	4255.49	0.622368	0.0734123	8.4777	2.29682e-17	1.37119e-15
SNORC	247.79	-2.7033	0.319447	-8.46244	2.61847e-17	1.55681e-15
C17orf53	129.479	-1.29	0.152448	-8.46193	2.62996e-17	1.55726e-15
ECT2	589.307	-1.38739	0.164035	-8.45786	2.72321e-17	1.60592e-15
INTS8	1051.49	-0.71309	0.084329	-8.45605	2.76595e-17	1.62452e-15
UNK	960.212	-0.613599	0.0725679	-8.45551	2.77869e-17	1.62542e-15
SLC25A11	2815.89	0.822313	0.0973067	8.45074	2.89465e-17	1.68645e-15
PPA2	1818.34	0.701628	0.0830883	8.44436	3.05722e-17	1.77404e-15
UHRF1	285.301	-1.63401	0.193529	-8.44322	3.08706e-17	1.78422e-15
CLIC3	59.8033	-2.58832	0.306635	-8.44106	3.14485e-17	1.81041e-15
MCEE	566.953	0.944184	0.111867	8.44023	3.16705e-17	1.81599e-15
GTF3C2	1345.45	-0.533973	0.0632943	-8.43634	3.27417e-17	1.87002e-15
SFPQ	4968.64	-0.521392	0.0618179	-8.43431	3.33149e-17	1.89529e-15
POGK	1881.65	-0.751325	0.0891229	-8.43022	3.45024e-17	1.95518e-15
EVPL	233.165	-3.24477	0.385284	-8.42177	3.70826e-17	2.09244e-15
KIF20B	230.09	-1.05851	0.125694	-8.42136	3.7213e-17	2.09244e-15
SCP2	16707	1.22008	0.144921	8.41897	3.7982e-17	2.12743e-15
FBXO46	832.639	-0.980261	0.116471	-8.41632	3.88482e-17	2.16758e-15
TCTN2	188.15	-1.46116	0.173768	-8.40866	4.14705e-17	2.30503e-15
SET	6519.04	-0.539216	0.0641444	-8.40629	4.23192e-17	2.33432e-15
TROAP	386.273	-1.63342	0.194306	-8.40642	4.2271e-17	2.33432e-15
RTKN2	80.8139	-1.86619	0.222053	-8.40423	4.30679e-17	2.36661e-15
DEPDC1B	246.404	-1.80375	0.214642	-8.40355	4.33185e-17	2.3714e-15
FBXO5	170.669	-1.15976	0.13808	-8.39923	4.49425e-17	2.45106e-15
GRB7	666.432	-1.47637	0.175943	-8.39117	4.8133e-17	2.61522e-15
TMEM100	143.789	2.52497	0.301085	8.38625	5.01898e-17	2.71681e-15
LRRC1	506.536	-1.64234	0.195891	-8.38391	5.11999e-17	2.76118e-15
GALNT15	132.212	1.64575	0.196345	8.3819	5.20792e-17	2.7982e-15
PAK6	47.0324	-2.32895	0.278034	-8.3765	5.4523e-17	2.91869e-15
CPT2	3309.13	1.01827	0.121613	8.37306	5.61402e-17	2.99421e-15
NAP1L1	7709.28	-0.781881	0.0934582	-8.3661	5.95585e-17	3.16489e-15
FH	10691.6	0.964459	0.115327	8.3628	6.12476e-17	3.24277e-15
STX1A	80.6372	-0.994812	0.119045	-8.3566	6.45506e-17	3.40522e-15
NFYA	1161.05	-0.765702	0.0916388	-8.35566	6.50702e-17	3.42019e-15
FKBP10	1514.1	-1.96803	0.235567	-8.3544	6.5764e-17	3.44418e-15
MCM10	171.284	-1.67491	0.200715	-8.34472	7.13824e-17	3.72498e-15
CHEK1	263.381	-1.14226	0.137019	-8.33654	7.64971e-17	3.97758e-15
CDT1	586.181	-1.51818	0.182191	-8.33292	7.8875e-17	4.08657e-15
TMC4	750.759	-2.71469	0.326756	-8.30801	9.7321e-17	5.02432e-15
ACADVL	22193.8	0.937636	0.112977	8.29932	1.04705e-16	5.38638e-15
GLYATL1	3761.76	1.97733	0.238348	8.29597	1.07702e-16	5.52097e-15
PDE2A	341.89	1.38081	0.166495	8.29338	1.10071e-16	5.62252e-15
SH2D3A	191.015	-1.98889	0.239903	-8.29042	1.12851e-16	5.7443e-15
DNASE1L3	714.877	1.88855	0.227846	8.28871	1.14484e-16	5.80704e-15
ETFBKMT	139.438	0.90191	0.108902	8.28186	1.21269e-16	6.12977e-15
RAD51AP1	172.496	-1.41177	0.170498	-8.28028	1.22884e-16	6.18987e-15
POLQ	119.041	-1.53665	0.185747	-8.27279	1.3086e-16	6.5688e-15
ZNF711	92.4468	-2.14667	0.259647	-8.26766	1.36616e-16	6.8341e-15
MTCL1	285.296	-1.9335	0.233884	-8.2669	1.37492e-16	6.85427e-15
CPED1	446.844	1.77268	0.214564	8.2618	1.43493e-16	7.12893e-15
HUNK	249.481	-2.60042	0.314784	-8.26098	1.44483e-16	7.15366e-15
EHHADH	9127.27	1.48975	0.180407	8.25773	1.48465e-16	7.30093e-15
WDR62	273.353	-1.3869	0.167949	-8.25782	1.48363e-16	7.30093e-15
SKA1	226.098	-1.50867	0.18278	-8.25397	1.53215e-16	7.50906e-15
CCNB1	1040.05	-1.33439	0.161732	-8.25061	1.57593e-16	7.67254e-15
CIT	301.18	-1.22914	0.148984	-8.25017	1.58172e-16	7.67254e-15
SFI1	577.84	-1.09354	0.132545	-8.25038	1.57889e-16	7.67254e-15
ZNF738	113.391	-1.0866	0.131712	-8.2498	1.58666e-16	7.67254e-15
RBMX	3493.86	-0.445106	0.0539756	-8.24642	1.63206e-16	7.8659e-15
CES5A	82.4317	2.36308	0.286611	8.24491	1.65281e-16	7.93951e-15
INPP5K	1028.42	0.658953	0.0799349	8.24362	1.67079e-16	7.99937e-15
CDCA2	105.943	-1.5768	0.19138	-8.23912	1.73485e-16	8.27879e-15
ERCC6L	74.6455	-1.43815	0.174617	-8.23603	1.78013e-16	8.46698e-15
COX18	690.29	0.686189	0.0833417	8.23344	1.81917e-16	8.6244e-15
TFAP2A	92.1955	-2.62243	0.318788	-8.22623	1.93196e-16	9.12927e-15
AATK	143.108	-2.0569	0.250291	-8.21803	2.06872e-16	9.74379e-15
MCM6	1423.77	-0.979355	0.119223	-8.2145	2.1305e-16	1.00023e-14
CENPA	141.319	-1.63709	0.19931	-8.21378	2.14336e-16	1.00302e-14
SERPING1	104586	1.17299	0.142912	8.20778	2.25321e-16	1.05104e-14
PCLAF	370.373	-1.34549	0.164052	-8.20164	2.37137e-16	1.09909e-14
SPINT2	1956.65	-2.51323	0.306424	-8.20183	2.36761e-16	1.09909e-14
FAM186B	30.1424	1.22994	0.150102	8.19401	2.52662e-16	1.16584e-14
YEATS2	778.316	-0.755939	0.0922577	-8.19378	2.53147e-16	1.16584e-14
GFOD2	1252.96	0.813038	0.0993077	8.18706	2.6769e-16	1.22892e-14
B3GALT2	46.7638	-2.42486	0.296573	-8.17625	2.92812e-16	1.34001e-14
MKI67	1443.91	-1.43873	0.175983	-8.17538	2.94945e-16	1.34552e-14
STMN1	3556.81	-1.15682	0.141512	-8.17475	2.96484e-16	1.34831e-14
CYP1A2	3790.25	3.85035	0.471213	8.17114	3.05487e-16	1.38491e-14
RMI2	321.507	-1.38399	0.16941	-8.16944	3.09822e-16	1.39584e-14
CDC45	238.912	-1.47779	0.180892	-8.16946	3.09771e-16	1.39584e-14
PM20D2	532.212	-1.11293	0.136276	-8.16674	3.16828e-16	1.42216e-14
SLC6A13	298.145	2.11074	0.258465	8.16644	3.17627e-16	1.42216e-14
ITPR3	660.749	-2.37797	0.291363	-8.16155	3.30762e-16	1.47642e-14
C4orf46	164.017	-0.843068	0.103359	-8.15667	3.4439e-16	1.53254e-14
NEK2	371.831	-1.52724	0.187339	-8.15228	3.57127e-16	1.58435e-14
HGD	15683.3	1.53246	0.188034	8.14988	3.64278e-16	1.61115e-14
SBK1	79.6815	-1.86142	0.228491	-8.1466	3.74309e-16	1.64549e-14
TTK	231.448	-1.66626	0.204527	-8.14688	3.73433e-16	1.64549e-14
STEAP4	542.861	1.91582	0.235212	8.14509	3.78986e-16	1.66101e-14
IVD	6867.72	0.944511	0.116008	8.14177	3.89552e-16	1.70218e-14
EPCAM	2450.92	-3.36683	0.413775	-8.13686	4.05674e-16	1.7673e-14
RAD51	147.236	-1.37327	0.168814	-8.1348	4.12631e-16	1.79223e-14
KHDRBS1	3974.74	-0.41404	0.0509146	-8.13205	4.22091e-16	1.82784e-14
TACC3	1182.26	-1.1551	0.142123	-8.12749	4.38264e-16	1.89223e-14
PSRC1	227.246	-1.22191	0.150353	-8.12689	4.40432e-16	1.89595e-14
NUDT6	429.077	1.29913	0.159912	8.12405	4.50896e-16	1.93525e-14
DNAJC9	1027.12	-0.741316	0.0913065	-8.11898	4.70106e-16	2.01175e-14
CKAP2L	136.82	-1.54253	0.190225	-8.10899	5.10441e-16	2.17793e-14
GGA3	1070.75	-0.503348	0.0621329	-8.10116	5.44393e-16	2.30941e-14
HTR2B	197.558	2.37761	0.293491	8.10115	5.44439e-16	2.30941e-14
GSTK1	12390.6	0.868054	0.107232	8.09512	5.7207e-16	2.4125e-14
SPC25	138.13	-1.40289	0.173299	-8.09521	5.71636e-16	2.4125e-14
CSNK1E	1761	-0.642978	0.0796068	-8.07692	6.64228e-16	2.79303e-14
HDC	40.6712	2.05531	0.254532	8.07484	6.75627e-16	2.83275e-14
EPPK1	590.452	-2.28233	0.282854	-8.06894	7.09129e-16	2.96465e-14
MCM2	1534.88	-1.31058	0.162433	-8.06843	7.12102e-16	2.96852e-14
IGDCC4	65.4895	-2.51134	0.311319	-8.06678	7.2175e-16	2.99555e-14
SAR1B	2531.38	0.95078	0.117866	8.06662	7.22715e-16	2.99555e-14
U2SURP	2125.55	-0.577617	0.0717123	-8.05464	7.97155e-16	3.28532e-14
SRD5A2	705.398	2.54111	0.315475	8.05486	7.95708e-16	3.28532e-14
FANCI	675.441	-1.11338	0.138236	-8.0542	7.99993e-16	3.28768e-14
MTBP	90.8729	-1.1824	0.146839	-8.0523	8.12505e-16	3.32966e-14
COL11A2	43.2132	-2.16273	0.268635	-8.0508	8.22539e-16	3.36129e-14
KIF4A	494.041	-1.56003	0.193819	-8.04888	8.35558e-16	3.4049e-14
CHD7	793.074	-0.928044	0.11548	-8.03639	9.25211e-16	3.75967e-14
SLC35F2	82.7292	-1.83731	0.228694	-8.03393	9.43996e-16	3.82529e-14
CENPH	197.967	-1.10369	0.137431	-8.03091	9.67504e-16	3.90963e-14
RNF130	5062.78	0.657858	0.0819853	8.02409	1.02281e-15	4.12164e-14
ZNF18	293.609	0.715467	0.089233	8.01797	1.07508e-15	4.32029e-14
TRIM45	189.603	-1.33341	0.166465	-8.01016	1.14561e-15	4.591e-14
KIF20A	459.834	-1.54334	0.192694	-8.00929	1.1537e-15	4.61068e-14
ECM2	996.51	1.40368	0.17528	8.00824	1.16358e-15	4.63737e-14
C1S	81290.5	1.22342	0.15289	8.00196	1.22454e-15	4.86696e-14
MAN1C1	663.862	1.73091	0.216362	8.00006	1.24358e-15	4.9157e-14
MAP3K1	775.541	-0.875073	0.109379	-8.00038	1.24036e-15	4.9157e-14
HNRNPA1L2	2387.41	-0.609201	0.0761741	-7.99748	1.26987e-15	5.00597e-14
ACTL6A	977.936	-0.663787	0.0830038	-7.99706	1.2742e-15	5.00945e-14
SH3BP1	359.468	-1.42065	0.177666	-7.99618	1.28344e-15	5.03212e-14
FMO4	983.619	1.37384	0.171851	7.99434	1.30265e-15	5.09368e-14
RCAN1	2103.96	1.18594	0.148557	7.98309	1.42709e-15	5.56529e-14
ZWINT	736.973	-1.18502	0.148541	-7.97771	1.49078e-15	5.79804e-14
CEP95	651.504	-0.58668	0.0735835	-7.97298	1.54891e-15	6.00802e-14
RCL1	2079.38	1.23623	0.155063	7.97246	1.55546e-15	6.01735e-14
CDADC1	342.431	0.823978	0.103408	7.96819	1.6101e-15	6.21214e-14
DMGDH	3604.53	1.5861	0.199063	7.96782	1.61492e-15	6.21422e-14
MUC1	186.238	-2.41645	0.303411	-7.96428	1.66182e-15	6.3778e-14
DNMT1	1628.59	-0.940666	0.118137	-7.9625	1.686e-15	6.4535e-14
CDK1	676.698	-1.33658	0.167869	-7.96207	1.69189e-15	6.459e-14
MARC2	3044.02	1.00498	0.126401	7.95076	1.85368e-15	7.05808e-14
TMEM237	345.751	-0.875482	0.110148	-7.9482	1.89234e-15	7.18643e-14
CYP26B1	155.87	-2.5207	0.317185	-7.94709	1.90948e-15	7.23258e-14
SPHK1	934.478	-2.31851	0.29209	-7.93764	2.0607e-15	7.78504e-14
TPRG1	83.2118	1.76228	0.222064	7.9359	2.08969e-15	7.87404e-14
USP1	983.273	-0.712972	0.0899053	-7.93025	2.18708e-15	8.2197e-14
SLC39A4	1183.59	-2.33252	0.294235	-7.9274	2.23788e-15	8.38886e-14
NAALADL1	338.765	-2.34556	0.295918	-7.92638	2.25619e-15	8.43572e-14
CENPE	218.002	-1.40434	0.177201	-7.9251	2.27955e-15	8.50112e-14
NDRG1	11571.9	-1.47326	0.186002	-7.92064	2.36294e-15	8.78952e-14
MMUT	3941.41	1.0029	0.126687	7.9164	2.44482e-15	9.07084e-14
NDFIP1	7860.01	0.600113	0.0758472	7.91213	2.53026e-15	9.36391e-14
NT5DC2	1260.41	-1.59936	0.202192	-7.91008	2.57225e-15	9.49506e-14
NUP210	2580.5	-0.895694	0.113243	-7.9095	2.58427e-15	9.51524e-14
BTNL9	294.442	1.46451	0.185269	7.90479	2.6839e-15	9.85706e-14
LRP8	44.7968	-1.85343	0.234973	-7.88786	3.07419e-15	1.1262e-13
PHYKPL	1390.89	0.815625	0.103426	7.88606	3.11878e-15	1.13965e-13
CCPG1	3115.97	0.768575	0.0975056	7.88237	3.21241e-15	1.17092e-13
FAM49B	1368.64	-0.827903	0.105133	-7.87481	3.41259e-15	1.24076e-13
PRR15L	336.943	-2.43322	0.309032	-7.87369	3.44339e-15	1.24883e-13
SPINT1	1693.92	-2.70548	0.343671	-7.8723	3.48167e-15	1.25957e-13
P3H4	630.328	-1.29884	0.165031	-7.87027	3.53887e-15	1.27707e-13
BIRC5	545.574	-1.62519	0.206717	-7.86191	3.78305e-15	1.3618e-13
SFXN1	3070.04	0.811395	0.103223	7.86057	3.82402e-15	1.37314e-13
ZNF202	259.838	-0.585716	0.0745816	-7.85336	4.05041e-15	1.45085e-13
PRKCD	885.943	-0.913957	0.116388	-7.85269	4.07202e-15	1.45499e-13
MRPL32	1728.41	0.508103	0.0647228	7.85046	4.1452e-15	1.4775e-13
UBAP2	911.604	-0.672516	0.0856764	-7.84949	4.17725e-15	1.48528e-13
CLPB	906.43	0.814721	0.103801	7.84889	4.19744e-15	1.48881e-13
HMGA1	3385.71	-1.2015	0.153136	-7.84593	4.29772e-15	1.52066e-13
TYMS	1214.61	-1.18822	0.151818	-7.82659	5.01277e-15	1.76935e-13
ZNF792	157.523	-0.776296	0.0992121	-7.82461	5.09227e-15	1.79305e-13
OSBP	4048.1	0.549398	0.0702522	7.82038	5.2665e-15	1.84991e-13
NCOA5	1084.06	-0.530767	0.0678885	-7.81822	5.35734e-15	1.87727e-13
GPR146	467.47	1.01764	0.13031	7.80938	5.74689e-15	2.00409e-13
USP37	581.78	-0.808516	0.103528	-7.80965	5.73463e-15	2.00409e-13
CRK	1096	0.727442	0.0931585	7.80865	5.7804e-15	2.01094e-13
SULT1B1	86.8562	2.27847	0.292053	7.80156	6.11463e-15	2.12213e-13
UQCRC2	6213.95	0.710533	0.0911139	7.79829	6.27499e-15	2.17258e-13
CFI	16185.1	1.15468	0.148079	7.79771	6.30397e-15	2.17742e-13
CTNS	780.113	0.580479	0.0744503	7.79686	6.34676e-15	2.18699e-13
MSH2	728.421	-0.719171	0.0922648	-7.79465	6.4589e-15	2.22036e-13
DCAF16	502.913	-0.85833	0.110226	-7.78698	6.86325e-15	2.35379e-13
SLC27A5	19758	1.92907	0.247933	7.78062	7.21707e-15	2.46929e-13
KIF12	955.435	-1.57747	0.202805	-7.77828	7.35173e-15	2.50945e-13
GALNT3	63.4668	-2.12972	0.27384	-7.77724	7.41218e-15	2.52414e-13
ENPEP	1678.45	1.30852	0.168359	7.7722	7.71364e-15	2.62065e-13
NSD2	1562.95	-0.841432	0.108331	-7.76724	8.02126e-15	2.7188e-13
ABI2	832.427	-0.785422	0.101157	-7.76436	8.20616e-15	2.77498e-13
ACOT13	3371.92	0.819017	0.105633	7.75339	8.94686e-15	3.01842e-13
PEBP1	58097.5	0.91786	0.11839	7.75288	8.98348e-15	3.02374e-13
SMC4	1658.22	-0.980371	0.126556	-7.74653	9.44356e-15	3.17124e-13
GOLGA2P7	305.369	-1.09408	0.14125	-7.74571	9.50523e-15	3.17724e-13
SHMT1	11532.9	1.40252	0.181067	7.74585	9.49416e-15	3.17724e-13
PHIP	1018.93	-0.732871	0.0946408	-7.74371	9.65535e-15	3.22e-13
FAM222B	971.298	-0.644056	0.0831758	-7.74331	9.68629e-15	3.22291e-13
ACVR2B	423.896	-0.892057	0.115273	-7.73864	1.00487e-14	3.33408e-13
PIGS	941.6	-0.835113	0.107918	-7.73842	1.00663e-14	3.33408e-13
LINC01106	49.1009	-1.61673	0.209089	-7.73228	1.0564e-14	3.49095e-13
FBXL19	394.869	-0.743261	0.0961381	-7.73118	1.06556e-14	3.50827e-13
SLC29A2	289.285	-1.56364	0.202254	-7.73107	1.06648e-14	3.50827e-13
CLYBL	1082.78	1.09404	0.141581	7.72732	1.09837e-14	3.60499e-13
CCDC43	429.978	-0.570878	0.0739022	-7.72477	1.12054e-14	3.66946e-13
ORC1	178.743	-1.44325	0.186865	-7.7235	1.13176e-14	3.69786e-13
RIBC2	41.3549	-2.07732	0.269058	-7.72069	1.15699e-14	3.7718e-13
DNAJB9	3739.8	0.918452	0.119113	7.71076	1.25068e-14	4.06808e-13
MCCC2	5445.81	0.706952	0.0916894	7.71029	1.25537e-14	4.07419e-13
ALDH9A1	5824.47	0.795942	0.103245	7.70923	1.2658e-14	4.09888e-13
ITGB4	1022.53	-1.83549	0.238118	-7.70834	1.27464e-14	4.10916e-13
RAB36	61.4999	-2.26284	0.293547	-7.70861	1.27199e-14	4.10916e-13
MMS22L	167.645	-1.1939	0.154961	-7.70448	1.31374e-14	4.22582e-13
STX6	945.195	-0.577312	0.0749474	-7.7029	1.3301e-14	4.26897e-13
EVC2	99.7368	-2.03413	0.264144	-7.70083	1.35189e-14	4.32935e-13
MCM5	2484.21	-0.879461	0.114265	-7.69665	1.39684e-14	4.46341e-13
SOCS2	667.571	1.45079	0.188517	7.69582	1.40584e-14	4.48232e-13
HCG18	447.472	-0.771365	0.100296	-7.69088	1.4613e-14	4.64893e-13
TMBIM6	56643.8	0.639568	0.0831666	7.69021	1.46897e-14	4.66311e-13
SRR	273.289	0.81682	0.106326	7.68226	1.5631e-14	4.95107e-13
ARHGAP39	205.548	-1.13389	0.147615	-7.68139	1.57369e-14	4.97375e-13
NIT2	3138.77	0.715795	0.0932079	7.67956	1.59639e-14	5.03453e-13
CDK19	666.568	-0.866152	0.112805	-7.67828	1.61235e-14	5.07385e-13
BLCAP	3409.9	0.775802	0.101058	7.6768	1.63112e-14	5.12178e-13
FGFR3	3730.62	-1.34128	0.174849	-7.67108	1.70552e-14	5.34383e-13
BMF	845.123	-1.40018	0.182597	-7.66813	1.74518e-14	5.45633e-13
SASS6	153.078	-0.936746	0.122183	-7.66676	1.76392e-14	5.50304e-13
SPATS2	726.558	-0.72778	0.0949562	-7.66437	1.79708e-14	5.59447e-13
GSTZ1	1816.8	1.38904	0.181316	7.66086	1.84696e-14	5.73743e-13
SGO1	91.0483	-1.48728	0.194242	-7.65685	1.90556e-14	5.90684e-13
NUP205	1129.36	-0.6744	0.0880913	-7.65569	1.92274e-14	5.94737e-13
HNRNPH1	5084.43	-0.519121	0.0678142	-7.65504	1.93248e-14	5.96479e-13
CLSPN	66.2429	-1.85938	0.242912	-7.65454	1.94001e-14	5.97533e-13
SLC45A4	466.502	-1.63841	0.214206	-7.64874	2.02962e-14	6.23807e-13
DDX12P	126.985	-0.970351	0.127039	-7.63822	2.20252e-14	6.75348e-13
EME1	119.306	-1.30281	0.170571	-7.63798	2.20662e-14	6.75348e-13
CBR4	1217.77	0.901157	0.117999	7.63696	2.22417e-14	6.79286e-13
SNAP25	223.571	-2.2648	0.296905	-7.62803	2.38366e-14	7.26464e-13
FAM72D	86.8987	-1.39812	0.183347	-7.62553	2.43028e-14	7.39121e-13
RBM12B	369.617	-0.673082	0.0883026	-7.62245	2.48904e-14	7.55408e-13
SLC1A5	1364.42	-1.57072	0.20614	-7.61966	2.54337e-14	7.70285e-13
NCAPG	580.373	-1.31639	0.17285	-7.6158	2.62061e-14	7.92024e-13
MTMR2	495.226	-0.855841	0.112387	-7.61511	2.63476e-14	7.94647e-13
E2F2	121.845	-1.3428	0.176535	-7.60643	2.81762e-14	8.48034e-13
ZCCHC3	1071.06	-0.683138	0.0898394	-7.60398	2.87149e-14	8.62458e-13
TRAIP	164.514	-1.26366	0.166347	-7.59656	3.04116e-14	9.11531e-13
SPEF2	161.679	-1.21613	0.160165	-7.59297	3.12643e-14	9.35158e-13
KIF14	194.219	-1.3485	0.177614	-7.59233	3.14194e-14	9.37864e-13
ABCC6	5782.9	0.988267	0.130185	7.59126	3.16802e-14	9.43706e-13
ADRA1A	135.829	2.33526	0.307647	7.59069	3.18206e-14	9.45946e-13
CBX2	243.279	-1.57731	0.208108	-7.57932	3.47378e-14	1.02884e-12
TUBD1	249.223	-0.654812	0.0863951	-7.57927	3.47511e-14	1.02884e-12
TLDC2	121.666	-1.60316	0.211552	-7.57806	3.50763e-14	1.03636e-12
MED11	704.422	0.729441	0.0963001	7.57467	3.60053e-14	1.06164e-12
SOX9	1722.19	-1.68489	0.222531	-7.57147	3.69033e-14	1.08542e-12
UBA2	2502.44	-0.57361	0.0757615	-7.57126	3.69611e-14	1.08542e-12
LPCAT4	297.266	-1.17094	0.154902	-7.55919	4.05599e-14	1.18869e-12
ORC6	143.996	-1.33602	0.176797	-7.55676	4.1323e-14	1.20862e-12
EMCN	387.542	1.07647	0.142509	7.55372	4.23006e-14	1.23472e-12
CRHBP	157.786	2.47741	0.328145	7.54975	4.36088e-14	1.27035e-12
KCTD21	1078.75	0.645813	0.085549	7.54904	4.38481e-14	1.27476e-12
C1R	44070.1	1.20156	0.159229	7.5461	4.48484e-14	1.30123e-12
PAK4	1922.97	-0.698412	0.0926151	-7.54101	4.6634e-14	1.35034e-12
C1RL	5251.56	0.866959	0.115013	7.53793	4.77502e-14	1.37716e-12
XRCC2	50.1449	-1.46619	0.194502	-7.53818	4.76594e-14	1.37716e-12
LIN9	170.001	-1.04157	0.138216	-7.53587	4.8509e-14	1.39627e-12
IGF1R	321.433	-1.80961	0.240166	-7.53484	4.88939e-14	1.40456e-12
GHR	2160.24	1.56126	0.20729	7.53178	5.00521e-14	1.43499e-12
HIBADH	4274.53	0.912212	0.121148	7.52971	5.08528e-14	1.45507e-12
HAGH	7260.99	1.07913	0.14335	7.52793	5.15511e-14	1.47215e-12
CD3EAP	489.715	-0.775595	0.10312	-7.5213	5.42358e-14	1.54577e-12
SRSF2	4370.66	-0.378856	0.0503745	-7.52079	5.44481e-14	1.54878e-12
HIC2	347.274	-1.20797	0.160628	-7.52027	5.46622e-14	1.55183e-12
MYBL1	186.082	-1.1845	0.157615	-7.51519	5.68294e-14	1.6102e-12
PEG3	937.793	-2.78886	0.371164	-7.51383	5.74202e-14	1.62377e-12
PTK7	668.449	-1.90281	0.253268	-7.51303	5.77724e-14	1.63055e-12
KRBA1	185.566	-1.32271	0.176236	-7.50533	6.1276e-14	1.72313e-12
TIGD2	612.764	1.16403	0.155094	7.5053	6.12901e-14	1.72313e-12
KCNJ8	1908.49	1.36615	0.182033	7.50499	6.14348e-14	1.72386e-12
LINC00324	137.913	0.9826	0.130968	7.50262	6.25561e-14	1.74856e-12
GDPD3	53.0297	-1.62769	0.216947	-7.50267	6.25289e-14	1.74856e-12
MPDZ	1911.64	1.26549	0.168687	7.50201	6.28484e-14	1.75335e-12
LRRC37B	96.5898	-0.851727	0.113647	-7.49451	6.65478e-14	1.85299e-12
TAF1D	999.827	-0.762794	0.101961	-7.48126	7.36119e-14	2.04576e-12
AUNIP	36.8144	-1.17588	0.1573	-7.47543	7.69517e-14	2.13042e-12
COX7B	6529.38	0.872111	0.116663	7.47546	7.69321e-14	2.13042e-12
MAPRE3	754.756	0.842912	0.11279	7.47329	7.82113e-14	2.16117e-12
RPIA	446.355	-0.504743	0.0675454	-7.47264	7.86017e-14	2.16782e-12
MFSD10	1187.16	-1.10994	0.148542	-7.4722	7.8863e-14	2.1709e-12
PROZ	893.235	1.84085	0.246425	7.47023	8.00539e-14	2.19951e-12
PAQR4	695.711	-1.18557	0.158785	-7.46646	8.23795e-14	2.25913e-12
ARHGEF2	1350.33	-1.06134	0.142157	-7.46598	8.2683e-14	2.26317e-12
ACAA2	13637.4	1.13293	0.151759	7.46535	8.30802e-14	2.26976e-12
CYP3A4	53678.9	3.26921	0.437967	7.46453	8.35977e-14	2.27961e-12
PPIF	5647.68	0.829373	0.111116	7.46401	8.39304e-14	2.28439e-12
MTMR7	237.073	-1.77657	0.23808	-7.46205	8.51887e-14	2.31429e-12
CDC6	590.989	-1.31275	0.175962	-7.46042	8.62469e-14	2.33866e-12
TNNC1	106.244	-2.55938	0.343502	-7.45084	9.27489e-14	2.51028e-12
RANBP10	1313.44	0.764409	0.102625	7.44856	9.43666e-14	2.54457e-12
SMURF2	280.345	-0.797243	0.107031	-7.44872	9.42501e-14	2.54457e-12
STRBP	759.699	-0.549056	0.0737161	-7.44825	9.45893e-14	2.54584e-12
DIO2	188.007	3.0216	0.405941	7.44346	9.80808e-14	2.63492e-12
MICU1	3307.87	0.643187	0.0864221	7.4424	9.88749e-14	2.65135e-12
MIR600HG	127.205	-1.09969	0.147784	-7.44118	9.97925e-14	2.67101e-12
PMAIP1	45.0444	-1.90456	0.256174	-7.43463	1.04858e-13	2.80143e-12
SMIM14	2317.54	0.892246	0.120038	7.43305	1.0612e-13	2.82994e-12
BCL11A	51.0301	-1.99852	0.268908	-7.43198	1.06984e-13	2.84775e-12
FXR2	1252.02	0.518096	0.0697466	7.42826	1.10034e-13	2.92356e-12
CKS2	852.771	-0.941302	0.126787	-7.42431	1.13371e-13	3.00672e-12
RNASE4	9236.75	1.06936	0.144087	7.4216	1.15718e-13	3.06335e-12
NFS1	1689.58	0.48797	0.065789	7.4172	1.19626e-13	3.16105e-12
MYO1B	9363.67	0.889512	0.119984	7.4136	1.22919e-13	3.24215e-12
DNMT3A	938.965	-0.924263	0.124684	-7.41282	1.23646e-13	3.25541e-12
TTC36	646.745	2.84763	0.38419	7.41203	1.24379e-13	3.26877e-12
KDM8	826.727	1.53126	0.206665	7.4094	1.26876e-13	3.32837e-12
ZCCHC24	1783.45	0.789697	0.106599	7.40809	1.2813e-13	3.35521e-12
PKMYT1	306.482	-1.23171	0.166307	-7.40627	1.29905e-13	3.39555e-12
OGDHL	4065.8	1.76166	0.237896	7.40518	1.30973e-13	3.41731e-12
HNRNPA1P33	92.5977	-0.760335	0.102698	-7.40363	1.32516e-13	3.45136e-12
FAM171A2	52.8342	-1.76501	0.238534	-7.39941	1.36795e-13	3.55641e-12
LARGE2	304.485	-2.08906	0.28251	-7.39462	1.41809e-13	3.68017e-12
KPNA2	2731.35	-0.821082	0.111131	-7.38839	1.48615e-13	3.84993e-12
CENPK	97.8332	-1.39407	0.188947	-7.37812	1.60544e-13	4.15153e-12
SUV39H2	281.024	-0.651442	0.088306	-7.3771	1.61777e-13	4.17598e-12
UST	103.752	2.06389	0.279949	7.3724	1.67586e-13	4.31824e-12
GNE	3102.74	1.025	0.139201	7.36345	1.79215e-13	4.60971e-12
HNRNPA3P1	137.209	-0.523296	0.0711055	-7.35944	1.84689e-13	4.74208e-12
SORD	9310.38	1.25093	0.169988	7.35897	1.85329e-13	4.75011e-12
NOP56	3263.76	-0.812373	0.110398	-7.35861	1.85832e-13	4.7546e-12
PLXNA4	57.6479	2.65141	0.360367	7.35755	1.87321e-13	4.78426e-12
ADI1	19508.6	1.12782	0.1533	7.357	1.88096e-13	4.79563e-12
CYP4V2	3808.58	1.01029	0.137391	7.35339	1.93247e-13	4.91832e-12
LRRC56	47.9499	-1.16627	0.158642	-7.35161	1.95828e-13	4.97525e-12
AURKB	343.223	-1.38251	0.188104	-7.34969	1.9867e-13	5.03864e-12
SERPINF1	37305.3	1.14809	0.156249	7.34779	2.01517e-13	5.10192e-12
TMEM44	238.446	-0.947851	0.129066	-7.34391	2.07437e-13	5.24266e-12
SHPK	816.781	0.824352	0.112298	7.34073	2.12432e-13	5.35957e-12
DCDC2	1593.09	-2.19945	0.299725	-7.33824	2.16422e-13	5.45075e-12
PAPSS2	2790.71	1.02258	0.139356	7.3379	2.16975e-13	5.45521e-12
HINFP	433.86	-0.448521	0.0611765	-7.33158	2.27458e-13	5.70889e-12
ACAD11	2653.01	1.07628	0.146815	7.33085	2.28695e-13	5.72325e-12
CTSV	160.887	-2.28515	0.31172	-7.33078	2.2882e-13	5.72325e-12
LILRB5	197.388	1.3575	0.185245	7.32815	2.33349e-13	5.82649e-12
MCM8	255.175	-1.06286	0.145064	-7.32687	2.35596e-13	5.87249e-12
GSTM2	2967.39	2.41485	0.330032	7.31702	2.53541e-13	6.30894e-12
NCBP2	1864.38	-0.419077	0.0573047	-7.31314	2.60965e-13	6.48216e-12
RBM12	1562.43	-0.463117	0.0633286	-7.31292	2.61395e-13	6.48216e-12
CDK4	3582.68	-0.68247	0.0933523	-7.31069	2.65769e-13	6.57937e-12
ASXL1	2331.2	-0.546565	0.074779	-7.30907	2.6899e-13	6.64776e-12
RNF44	1347.48	-0.696778	0.0953448	-7.30798	2.71191e-13	6.69076e-12
ADH1B	78591.2	2.01009	0.275244	7.30296	2.81511e-13	6.93358e-12
ALDH6A1	2972.82	1.4007	0.191831	7.30171	2.84132e-13	6.98628e-12
MYLK	2855.61	1.0669	0.146153	7.29988	2.88021e-13	7.06992e-12
COPS7B	1024.42	-0.468087	0.0641272	-7.29935	2.89162e-13	7.07233e-12
DKK1	971.361	-3.33696	0.457153	-7.29945	2.88955e-13	7.07233e-12
PLXNB3	202.975	-2.27634	0.311863	-7.29915	2.89582e-13	7.07233e-12
KLKB1	3928.57	1.36622	0.187205	7.29802	2.92039e-13	7.12035e-12
MRPL19	2248.58	0.416403	0.0570754	7.29567	2.9718e-13	7.23354e-12
RFC4	672.205	-0.858808	0.11779	-7.29098	3.07705e-13	7.47719e-12
NUP85	1388.79	-0.548011	0.0752066	-7.28674	3.17541e-13	7.70328e-12
HAO1	7990.5	1.58976	0.218178	7.2865	3.181e-13	7.70398e-12
QPCT	122.741	-1.55523	0.213452	-7.2861	3.19068e-13	7.71453e-12
FZD7	185.695	-1.61673	0.222022	-7.28185	3.29266e-13	7.94786e-12
CANT1	2086.45	-0.51265	0.0704415	-7.27766	3.39658e-13	8.18509e-12
SMARCE1	3747.93	-0.420689	0.0578376	-7.27363	3.49958e-13	8.4193e-12
GINS4	192.534	-1.21363	0.166879	-7.27252	3.52851e-13	8.47486e-12
INSIG1	23577.5	1.49273	0.205273	7.27189	3.54488e-13	8.50009e-12
FAM225B	23.913	-1.6057	0.220851	-7.27049	3.58181e-13	8.57448e-12
NCL	15795.8	-0.436099	0.0599874	-7.26984	3.59903e-13	8.6015e-12
QSER1	784.015	-0.653833	0.0899691	-7.2673	3.6674e-13	8.75049e-12
BLVRB	7634.77	0.946966	0.130436	7.26003	3.87007e-13	9.20986e-12
HPX	109913	1.61597	0.222587	7.25994	3.87262e-13	9.20986e-12
ARNT2	215.879	-2.18823	0.301426	-7.25958	3.88305e-13	9.21954e-12
GNA14	73.9006	1.40518	0.193578	7.259	3.89957e-13	9.24363e-12
WNK2	734.822	-2.79594	0.385265	-7.25719	3.9522e-13	9.3531e-12
TIGD1	172.996	-1.02903	0.141839	-7.25491	4.01928e-13	9.49637e-12
GOLGA2P10	552.164	-1.00815	0.138986	-7.25362	4.05767e-13	9.57149e-12
BCKDHA	3572.23	0.813154	0.112178	7.24876	4.2061e-13	9.90549e-12
CHTF18	443.761	-0.948323	0.130832	-7.24843	4.21641e-13	9.91368e-12
ACKR2	510.31	1.53533	0.21197	7.24316	4.38333e-13	1.02895e-11
SRD5A1	1349.85	1.15375	0.159294	7.2429	4.39196e-13	1.02931e-11
CBFA2T2	826.866	-0.682267	0.0942807	-7.23655	4.60233e-13	1.07687e-11
ZNF74	343.382	-0.640886	0.0885738	-7.23561	4.63446e-13	1.08264e-11
SV2A	69.2866	-1.50322	0.207921	-7.22976	4.83862e-13	1.12852e-11
MED31	194.27	0.633574	0.087643	7.22903	4.8646e-13	1.13276e-11
ISCU	2896.42	0.514939	0.0712485	7.22736	4.92469e-13	1.14491e-11
PWARSN	150.739	-1.65053	0.228389	-7.22684	4.9436e-13	1.14747e-11
NAPA	8228.82	0.644613	0.0892443	7.22302	5.0844e-13	1.17826e-11
NPNT	986.155	-1.98982	0.275523	-7.22197	5.12413e-13	1.18558e-11
SSRP1	4094.01	-0.490528	0.0679314	-7.22093	5.1632e-13	1.19272e-11
PMEPA1	1185.2	-1.90236	0.263465	-7.22056	5.1774e-13	1.19409e-11
NDEL1	908.503	0.671217	0.0930221	7.21567	5.3671e-13	1.23588e-11
NASP	2802.48	-0.655059	0.0907883	-7.21523	5.38415e-13	1.23784e-11
SUOX	1981.9	0.663821	0.0920265	7.21336	5.45859e-13	1.25297e-11
ACSM2A	10701.3	1.67994	0.233002	7.20997	5.5963e-13	1.28255e-11
MLLT6	2680.83	-0.67885	0.0941579	-7.2097	5.60767e-13	1.28313e-11
AFP	26696.6	-3.36264	0.466466	-7.20874	5.64702e-13	1.2901e-11
TK2	1608.67	0.629278	0.087359	7.20336	5.87475e-13	1.34002e-11
NCK2	942.447	-1.24033	0.172227	-7.2017	5.94682e-13	1.35433e-11
ADORA2B	38.4262	-1.66193	0.230928	-7.19674	6.16702e-13	1.40227e-11
COIL	779.9	-0.435604	0.0605856	-7.18989	6.48428e-13	1.4721e-11
EXOC3L2	211.323	0.937662	0.130465	7.18705	6.62048e-13	1.50068e-11
RAMP3	589.639	1.33164	0.18529	7.18677	6.63402e-13	1.5014e-11
COLEC10	80.2215	2.17733	0.303076	7.18411	6.7645e-13	1.52855e-11
CENPM	313.405	-1.39128	0.193682	-7.18332	6.80365e-13	1.535e-11
CNOT6	743.205	-0.665492	0.0926716	-7.18119	6.9109e-13	1.55678e-11
KCTD17	496.377	-1.4701	0.204733	-7.18056	6.9428e-13	1.56154e-11
MST1R	106.051	-2.1671	0.301813	-7.18027	6.95746e-13	1.56241e-11
ZNF321P	44.5568	-1.51213	0.210699	-7.17672	7.14024e-13	1.60098e-11
ACSM2B	11621.6	1.63978	0.228515	7.17582	7.18728e-13	1.60904e-11
REEP2	53.5719	-1.87618	0.261675	-7.16988	7.50623e-13	1.67786e-11
UTP18	1136.13	-0.537205	0.0750174	-7.16107	8.00475e-13	1.78654e-11
ABCB4	5852.46	1.66733	0.233039	7.15475	8.38264e-13	1.868e-11
MTFR2	68.8341	-1.31035	0.183228	-7.15146	8.58581e-13	1.91034e-11
ZIK1	40.8413	-1.65365	0.2313	-7.14937	8.71774e-13	1.93673e-11
ASPDH	1912.23	1.93803	0.271199	7.14617	8.92336e-13	1.97938e-11
ABHD3	1722.2	-0.801744	0.112204	-7.1454	8.97319e-13	1.98739e-11
SRRT	2900.93	-0.371411	0.0520229	-7.13938	9.37525e-13	2.07327e-11
ZBED4	671.242	-0.674779	0.0945305	-7.13821	9.45511e-13	2.08775e-11
LARP4	3042.05	0.554006	0.0776263	7.13684	9.54995e-13	2.10549e-11
FUT4	335.396	-1.45994	0.204588	-7.136	9.60849e-13	2.11518e-11
PABPC1L	805.43	-1.06801	0.149718	-7.13347	9.78664e-13	2.15113e-11
MIS18A	319.388	-0.728629	0.102184	-7.13054	9.99794e-13	2.19425e-11
ZNF70	79.739	-0.9682	0.135805	-7.12936	1.00834e-12	2.20967e-11
FZD1	367.166	-1.38658	0.194642	-7.12375	1.0503e-12	2.29814e-11
GRHPR	13226.2	1.02365	0.143726	7.12224	1.06184e-12	2.3199e-11
BCL9	960.398	-0.914663	0.128436	-7.12155	1.06722e-12	2.32813e-11
PRR11	51.6577	-2.04841	0.287667	-7.12076	1.07337e-12	2.33805e-11
NOL11	1667.36	-0.43608	0.0612435	-7.12044	1.07586e-12	2.33995e-11
SULT1C4	52.7896	-2.0009	0.281132	-7.1173	1.10063e-12	2.39025e-11
INCENP	354.408	-0.961608	0.135154	-7.11492	1.11975e-12	2.42813e-11
RIDA	13092.3	1.28226	0.18035	7.10984	1.16178e-12	2.51551e-11
FBXL5	3248.64	0.708047	0.099598	7.10905	1.16844e-12	2.5224e-11
SELENOP	97829.6	1.08765	0.152993	7.10914	1.16767e-12	2.5224e-11
APMAP	13253.1	0.806233	0.113441	7.10708	1.18526e-12	2.55492e-11
DEPDC1	238.062	-1.42484	0.200526	-7.1055	1.19892e-12	2.57985e-11
ROBO4	773.93	0.927388	0.13052	7.10533	1.20039e-12	2.57985e-11
MOGAT2	183.432	2.24474	0.315988	7.10389	1.21296e-12	2.60301e-11
INAVA	799.537	-2.20972	0.311131	-7.10224	1.22755e-12	2.63043e-11
PRKDC	4419.96	-0.752413	0.105978	-7.09968	1.25044e-12	2.67554e-11
LRRC37BP1	459.965	-0.564812	0.0795579	-7.09939	1.2531e-12	2.67727e-11
ABCC9	946.581	1.4948	0.210571	7.09881	1.25836e-12	2.68457e-11
FBXO43	55.3374	-1.27267	0.179306	-7.09775	1.26807e-12	2.7013e-11
DECR1	10519.3	0.953847	0.134434	7.09527	1.29098e-12	2.74607e-11
NUCB1	21508.4	0.626292	0.0883433	7.08929	1.34797e-12	2.86311e-11
GLOD4	1901.16	0.533101	0.0752168	7.08752	1.36532e-12	2.89572e-11
MT2A	28866.8	2.06407	0.291282	7.08615	1.37891e-12	2.92027e-11
JRK	413.403	-0.784298	0.110708	-7.08441	1.3964e-12	2.95299e-11
PSMB6	4544.58	0.784663	0.110797	7.08201	1.42082e-12	3.00027e-11
KPNB1	5231.14	-0.467916	0.0660993	-7.07898	1.45221e-12	3.0621e-11
DEPDC7	1010.34	1.26388	0.178556	7.07836	1.45875e-12	3.07141e-11
KANSL2	572.028	-0.448591	0.0633973	-7.07587	1.48513e-12	3.12243e-11
PLEKHG4	131.9	-1.98077	0.279961	-7.07516	1.49271e-12	3.13383e-11
HNRNPL	7429.73	-0.304395	0.0430572	-7.06955	1.55435e-12	3.25852e-11
FAAP24	52.4242	-0.81409	0.115168	-7.06869	1.564e-12	3.26459e-11
PHYH	11950.1	1.09513	0.15492	7.06903	1.56018e-12	3.26459e-11
PYGO2	2529.52	-0.575143	0.0813635	-7.06881	1.56266e-12	3.26459e-11
ECI2	8775.16	0.832127	0.117767	7.06589	1.59585e-12	3.3263e-11
NKIRAS1	454.02	0.734814	0.104106	7.0583	1.68553e-12	3.50602e-11
SPARCL1	5725.38	1.788	0.253323	7.05819	1.68691e-12	3.50602e-11
CCNE2	190.501	-1.25987	0.178648	-7.05225	1.76051e-12	3.65123e-11
NLRP6	91.0121	2.00432	0.284223	7.05195	1.76433e-12	3.65123e-11
RBP4	233931	1.3456	0.190808	7.05209	1.76248e-12	3.65123e-11
PI4K2B	1698.34	0.775582	0.109993	7.05119	1.77397e-12	3.66596e-11
HNF1B	1098.59	-1.55202	0.22013	-7.05048	1.78298e-12	3.67934e-11
MAMSTR	50.683	-1.46711	0.208111	-7.04965	1.79371e-12	3.69621e-11
ZNF273	71.9837	-0.966595	0.137137	-7.04837	1.81031e-12	3.72513e-11
ADPRM	301.694	0.766622	0.108802	7.04602	1.84107e-12	3.78306e-11
NUP62	1975.58	-0.553368	0.0785695	-7.04304	1.88089e-12	3.85941e-11
CDKN3	348.882	-1.27709	0.181356	-7.04185	1.897e-12	3.88697e-11
MYO19	1196.79	-0.650265	0.0923748	-7.03942	1.93045e-12	3.94993e-11
DERL2	1504.89	0.680004	0.0966296	7.03722	1.96108e-12	4.00695e-11
MAL2	3974.55	-1.24558	0.17703	-7.03599	1.97856e-12	4.03698e-11
ARHGAP8	84.077	-2.30287	0.327468	-7.03237	2.03054e-12	4.13723e-11
C6	11680.8	1.69317	0.240815	7.03102	2.05029e-12	4.17161e-11
CDC7	178.535	-1.06975	0.152209	-7.02821	2.09199e-12	4.25049e-11
SLC25A20	2906.51	0.895413	0.127465	7.02479	2.14383e-12	4.34972e-11
AKTIP	847.767	0.739173	0.105321	7.01827	2.24637e-12	4.55141e-11
ALAS1	11475.6	1.13617	0.161972	7.01459	2.30622e-12	4.66616e-11
CIDEB	5319.56	1.20281	0.171534	7.01208	2.34807e-12	4.7442e-11
BORA	146.61	-0.790229	0.112755	-7.00837	2.41117e-12	4.86492e-11
ZNF195	352.003	-0.572661	0.0817136	-7.00815	2.41496e-12	4.8658e-11
BBOX1	650.353	2.19927	0.314293	6.99753	2.60523e-12	5.24189e-11
ETFRF1	996.043	0.771327	0.110248	6.99627	2.62874e-12	5.28124e-11
ZDHHC13	181.643	-1.28079	0.183072	-6.99609	2.63207e-12	5.28124e-11
TCERG1	950.589	-0.546919	0.078216	-6.99242	2.70188e-12	5.41385e-11
IQCB1	371.045	-0.58855	0.0841852	-6.99114	2.72666e-12	5.45595e-11
SUPT16H	2649.33	-0.447198	0.0640192	-6.98538	2.84093e-12	5.67678e-11
BRPF1	531.071	-0.445617	0.0637998	-6.98462	2.85632e-12	5.69788e-11
MDC1	1366.43	-0.66498	0.0952084	-6.98447	2.85935e-12	5.69788e-11
IPW	656.374	-1.65486	0.236956	-6.98385	2.87201e-12	5.71527e-11
HSD17B6	19173.1	1.70145	0.243716	6.98128	2.92509e-12	5.81291e-11
CTXN1	37.1228	-1.80137	0.258126	-6.97863	2.98083e-12	5.9075e-11
ZNF142	508.113	-0.493077	0.0706546	-6.97869	2.9794e-12	5.9075e-11
PASK	202.179	-0.857596	0.122926	-6.97652	3.02584e-12	5.98852e-11
SLC6A12	2057.47	1.5712	0.225248	6.97542	3.0495e-12	6.02713e-11
TP53INP2	3162.02	0.919347	0.131837	6.97335	3.09476e-12	6.10826e-11
STK24	3123.88	-0.616631	0.0884385	-6.97242	3.11533e-12	6.14049e-11
C4BPA	51505.9	1.61769	0.232168	6.96776	3.22023e-12	6.33865e-11
ZNF300	104.958	-1.4727	0.211451	-6.96473	3.29033e-12	6.46787e-11
PLBD1	445.733	-1.78592	0.25649	-6.96294	3.33248e-12	6.53959e-11
ZNF93	42.056	-1.53024	0.219774	-6.9628	3.33584e-12	6.53959e-11
TET3	614.561	-0.804775	0.115594	-6.96206	3.3533e-12	6.56496e-11
ZNF384	1189.59	-0.458382	0.0658441	-6.96163	3.3636e-12	6.57625e-11
PTBP1	8221.63	-0.340647	0.0489543	-6.95848	3.43964e-12	6.70683e-11
RABEP1	1438.13	0.53988	0.0775858	6.95849	3.43941e-12	6.70683e-11
ABAT	11470.7	1.28376	0.184514	6.95752	3.46306e-12	6.74343e-11
FAM102B	333.451	-0.882978	0.126976	-6.95388	3.55375e-12	6.91075e-11
ESPL1	444.816	-1.34999	0.194164	-6.95286	3.57945e-12	6.95141e-11
HASPIN	36.7347	-1.1507	0.165506	-6.95263	3.58531e-12	6.9535e-11
RMDN3	2100.31	0.49972	0.0718809	6.95206	3.59998e-12	6.97262e-11
KAT2B	1343.48	0.913341	0.131383	6.95175	3.60783e-12	6.97851e-11
EHMT2	2330.41	-0.614386	0.0884055	-6.94964	3.6623e-12	7.07443e-11
PDK4	6013.5	1.64803	0.237228	6.94706	3.72986e-12	7.19536e-11
SRSF12	50.7132	-1.46785	0.211509	-6.9399	3.92379e-12	7.55942e-11
MZT1	391.007	-0.638891	0.0921131	-6.93594	4.03524e-12	7.76383e-11
CYP8B1	13860.5	2.26109	0.326093	6.93389	4.09432e-12	7.86707e-11
CYP26A1	63.7702	2.33415	0.33668	6.93284	4.12488e-12	7.91529e-11
KCNB1	68.2352	2.36181	0.34071	6.93202	4.14882e-12	7.94999e-11
TMEM88	122.37	1.08357	0.156318	6.93184	4.15392e-12	7.94999e-11
A1BG-AS1	340.499	1.12727	0.162649	6.93066	4.18872e-12	8.00602e-11
DHTKD1	6104.79	0.914348	0.131944	6.92981	4.21419e-12	8.03353e-11
LYPD6	45.6704	-2.26194	0.326404	-6.92989	4.2117e-12	8.03353e-11
TXNDC15	1679.08	0.453638	0.065476	6.92831	4.25905e-12	8.1084e-11
TMEM65	531.73	-0.931297	0.134447	-6.92689	4.30199e-12	8.17941e-11
ENO2	274.843	-1.78121	0.257222	-6.9248	4.36583e-12	8.28992e-11
KIF3C	171.452	-1.30897	0.189179	-6.91921	4.54158e-12	8.61239e-11
ZNF607	127.258	-1.19901	0.173354	-6.91653	4.62851e-12	8.76578e-11
ACSL1	22277.1	1.32459	0.191521	6.91617	4.64019e-12	8.77643e-11
NCAPG2	515.168	-0.909266	0.131485	-6.91535	4.66713e-12	8.81588e-11
NAT2	327.444	2.20649	0.319121	6.91426	4.70315e-12	8.87239e-11
OGDH	5589.57	0.704506	0.10192	6.91236	4.76663e-12	8.98046e-11
CREM	949.59	0.579922	0.0839361	6.90909	4.87785e-12	9.17808e-11
DDIAS	102.12	-0.974003	0.140987	-6.90848	4.89874e-12	9.20545e-11
PGRMC1	17303.9	0.961041	0.139133	6.90735	4.93775e-12	9.26675e-11
ALDH4A1	17170.9	1.02243	0.148041	6.90641	4.97084e-12	9.3168e-11
L3MBTL1	105.033	-0.96295	0.13946	-6.90487	5.02496e-12	9.40608e-11
TGFA	301.28	-1.90903	0.276542	-6.90322	5.08374e-12	9.50384e-11
NBEAL2	780.281	-0.820279	0.118857	-6.9014	5.1493e-12	9.61401e-11
CEP295	375.749	-0.60738	0.088033	-6.89946	5.22011e-12	9.73369e-11
CTSF	5752.54	1.00221	0.145414	6.89215	5.49535e-12	1.02338e-10
NDRG2	7396.71	0.903707	0.131194	6.88832	5.6454e-12	1.04997e-10
APOC4	10237.1	1.85241	0.268973	6.88698	5.69906e-12	1.0586e-10
THNSL1	697.64	0.680126	0.0987856	6.88487	5.78418e-12	1.07303e-10
ADH4	29208.8	2.25244	0.327212	6.88373	5.83052e-12	1.07887e-10
UBE2Z	3269.75	-0.485625	0.0705452	-6.88389	5.8238e-12	1.07887e-10
JARID2	522.782	-0.638504	0.0928037	-6.88016	5.97869e-12	1.10488e-10
NNT	5710.07	0.914081	0.132864	6.8798	5.99374e-12	1.10625e-10
RAB34	1035.39	-1.59901	0.232439	-6.87926	6.01637e-12	1.10902e-10
RSKR	55.313	-0.926097	0.134626	-6.87906	6.02495e-12	1.10919e-10
SCUBE1	636.333	2.42592	0.352844	6.87535	6.18383e-12	1.13699e-10
AZGP1	39855.6	1.50792	0.219418	6.87235	6.31508e-12	1.15966e-10
ANKRD36	89.1205	-0.89602	0.130445	-6.86893	6.46854e-12	1.18634e-10
CCSER2	1024.89	0.522227	0.0760401	6.86778	6.52087e-12	1.19442e-10
MRPL34	2835.91	0.705648	0.102757	6.86716	6.54939e-12	1.19813e-10
C8A	9762.79	1.52297	0.221792	6.86669	6.57083e-12	1.20054e-10
MFAP2	181.44	-2.1897	0.318962	-6.86507	6.64602e-12	1.21275e-10
TRAF5	304.64	-0.925013	0.134783	-6.86295	6.7452e-12	1.2293e-10
CAT	15234.7	0.954166	0.139054	6.86185	6.79735e-12	1.23451e-10
MPZL1	3199.37	-0.6499	0.0947109	-6.86193	6.79347e-12	1.23451e-10
RCE1	458.685	-0.636414	0.0927472	-6.86181	6.79928e-12	1.23451e-10
ZNF714	63.5236	-1.48133	0.21589	-6.86152	6.81316e-12	1.23548e-10
ST3GAL6	780.299	1.22108	0.177981	6.86073	6.85111e-12	1.24081e-10
DPF2	1089.03	-0.424177	0.0618309	-6.86028	6.87272e-12	1.24317e-10
TEX10	464.318	-0.543676	0.0792691	-6.85861	6.95356e-12	1.25623e-10
AOX1	27624.5	1.69519	0.24735	6.85341	7.21102e-12	1.30112e-10
NEMP1	585.123	-0.812959	0.118663	-6.851	7.3337e-12	1.32162e-10
RGN	6328.13	1.22725	0.17914	6.85078	7.3449e-12	1.32199e-10
HAAO	6156.52	1.20793	0.176336	6.85013	7.37806e-12	1.32631e-10
PFKFB4	175.425	-1.21601	0.177526	-6.84975	7.39766e-12	1.32819e-10
CCR10	18.4446	-1.37549	0.200832	-6.84897	7.43827e-12	1.33383e-10
ANKFY1	1517.24	0.54269	0.0792596	6.847	7.54167e-12	1.3507e-10
IFFO2	663.711	-0.890385	0.130162	-6.84061	7.88539e-12	1.41052e-10
FNBP4	1130.89	-0.562858	0.082297	-6.83935	7.95547e-12	1.42131e-10
KAAG1	51.5629	-2.09564	0.306424	-6.83901	7.97431e-12	1.42292e-10
OXSM	644.724	0.562964	0.0823227	6.8385	8.00251e-12	1.4262e-10
TNFRSF11A	70.3757	-1.54237	0.225632	-6.83578	8.15617e-12	1.4518e-10
ALDH8A1	3654.02	1.40367	0.205497	6.83063	8.45404e-12	1.50298e-10
ADK	1399.62	0.82364	0.120636	6.8275	8.64059e-12	1.53426e-10
TESMIN	111.484	-1.28455	0.188238	-6.82406	8.85047e-12	1.56961e-10
CYB5D1	468.272	0.630272	0.0924021	6.82098	9.04232e-12	1.60167e-10
DCLRE1B	224.791	-0.621485	0.0911489	-6.81835	9.20891e-12	1.62919e-10
FAM72A	27.0047	-1.4544	0.213342	-6.81723	9.28124e-12	1.63999e-10
SDHC	7375.16	0.547063	0.0802746	6.8149	9.43306e-12	1.66479e-10
DNAJC25	882.66	0.79536	0.116736	6.81332	9.53725e-12	1.68113e-10
E2F5	199.343	-1.27763	0.187653	-6.80846	9.86487e-12	1.73677e-10
U2AF2	4254.68	-0.362855	0.0533161	-6.80574	1.00529e-11	1.76772e-10
PEX11G	347.284	1.11562	0.163949	6.80472	1.01247e-11	1.7782e-10
MOB3B	437.124	-1.32032	0.19405	-6.804	1.01751e-11	1.78488e-10
PCCA	2031.74	0.82881	0.121897	6.79928	1.05142e-11	1.84038e-10
RAVER1	1137.81	-0.737649	0.10849	-6.79925	1.05168e-11	1.84038e-10
SFSWAP	1181.98	-0.45719	0.0672704	-6.7963	1.07337e-11	1.87607e-10
DNA2	154.924	-0.958365	0.141027	-6.79561	1.07854e-11	1.88284e-10
ARID3A	348.635	-1.60735	0.236554	-6.79488	1.08401e-11	1.89011e-10
PLVAP	4698	0.90584	0.133322	6.7944	1.08762e-11	1.89413e-10
C2CD5	826.955	-0.649302	0.095579	-6.79336	1.09551e-11	1.90558e-10
RMDN2	387.926	0.840095	0.123673	6.79289	1.0991e-11	1.90954e-10
FUCA1	3388.47	0.698121	0.102798	6.79117	1.11226e-11	1.9301e-10
TMEM67	84.7962	-1.08594	0.159923	-6.79044	1.11796e-11	1.93766e-10
FDX1	2198.77	0.754823	0.111199	6.78805	1.13663e-11	1.96532e-10
ZNF169	49.4198	-0.767967	0.113134	-6.78813	1.13597e-11	1.96532e-10
CEP131	643.318	-0.788648	0.116217	-6.78601	1.15275e-11	1.99083e-10
MAPRE1	2118.51	-0.619922	0.0913688	-6.78483	1.16224e-11	2.00482e-10
MIR100HG	125.826	1.35323	0.199551	6.78138	1.19034e-11	2.05087e-10
SFT2D1	296.898	-0.61888	0.0912648	-6.78115	1.19223e-11	2.05169e-10
ATAD2	2208.37	-0.965529	0.142444	-6.77829	1.21605e-11	2.0902e-10
PCSK6	9228.01	1.05099	0.155065	6.77773	1.22075e-11	2.09579e-10
ZNF71	185.857	-0.872634	0.128765	-6.77698	1.22717e-11	2.10432e-10
ZNF473	357.154	-0.526045	0.0776456	-6.77496	1.24444e-11	2.13141e-10
ADRA1B	176.326	1.45096	0.214174	6.77469	1.24674e-11	2.13283e-10
MRC1	844.613	1.51042	0.222965	6.77425	1.25051e-11	2.13677e-10
HSD11B1	12607.1	2.24052	0.330873	6.77155	1.27409e-11	2.1745e-10
LY6G5B	61.7514	-0.87539	0.129334	-6.76847	1.30154e-11	2.21874e-10
CERS5	813.992	-0.475478	0.0702763	-6.76584	1.32542e-11	2.2568e-10
NUDT7	786.425	0.961247	0.142096	6.76476	1.3353e-11	2.27095e-10
KIF24	98.9898	-0.951447	0.140679	-6.76323	1.34952e-11	2.29244e-10
RPSAP58	14864.2	-0.860866	0.127297	-6.76265	1.35494e-11	2.29896e-10
AGL	1508.73	0.943313	0.139522	6.76106	1.3699e-11	2.32163e-10
ZWILCH	356.138	-0.667741	0.0987692	-6.76062	1.374e-11	2.32586e-10
DHX9	4096.61	-0.448145	0.0663086	-6.75848	1.39447e-11	2.35776e-10
NLE1	642.67	-0.770956	0.114092	-6.75731	1.40574e-11	2.37404e-10
PLEKHG2	610.075	-0.802221	0.118741	-6.75606	1.41794e-11	2.39186e-10
HP	727189	1.82284	0.269942	6.75269	1.45133e-11	2.44535e-10
FANCE	158.812	-0.981243	0.14538	-6.7495	1.4836e-11	2.49682e-10
PCK2	17938	1.23487	0.182978	6.74873	1.4914e-11	2.50704e-10
SLC31A1	4848.81	0.682464	0.101137	6.74793	1.49974e-11	2.51813e-10
SIAE	2054.89	0.939557	0.139264	6.74659	1.51363e-11	2.53852e-10
ARHGAP33	225.899	-0.855143	0.126772	-6.74554	1.52463e-11	2.55156e-10
KHDC4	1197.21	-0.672267	0.0996614	-6.74551	1.52492e-11	2.55156e-10
TPMT	2653.25	0.64925	0.0962551	6.7451	1.52926e-11	2.55587e-10
CDKN2A	698.856	-1.52048	0.225433	-6.74469	1.53359e-11	2.55721e-10
PDHA1	4119.81	0.548517	0.0813242	6.74482	1.5322e-11	2.55721e-10
RAD54B	141.809	-0.811254	0.120369	-6.7397	1.58711e-11	2.64342e-10
SLC22A1	8849.97	2.32597	0.345272	6.73661	1.62123e-11	2.69715e-10
SCMH1	701.581	-0.65705	0.0975441	-6.73593	1.62887e-11	2.70677e-10
BLM	145.668	-1.26214	0.187453	-6.7331	1.66084e-11	2.75673e-10
CFHR2	19087.4	1.52162	0.226085	6.7303	1.6931e-11	2.80706e-10
RNF14	2052.51	0.473801	0.0704201	6.7282	1.71776e-11	2.8447e-10
CLPX	1769.29	0.598244	0.0889331	6.7269	1.73317e-11	2.86695e-10
SNRNP40	761.919	-0.524623	0.0779977	-6.72613	1.7423e-11	2.87876e-10
APOC3	186190	1.65148	0.245617	6.72382	1.77023e-11	2.92159e-10
HEATR6	364.462	-0.554656	0.0825026	-6.7229	1.78142e-11	2.93672e-10
PTTG1	800.335	-1.29058	0.191989	-6.72214	1.79077e-11	2.94878e-10
HJV	9903.78	1.58733	0.236191	6.72054	1.81057e-11	2.97799e-10
ASPA	54.1754	1.60267	0.238833	6.71042	1.94059e-11	3.18823e-10
LINC00205	212.26	-0.949907	0.141569	-6.70984	1.94839e-11	3.19743e-10
SAMD13	24.0157	-1.35465	0.201963	-6.70741	1.98112e-11	3.24748e-10
VIPR1	116.477	1.655	0.246752	6.70712	1.98498e-11	3.25013e-10
VPS53	971.818	0.477122	0.0711439	6.70644	1.99434e-11	3.26176e-10
GAL3ST1	931.928	-2.05468	0.306849	-6.69606	2.14113e-11	3.49791e-10
IL4I1	235.763	-1.43269	0.213971	-6.69571	2.14626e-11	3.50234e-10
MPDU1	3763.94	0.729131	0.108931	6.69349	2.17912e-11	3.55196e-10
COL23A1	44.5994	1.63533	0.244449	6.68986	2.23377e-11	3.63696e-10
UQCRC1	13346.6	0.682548	0.102047	6.68856	2.25382e-11	3.6655e-10
FANCB	16.0405	-1.17346	0.175555	-6.68429	2.32044e-11	3.7654e-10
YWHAZ	15624.4	-0.674126	0.100851	-6.68437	2.31914e-11	3.7654e-10
GRAMD4	2758.88	1.22291	0.182976	6.68347	2.33345e-11	3.78227e-10
ASPM	892.49	-1.23658	0.185086	-6.68114	2.37094e-11	3.83875e-10
PKIB	392.71	-1.90471	0.285294	-6.67628	2.45083e-11	3.96368e-10
TMEM220	1576.58	1.07941	0.161729	6.67419	2.48598e-11	4.01605e-10
ENG	3641.84	0.920322	0.137924	6.67267	2.51197e-11	4.05352e-10
ATXN7L3	1869.56	-0.520396	0.077999	-6.67184	2.52619e-11	4.07194e-10
ATP5F1B	28375.2	0.558643	0.0837474	6.67057	2.54809e-11	4.10268e-10
LINC02381	138.77	-1.9064	0.285999	-6.66574	2.6334e-11	4.23534e-10
HCFC1	2474.72	-0.418927	0.0628537	-6.66511	2.64461e-11	4.24865e-10
ZNF620	67.8939	-0.721486	0.108265	-6.66407	2.66339e-11	4.27409e-10
IGF1	1084.78	1.60838	0.241423	6.66206	2.70009e-11	4.32819e-10
GNG11	943.029	0.892803	0.134039	6.66078	2.72376e-11	4.35261e-10
IMMP2L	545.142	0.870923	0.130752	6.66088	2.72199e-11	4.35261e-10
PITPNM2	1133.68	0.870158	0.13064	6.66075	2.72432e-11	4.35261e-10
CD14	16289.5	1.25548	0.188626	6.65593	2.81515e-11	4.49278e-10
LRP4	193.495	-1.94204	0.291798	-6.65544	2.8246e-11	4.50255e-10
SENP1	379.188	-0.530673	0.0797371	-6.65529	2.82748e-11	4.50255e-10
PRIM2	217.957	-0.652784	0.0980925	-6.65478	2.83729e-11	4.51322e-10
DCXR	31446.7	1.49471	0.224663	6.65311	2.86957e-11	4.55957e-10
TCF19	751.848	-1.04568	0.157262	-6.64932	2.9446e-11	4.67366e-10
ZNF512	762.025	-0.608355	0.0915049	-6.64833	2.9644e-11	4.69995e-10
DRAM1	643.195	-0.760761	0.1145	-6.64421	3.04839e-11	4.82783e-10
TGIF2	1022.34	-0.824836	0.124156	-6.64355	3.06218e-11	4.84439e-10
CKAP5	2289.56	-0.580203	0.0873477	-6.64245	3.08504e-11	4.8735e-10
KIAA1522	3479.99	-0.797007	0.119989	-6.64235	3.0873e-11	4.8735e-10
SLC27A2	7140.26	1.38492	0.20856	6.6404	3.12831e-11	4.93287e-10
ZSWIM4	269.739	-0.936347	0.141119	-6.63514	3.24186e-11	5.10636e-10
ABCB8	2129.02	0.615878	0.0928401	6.63375	3.27264e-11	5.14926e-10
SLC25A4	2211.09	0.746979	0.112611	6.6333	3.28274e-11	5.15956e-10
SLC5A6	4375.69	1.1113	0.167577	6.63162	3.32024e-11	5.21285e-10
RAD51D	188.468	-0.570669	0.0860608	-6.631	3.33429e-11	5.22924e-10
PHKB	1951.2	0.617446	0.0931583	6.62793	3.40438e-11	5.3334e-10
CALD1	10133.8	0.579045	0.0873897	6.62601	3.44885e-11	5.39143e-10
LSP1P5	123.772	-1.64084	0.247634	-6.62607	3.44746e-11	5.39143e-10
TIMM17A	3631.07	0.672465	0.101492	6.6258	3.45377e-11	5.3933e-10
FAM210B	4477.72	0.730955	0.110332	6.62504	3.47146e-11	5.4151e-10
CYP2U1	290.444	0.913941	0.137986	6.62344	3.50931e-11	5.46827e-10
MARK2	1150.97	-0.525057	0.0792908	-6.62192	3.54555e-11	5.51881e-10
OSBP2	201.405	-1.4029	0.2119	-6.62058	3.5779e-11	5.56319e-10
GPT	5210.22	1.47904	0.223423	6.6199	3.59439e-11	5.58285e-10
ZFAND5	9084.47	1.03279	0.156092	6.61655	3.67671e-11	5.7046e-10
TG	37.5647	1.9821	0.299699	6.61363	3.75019e-11	5.81239e-10
TIA1	1491.7	-0.635806	0.0961839	-6.61031	3.83514e-11	5.93771e-10
IL13RA1	6744.81	0.685828	0.103828	6.60543	3.96376e-11	6.1303e-10
BCORL1	560.25	-0.947257	0.143437	-6.60401	4.0019e-11	6.1827e-10
PAFAH1B3	997.787	-1.2912	0.195617	-6.60068	4.09272e-11	6.31628e-10
PTBP2	368.853	-0.689558	0.104475	-6.60022	4.10539e-11	6.3291e-10
DLST	4321.83	0.586214	0.0888323	6.59911	4.13627e-11	6.36995e-10
NUP107	952.654	-0.554191	0.0839818	-6.59894	4.14112e-11	6.37065e-10
SEPSECS	1432.46	0.732098	0.110953	6.59829	4.15938e-11	6.39196e-10
RNF24	123.17	-0.943961	0.143069	-6.59793	4.16949e-11	6.40072e-10
KDM1A	1613.55	-0.530968	0.0805095	-6.5951	4.24971e-11	6.51697e-10
BCKDHB	1093.95	0.917963	0.139242	6.5926	4.32201e-11	6.62084e-10
DLD	3545.28	0.597791	0.0906877	6.59176	4.34641e-11	6.6512e-10
FAM160B1	1201.98	0.52081	0.0790184	6.591	4.36882e-11	6.67845e-10
SRSF3	5889.63	-0.320239	0.0485999	-6.58929	4.41944e-11	6.74872e-10
RAPGEF3	261.885	0.903708	0.137278	6.58304	4.6094e-11	7.0314e-10
EPM2A	213.156	0.731288	0.111184	6.57729	4.79114e-11	7.30095e-10
ANXA6	9516.73	0.893789	0.135895	6.57707	4.79823e-11	7.30409e-10
RFWD3	605.072	-0.575028	0.0874387	-6.57636	4.8209e-11	7.33091e-10
CSNK2A1	1385.17	-0.500391	0.0761634	-6.56997	5.03253e-11	7.6447e-10
RBM15B	2175.34	-0.386292	0.0588094	-6.56854	5.08105e-11	7.69905e-10
RPH3AL	539.156	0.747338	0.11378	6.5683	5.08914e-11	7.69905e-10
SNORA8	334.66	-0.714373	0.108761	-6.56829	5.08953e-11	7.69905e-10
SNRPD1	1292.22	-0.6224	0.0947567	-6.5684	5.08577e-11	7.69905e-10
TMEM216	174.548	-0.657283	0.100076	-6.56784	5.10492e-11	7.71428e-10
TMEM201	474.078	-0.676846	0.103062	-6.5674	5.12002e-11	7.72905e-10
SUCLG1	5631.57	0.625695	0.0952909	6.56615	5.16317e-11	7.78608e-10
ITFG1	1704.32	0.694309	0.105755	6.56526	5.19427e-11	7.82265e-10
LHPP	1990.01	1.00577	0.153199	6.56515	5.19821e-11	7.82265e-10
CCDC142	313.029	-0.54589	0.0831834	-6.56249	5.29165e-11	7.95502e-10
SPAG7	1738	0.696199	0.106132	6.55977	5.38906e-11	8.09308e-10
CDK2	827.136	-0.697459	0.106373	-6.55673	5.49991e-11	8.25021e-10
PDLIM2	928.911	0.789503	0.120414	6.55659	5.50507e-11	8.25021e-10
GNAO1	352.018	1.80028	0.27464	6.55506	5.56189e-11	8.32676e-10
ACAD8	1053.07	0.59572	0.0909196	6.55216	5.67097e-11	8.47699e-10
CCT6P1	92.8899	-0.700091	0.10685	-6.55209	5.67392e-11	8.47699e-10
DNAJC30	927.463	0.653633	0.0997713	6.55131	5.70346e-11	8.51235e-10
ABHD10	1430.26	0.513411	0.078383	6.55002	5.75286e-11	8.57725e-10
PRDX3	10175.8	0.612429	0.093504	6.54976	5.76281e-11	8.58327e-10
EDC3	1040.75	-0.429259	0.0655684	-6.54674	5.88061e-11	8.74974e-10
PPT1	2693.39	-0.657921	0.100505	-6.54616	5.90362e-11	8.77499e-10
FBP1	12829.4	1.51905	0.2322	6.54199	6.07041e-11	9.01366e-10
EPHX2	4884.22	1.09474	0.167383	6.54034	6.13773e-11	9.1043e-10
LBR	3669.82	-0.623104	0.0953018	-6.53822	6.2256e-11	9.22521e-10
SLC52A2	1541.58	-0.87727	0.134204	-6.53686	6.28236e-11	9.29982e-10
CIZ1	1803.45	-0.475269	0.0727483	-6.53307	6.44358e-11	9.52875e-10
ADAM28	65.2001	-1.92732	0.295155	-6.52983	6.5843e-11	9.72692e-10
NAA40	443.731	-0.648085	0.0993569	-6.52279	6.90104e-11	1.01845e-09
SNHG12	257.066	-0.800788	0.122825	-6.51974	7.04308e-11	1.03835e-09
HMGCL	7188.55	0.911486	0.139831	6.51847	7.10267e-11	1.04608e-09
HNRNPA1	8103.6	-0.572723	0.087881	-6.51702	7.17159e-11	1.05516e-09
PALM2-AKAP2	1490.95	0.694862	0.106627	6.51675	7.18462e-11	1.056e-09
ATP1A1	22906.6	-0.858814	0.131845	-6.5138	7.32713e-11	1.07507e-09
ZGRF1	80.7768	-0.904253	0.138822	-6.51376	7.32916e-11	1.07507e-09
VAMP2	1640.28	0.609833	0.0936376	6.51269	7.38156e-11	1.08166e-09
PABPC1	41727	-0.816483	0.125373	-6.51246	7.39317e-11	1.08227e-09
GIT1	1389.29	-0.561038	0.0861529	-6.51212	7.40965e-11	1.08359e-09
PRELID2	72.4693	-1.07418	0.165004	-6.51001	7.51462e-11	1.09783e-09
OAT	2638.18	1.81625	0.279011	6.50961	7.53483e-11	1.09968e-09
MSANTD2	160.476	-0.655048	0.10064	-6.50885	7.57283e-11	1.10411e-09
CCDC14	725.363	-0.739611	0.113643	-6.5082	7.60582e-11	1.10781e-09
WDR76	225.774	-1.05556	0.162193	-6.50803	7.61439e-11	1.10794e-09
BRCA1	334.185	-0.912761	0.140285	-6.50647	7.69373e-11	1.11837e-09
WDR45	2581.55	0.563056	0.0865696	6.50408	7.81693e-11	1.13514e-09
IPO5	4281.68	-0.642163	0.0987908	-6.50023	8.01958e-11	1.1634e-09
CRADD	694.185	0.65277	0.100426	6.50002	8.03069e-11	1.16385e-09
PARD6B	380.136	-0.774613	0.119258	-6.49527	8.28838e-11	1.2e-09
LDB2	407.522	0.897873	0.138265	6.49385	8.36726e-11	1.21021e-09
HAMP	1654.34	2.64752	0.407716	6.49354	8.38404e-11	1.21051e-09
MEX3D	519.492	-0.695557	0.107116	-6.49351	8.38605e-11	1.21051e-09
DHRS1	2857.22	1.0568	0.162792	6.49169	8.48806e-11	1.22402e-09
ADGRG1	1181.97	-1.36303	0.210074	-6.48834	8.6785e-11	1.25024e-09
TRAF2	1163.73	-0.60605	0.0934178	-6.48752	8.72606e-11	1.25584e-09
NQO2	3533.03	0.99781	0.153827	6.48656	8.78192e-11	1.26263e-09
F8	504.783	0.940138	0.144947	6.48607	8.81058e-11	1.2655e-09
ALDH7A1	6868.66	0.887691	0.13689	6.48468	8.89189e-11	1.27591e-09
ZHX3	1272.34	0.681883	0.105168	6.48373	8.94814e-11	1.28271e-09
C3P1	3044.57	1.8588	0.286865	6.4797	9.19041e-11	1.31614e-09
GYS2	1779.46	1.9188	0.296205	6.47793	9.29915e-11	1.3304e-09
COQ2	382.256	0.610693	0.0942813	6.47735	9.33493e-11	1.3342e-09
VRK1	288.829	-0.621684	0.0959876	-6.47671	9.37434e-11	1.33852e-09
CDK5R1	92.915	-0.898162	0.138715	-6.47488	9.48899e-11	1.35356e-09
CBX3	4177.74	-0.411304	0.063529	-6.47428	9.52644e-11	1.35756e-09
S100PBP	433.087	-0.533797	0.0824512	-6.47409	9.5383e-11	1.35792e-09
PON3	5671.52	1.2031	0.185896	6.47192	9.67664e-11	1.37626e-09
ZBED8	134.237	-0.685877	0.105987	-6.47135	9.71336e-11	1.38013e-09
NDUFV1	8785.1	0.641809	0.0992139	6.46894	9.86904e-11	1.40088e-09
ITGB8	175.557	-2.51276	0.388472	-6.46831	9.91075e-11	1.40543e-09
MSRA	902.417	0.933488	0.144402	6.46449	1.01638e-10	1.4399e-09
TPBG	119.771	-1.80221	0.278837	-6.46331	1.02436e-10	1.44979e-09
NMRK1	867.516	0.696734	0.107815	6.46232	1.03112e-10	1.45652e-09
GBA3	1175.38	1.79042	0.277054	6.46237	1.03075e-10	1.45652e-09
RNPS1	2923.78	-0.436428	0.0675656	-6.45932	1.05176e-10	1.48423e-09
MTHFD1L	499.363	-0.853121	0.132083	-6.45897	1.05419e-10	1.48622e-09
DKC1	1759.77	-0.520474	0.0806022	-6.45732	1.06573e-10	1.50102e-09
ACY1	9658.9	0.898848	0.139205	6.45699	1.06805e-10	1.50283e-09
PRPF39	537.413	-0.543203	0.0841733	-6.45338	1.09381e-10	1.53758e-09
TNRC18	4101.51	-0.529353	0.0820314	-6.45306	1.09617e-10	1.53941e-09
RFC3	361.766	-0.780567	0.120998	-6.45106	1.11071e-10	1.55832e-09
TRIM28	8149.45	-0.587	0.0910381	-6.44785	1.13446e-10	1.59011e-09
FAM167B	220.772	0.906136	0.14054	6.44751	1.13704e-10	1.59065e-09
LACTB	1289.05	0.546228	0.0847187	6.44755	1.1367e-10	1.59065e-09
NIPSNAP3A	967.351	0.707101	0.109759	6.44233	1.17653e-10	1.64431e-09
MAP1LC3A	1297.23	1.12031	0.173946	6.44058	1.19019e-10	1.66179e-09
LRFN1	102.741	-1.28134	0.199072	-6.43654	1.22226e-10	1.70494e-09
CD99L2	4071.98	0.748148	0.116239	6.4363	1.22425e-10	1.70607e-09
SNHG7	1420.41	-0.953498	0.148163	-6.43547	1.23095e-10	1.71376e-09
WDR7	553.011	0.554793	0.0862378	6.4333	1.24863e-10	1.73672e-09
SERPINF2	55262	1.13804	0.176909	6.43291	1.25183e-10	1.7395e-09
PLCG2	1060.26	0.90699	0.141091	6.4284	1.28954e-10	1.79018e-09
EXO1	204.554	-1.17331	0.18253	-6.42805	1.29249e-10	1.79255e-09
PCYOX1	6038.84	0.680188	0.105832	6.42705	1.30104e-10	1.80269e-09
MPP3	70.4775	-1.40204	0.218234	-6.42447	1.3233e-10	1.83179e-09
HSD17B10	5984.8	0.783519	0.121967	6.42403	1.32717e-10	1.83364e-09
MASP1	3158.36	1.04838	0.163195	6.42407	1.32676e-10	1.83364e-09
ETNPPL	3591.12	1.90584	0.296758	6.42219	1.34324e-10	1.85408e-09
RBL1	103.228	-1.19122	0.185517	-6.42109	1.35303e-10	1.86582e-09
ADGRA3	2287.68	1.04727	0.163104	6.42085	1.35519e-10	1.86703e-09
DCLRE1C	245.096	-0.773687	0.120543	-6.41836	1.37753e-10	1.89464e-09
RPS6KA2	624.241	0.976422	0.15213	6.41832	1.37785e-10	1.89464e-09
CENPI	44.143	-1.4747	0.229801	-6.41728	1.38732e-10	1.90585e-09
AK3	5007.95	0.709481	0.110595	6.41511	1.40721e-10	1.93136e-09
EFNA5	140.467	-2.30896	0.360062	-6.41269	1.42971e-10	1.96037e-09
E2F6	473.336	-0.496929	0.0775037	-6.41168	1.43922e-10	1.9697e-09
PPP1CC	3762.92	-0.4287	0.0668612	-6.4118	1.43814e-10	1.9697e-09
ZNF765	180.82	-0.666459	0.103957	-6.41088	1.44681e-10	1.97821e-09
ATP6V0E2	5300.18	1.13169	0.176553	6.40988	1.45631e-10	1.98933e-09
BCL2L14	59.1205	-1.91181	0.298358	-6.40775	1.4768e-10	2.01543e-09
ZNF239	77.3331	-1.61904	0.252786	-6.4048	1.50566e-10	2.05288e-09
HNRNPA0	4543.41	-0.413371	0.0645423	-6.40464	1.5072e-10	2.05305e-09
PHF21A	730.942	-0.581591	0.0908246	-6.40346	1.51897e-10	2.06326e-09
PSMA2	5587.1	0.516641	0.0806803	6.40356	1.51794e-10	2.06326e-09
SCD5	154.634	-1.64725	0.257237	-6.40364	1.51718e-10	2.06326e-09
DBNDD2	568.775	-0.995989	0.155647	-6.39904	1.56355e-10	2.12071e-09
LOC441666	45.6944	-1.90346	0.297463	-6.39898	1.56419e-10	2.12071e-09
BAZ2A	2220.54	-0.535316	0.083664	-6.39841	1.57006e-10	2.12669e-09
SUZ12	1228.89	-0.517413	0.0808718	-6.39795	1.57481e-10	2.13072e-09
UBAP2L	4346.54	-0.48479	0.075774	-6.39783	1.57597e-10	2.13072e-09
MSH5	444.599	-0.877605	0.137177	-6.39762	1.57819e-10	2.13173e-09
ETV4	1132.65	-1.85083	0.289414	-6.3951	1.60447e-10	2.16521e-09
NDUFV2	6358.54	0.625047	0.0978109	6.39037	1.65487e-10	2.23115e-09
TAL1	70.2719	1.04235	0.163158	6.3886	1.67411e-10	2.255e-09
WDR91	871.056	-0.779488	0.122023	-6.38806	1.67999e-10	2.26082e-09
ZNF514	193.76	-0.898863	0.140719	-6.38763	1.68473e-10	2.2651e-09
NECTIN1	799.669	-0.814671	0.127548	-6.38716	1.68989e-10	2.26784e-09
PYCR1	1432.78	-1.81625	0.284358	-6.38717	1.68979e-10	2.26784e-09
ANG	24335.6	1.34767	0.211038	6.3859	1.70388e-10	2.28449e-09
CFHR5	7633.69	1.98119	0.310257	6.38563	1.70688e-10	2.2864e-09
TGFB1	1618	-1.23251	0.193051	-6.38437	1.72109e-10	2.3033e-09
RPSA	12043.3	-0.872286	0.13671	-6.38056	1.76444e-10	2.35914e-09
PUS3	750.668	0.529423	0.0829776	6.38032	1.76724e-10	2.36071e-09
LONP2	3122.83	0.777842	0.121927	6.37957	1.77585e-10	2.37004e-09
PRKCI	674.321	-0.570552	0.089455	-6.37809	1.79308e-10	2.39082e-09
NDUFS1	3025.51	0.595753	0.093429	6.37653	1.81148e-10	2.41314e-09
MARCKSL1	3320.93	-1.00377	0.157426	-6.37612	1.81632e-10	2.41738e-09
ELF4	255.416	-1.1845	0.185787	-6.37557	1.82279e-10	2.42376e-09
PAFAH1B1	2515.05	0.408417	0.0640723	6.37431	1.83786e-10	2.43999e-09
UTP6	1308.51	-0.398678	0.0625449	-6.37427	1.83836e-10	2.43999e-09
DROSHA	1346.92	-0.42534	0.0667352	-6.37354	1.84713e-10	2.44939e-09
SART3	1437.68	-0.36662	0.0575392	-6.37165	1.87011e-10	2.4776e-09
MRPL35	1457.98	0.419568	0.065872	6.36945	1.8971e-10	2.50854e-09
SUMO2	4613.36	-0.463076	0.0727029	-6.36943	1.89728e-10	2.50854e-09
ZNF107	148.561	-1.02564	0.161028	-6.36932	1.89865e-10	2.50854e-09
ESCO2	96.5989	-1.21658	0.191092	-6.36645	1.93451e-10	2.55359e-09
MED22	867.42	-0.575718	0.0904761	-6.36321	1.97585e-10	2.60579e-09
FOXK1	892.276	-0.637169	0.100151	-6.3621	1.99017e-10	2.62229e-09
TOPBP1	916.755	-0.635688	0.0999466	-6.36028	2.01386e-10	2.65109e-09
B2M	92818	0.784779	0.123394	6.35994	2.01833e-10	2.65217e-09
ZNF320	372.958	-1.38945	0.218466	-6.36003	2.01711e-10	2.65217e-09
AP5M1	856.17	0.628361	0.0988357	6.35763	2.04885e-10	2.6874e-09
SUZ12P1	144.354	-0.706273	0.111088	-6.35776	2.04717e-10	2.6874e-09
ZNF519	30.9426	-1.09564	0.172362	-6.35665	2.06199e-10	2.7022e-09
UBE2T	394.229	-0.934347	0.147001	-6.35605	2.07001e-10	2.71026e-09
QSOX2	757.141	-0.594421	0.0935277	-6.35556	2.07671e-10	2.71657e-09
ANXA10	754.558	1.77599	0.279453	6.35524	2.08097e-10	2.71969e-09
METTL4	231.573	-0.475753	0.0748796	-6.35357	2.10375e-10	2.747e-09
MIA3	6005.51	0.6575	0.103497	6.35284	2.11381e-10	2.75765e-09
RHBDF2	941.138	-0.829222	0.13057	-6.35081	2.14184e-10	2.7917e-09
TMC6	1055.35	-1.36546	0.21501	-6.35066	2.14395e-10	2.79194e-09
POGZ	2597.83	-0.604828	0.0952415	-6.35047	2.14656e-10	2.79283e-09
FEN1	1393.96	-0.737345	0.116136	-6.34897	2.1676e-10	2.81769e-09
THOC1	648.592	-0.474687	0.0747708	-6.34856	2.17337e-10	2.82265e-09
ATP6V0D1	3669.39	0.564563	0.0889338	6.34813	2.17948e-10	2.82807e-09
TNFSF4	172.593	-1.14552	0.180485	-6.34692	2.19667e-10	2.84781e-09
STRN4	2316.8	-0.452123	0.0712624	-6.34449	2.23167e-10	2.8906e-09
PROSER1	569.339	-0.573453	0.0903928	-6.34401	2.23861e-10	2.89701e-09
HNRNPUL1	6480.58	-0.40678	0.0641324	-6.34281	2.25617e-10	2.91713e-09
NUP188	1225.8	-0.575089	0.090708	-6.34	2.29759e-10	2.96804e-09
ITIH4	91675.5	1.27128	0.200551	6.33893	2.31368e-10	2.98617e-09
KAT2A	2476.65	-0.634949	0.100185	-6.33775	2.33146e-10	3.00644e-09
NONO	11209.3	-0.478397	0.0754981	-6.33654	2.34978e-10	3.02737e-09
ANKLE2	1656.56	-0.38376	0.0605792	-6.33485	2.37569e-10	3.05804e-09
RPS27L	3578.09	0.730784	0.115375	6.33398	2.38919e-10	3.07269e-09
ADH1C	24632.5	2.02795	0.320181	6.33378	2.39229e-10	3.07396e-09
FUT3	43.0983	-1.83994	0.290503	-6.33363	2.39458e-10	3.07418e-09
CARD10	1693.27	-0.709256	0.111996	-6.33286	2.40655e-10	3.08681e-09
RTL5	203.807	1.30862	0.206702	6.33094	2.43667e-10	3.12269e-09
OXNAD1	612.175	0.632772	0.0999845	6.3287	2.47232e-10	3.16558e-09
SFR1	130.851	-0.569939	0.0900587	-6.32852	2.47518e-10	3.16634e-09
TEDC2	221.649	-1.12222	0.177331	-6.32839	2.47729e-10	3.16634e-09
CENPO	127.683	-0.847941	0.134002	-6.32783	2.48636e-10	3.17514e-09
RIT1	618.045	-0.465729	0.0736085	-6.3271	2.49808e-10	3.1873e-09
CMTM7	436.473	-0.856914	0.135454	-6.32625	2.51195e-10	3.20219e-09
PRPF38B	1130.04	-0.484393	0.0765806	-6.32527	2.52787e-10	3.21697e-09
TRNP1	1120.37	-1.72275	0.27236	-6.32526	2.52799e-10	3.21697e-09
HAUS6	488.441	-0.680941	0.107673	-6.32415	2.54634e-10	3.2375e-09
TMEM175	1236.89	0.650906	0.10294	6.32316	2.56271e-10	3.25545e-09
RIOK1	609.969	-0.52089	0.0824227	-6.31974	2.62008e-10	3.32541e-09
PUS7	495.74	-0.625758	0.0990209	-6.31945	2.62491e-10	3.32863e-09
C19orf48	2624.26	-0.903805	0.143066	-6.31739	2.66023e-10	3.37048e-09
WDR75	1046.06	-0.408355	0.0646458	-6.3168	2.67027e-10	3.38024e-09
KANSL1	1059.46	-0.542204	0.0858418	-6.31632	2.67867e-10	3.38793e-09
TAT	27701	2.06653	0.327385	6.31224	2.75027e-10	3.47545e-09
AURKAP1	18.873	-1.00715	0.1598	-6.30256	2.92765e-10	3.69638e-09
RETSAT	6554.54	0.71165	0.112976	6.29912	2.99348e-10	3.77621e-09
WDR4	360.599	-0.711426	0.112949	-6.29867	3.00212e-10	3.78382e-09
RBM14	1477.42	-0.272552	0.0432757	-6.29805	3.01421e-10	3.79576e-09
SETDB1	1637.86	-0.543546	0.086361	-6.29388	3.09626e-10	3.8957e-09
IKBKE	293.431	-1.0664	0.169494	-6.29167	3.14077e-10	3.94827e-09
KIAA1191	3598.69	0.513656	0.0817064	6.28661	3.24477e-10	4.07549e-09
TUBA1B	19210.1	-0.599628	0.0953867	-6.28629	3.25149e-10	4.08039e-09
ELAC2	2380.58	0.460614	0.0732758	6.28602	3.25707e-10	4.08386e-09
SBDS	3242.49	0.418691	0.0666108	6.28563	3.26526e-10	4.09059e-09
CPB2	22191.5	1.10272	0.175443	6.28536	3.27089e-10	4.09412e-09
ACSM5	2822.89	1.59451	0.253763	6.28347	3.31092e-10	4.14064e-09
HIGD1A	5784.43	0.789691	0.125685	6.28311	3.31876e-10	4.14687e-09
OSBPL7	157.825	-1.09316	0.174011	-6.28212	3.3398e-10	4.16958e-09
DUSP9	1252.32	-2.00106	0.318581	-6.28117	3.36025e-10	4.19151e-09
RFXAP	70.1332	-0.654821	0.104266	-6.28032	3.37883e-10	4.21106e-09
ZNF292	641.455	-0.814114	0.129641	-6.27974	3.39138e-10	4.22306e-09
DBN1	1303.25	-1.23752	0.19716	-6.27671	3.45821e-10	4.30259e-09
NOL4L	569.101	-0.715841	0.114103	-6.27362	3.52744e-10	4.38272e-09
DLG3	317.796	-1.44666	0.230596	-6.27357	3.52866e-10	4.38272e-09
EFTUD2	3296.08	-0.407076	0.0648919	-6.27314	3.53844e-10	4.39112e-09
NUDCD1	640.742	-0.674364	0.10754	-6.2708	3.59197e-10	4.45374e-09
ASMTL	1821.98	0.751206	0.119895	6.26551	3.71597e-10	4.60355e-09
GABPB1-AS1	253.536	0.859892	0.137251	6.26512	3.72544e-10	4.60518e-09
SHCBP1	162.053	-1.22646	0.195762	-6.26506	3.72681e-10	4.60518e-09
SMARCB1	2185.31	-0.497399	0.0793898	-6.26528	3.72158e-10	4.60518e-09
RNLS	348.518	1.00338	0.160161	6.26483	3.73233e-10	4.60808e-09
PBK	275.604	-1.18489	0.189204	-6.26248	3.78907e-10	4.67415e-09
UBB	45001.6	0.589622	0.0941613	6.26184	3.80472e-10	4.68947e-09
XPO5	1602.53	-0.56923	0.0909474	-6.2589	3.87703e-10	4.77454e-09
MFAP3L	743.013	1.50855	0.241054	6.25815	3.8958e-10	4.79358e-09
SLC16A3	1197.64	-1.48723	0.237715	-6.25638	3.94008e-10	4.84396e-09
ACAA1	12388.9	0.95717	0.153017	6.25531	3.96729e-10	4.87329e-09
ACADM	4322.69	0.90845	0.145265	6.25376	4.00676e-10	4.9176e-09
MAN2B2	2705.7	0.561343	0.0897852	6.25207	4.05058e-10	4.96543e-09
PKM	8491.17	-1.29674	0.207412	-6.25199	4.05257e-10	4.96543e-09
ZMYM3	1351.06	-0.509767	0.0815595	-6.25025	4.09795e-10	5.01679e-09
HADHB	8866.25	0.541923	0.0867091	6.2499	4.10727e-10	5.02396e-09
ZNF14	101.832	-1.15399	0.184659	-6.24933	4.12221e-10	5.03798e-09
GPM6A	45.9052	1.82543	0.292116	6.249	4.13089e-10	5.04434e-09
DHRS12	628.977	0.828854	0.132687	6.24669	4.19255e-10	5.11533e-09
RTP3	1439.06	1.84296	0.295044	6.2464	4.20029e-10	5.12015e-09
SH3YL1	566.079	-1.42964	0.228879	-6.24628	4.20355e-10	5.12015e-09
CCDC88C	350.48	-1.04088	0.166645	-6.24608	4.20874e-10	5.12217e-09
NRF1	442.276	-0.35986	0.0576212	-6.24527	4.23063e-10	5.14448e-09
IGIP	517.144	0.541857	0.0868299	6.24044	4.36333e-10	5.29254e-09
MTA3	834.522	-0.507437	0.0813122	-6.2406	4.35888e-10	5.29254e-09
SLCO2B1	8938.32	1.04687	0.167754	6.24053	4.36101e-10	5.29254e-09
TST	16769.1	0.900631	0.144327	6.24022	4.36956e-10	5.29568e-09
MEX3C	721.756	-0.60454	0.0968897	-6.23946	4.39086e-10	5.31705e-09
USP35	501.945	0.875728	0.140357	6.23929	4.39564e-10	5.3184e-09
NDUFA4	10965.2	0.642301	0.102966	6.23802	4.43142e-10	5.35721e-09
NUP37	470.575	-0.518179	0.0830872	-6.23657	4.47265e-10	5.40256e-09
FCHO1	80.4071	-1.59136	0.255209	-6.23552	4.50278e-10	5.43443e-09
PLCH1	27.6588	-1.57113	0.252018	-6.23421	4.54074e-10	5.47568e-09
SMYD5	1096.96	-0.502346	0.0806037	-6.2323	4.59645e-10	5.53827e-09
TMOD1	1080.27	1.07679	0.172782	6.23207	4.60318e-10	5.54177e-09
TREX1	540.851	0.987395	0.158489	6.23004	4.66327e-10	5.60945e-09
RDH5	1291.51	1.28349	0.206134	6.2265	4.76974e-10	5.73278e-09
MCOLN1	1328.38	0.52962	0.0850695	6.22574	4.79296e-10	5.75592e-09
E2F7	74.2461	-1.38983	0.223265	-6.22501	4.81528e-10	5.77793e-09
MMP7	734.069	-2.74485	0.441006	-6.22407	4.84429e-10	5.80794e-09
ZFYVE28	231.012	0.922297	0.148189	6.2238	4.85244e-10	5.81291e-09
E2F8	145.259	-1.3473	0.216492	-6.22334	4.86686e-10	5.82537e-09
WASF1	427.131	-0.879275	0.141291	-6.22317	4.87217e-10	5.82693e-09
SMAGP	419.485	-0.872579	0.140226	-6.22265	4.88828e-10	5.84137e-09
C21orf58	134.163	-0.905085	0.145481	-6.22133	4.92953e-10	5.88582e-09
ALDH5A1	5312.35	0.852286	0.137026	6.2199	4.97463e-10	5.93478e-09
SEL1L3	1446.91	-1.42552	0.229415	-6.21372	5.17444e-10	6.16809e-09
FOXP3	147.005	1.63574	0.263293	6.21263	5.21054e-10	6.20093e-09
GPRIN1	190.504	-1.0247	0.164936	-6.21271	5.20797e-10	6.20093e-09
HNRNPH3	2373.12	-0.388943	0.0626284	-6.21032	5.28762e-10	6.2875e-09
UBE2G1	1545.37	0.423745	0.0682501	6.20871	5.342e-10	6.34696e-09
ZNF26	281.089	-0.539697	0.0869525	-6.20681	5.40723e-10	6.41921e-09
STBD1	5227.14	0.76615	0.12349	6.20412	5.50036e-10	6.52443e-09
SAT1	12546.7	0.779994	0.125739	6.20329	5.52944e-10	6.55356e-09
YWHAQ	5990.82	-0.492974	0.0794767	-6.20275	5.54851e-10	6.57079e-09
CDC42BPG	157.171	-1.69941	0.273996	-6.20232	5.5636e-10	6.58329e-09
PON1	13910.5	1.50032	0.24194	6.20122	5.60272e-10	6.62417e-09
HAPLN4	150.733	1.44319	0.232758	6.20041	5.63165e-10	6.65296e-09
NAGLU	3516.42	0.686262	0.110754	6.19628	5.78139e-10	6.8243e-09
PABPC4	5087.1	-0.495245	0.0799302	-6.19597	5.79282e-10	6.83223e-09
PLAA	1307.53	0.430947	0.069577	6.19382	5.87232e-10	6.92037e-09
MRE11	335.365	-0.642254	0.103738	-6.19111	5.97427e-10	7.0348e-09
MAT1A	35221.4	1.20273	0.194299	6.19008	6.01353e-10	7.07528e-09
MRPL16	2104.76	0.430586	0.0695998	6.1866	6.14776e-10	7.22735e-09
CPN2	10099.4	1.30875	0.211581	6.18554	6.18892e-10	7.26915e-09
F9	10375.8	1.75388	0.28355	6.18543	6.19333e-10	7.26915e-09
ACOX2	4037.21	1.07592	0.17396	6.18488	6.21517e-10	7.28888e-09
CYYR1	328.82	0.774303	0.125198	6.18465	6.2239e-10	7.29323e-09
ACADS	4158.35	0.907651	0.146773	6.18404	6.24822e-10	7.31582e-09
SH3D21	62.9719	-1.09972	0.177896	-6.18184	6.33574e-10	7.41231e-09
HMGCS2	54655.7	1.26519	0.204668	6.18164	6.34394e-10	7.41591e-09
ALOX5	301.953	-1.58615	0.256645	-6.18032	6.39706e-10	7.47199e-09
PATZ1	1675.89	-0.567821	0.0918784	-6.18013	6.40479e-10	7.475e-09
MAOB	9661.4	0.800384	0.129514	6.17991	6.41382e-10	7.47952e-09
PNPLA7	432.508	1.09128	0.176593	6.17964	6.42463e-10	7.48611e-09
ZNF816	105.734	-1.2141	0.196481	-6.17922	6.44206e-10	7.5004e-09
SRPRA	8695.09	0.457645	0.0740722	6.17836	6.47701e-10	7.53505e-09
SCRIB	4293.5	-0.699766	0.113286	-6.17697	6.53451e-10	7.59585e-09
HSF2BP	26.0344	-1.01948	0.165291	-6.16782	6.92372e-10	8.04183e-09
CYP2B6	5346.21	1.79508	0.291073	6.1671	6.95527e-10	8.07201e-09
TPD52L2	3627.11	-0.52344	0.0848807	-6.16677	6.96991e-10	8.08253e-09
WASHC3	853.933	0.722647	0.117214	6.16516	7.041e-10	8.15194e-09
MOCOS	1071.47	0.894771	0.145131	6.16525	7.03697e-10	8.15194e-09
SLC25A15	5149.8	1.18549	0.192311	6.16442	7.07415e-10	8.18378e-09
FAM185A	206.647	0.537852	0.0872785	6.16248	7.16133e-10	8.27804e-09
PAQR5	525.76	-1.8591	0.301766	-6.16074	7.24066e-10	8.36308e-09
FBXO41	84.1775	-1.30764	0.212294	-6.15957	7.2944e-10	8.41844e-09
ACACB	3588.42	0.91719	0.14892	6.15896	7.32245e-10	8.4441e-09
TULP3	567.503	-0.592329	0.0961812	-6.15847	7.34499e-10	8.46336e-09
GADD45G	3168.25	1.38993	0.225711	6.15803	7.36561e-10	8.48039e-09
ING5	632.265	-0.499209	0.0810821	-6.15684	7.42116e-10	8.53757e-09
TBC1D22B	404.629	-0.538075	0.0874473	-6.15313	7.59695e-10	8.73288e-09
PLEKHH2	90.94	-1.59034	0.258505	-6.15209	7.64697e-10	8.78342e-09
DEFB132	78.82	2.59721	0.422288	6.15031	7.73293e-10	8.87513e-09
LPIN1	1655.22	0.931682	0.151547	6.14781	7.85599e-10	9.00924e-09
HSPA9	18302.6	0.52492	0.0854624	6.14212	8.14292e-10	9.33091e-09
RPL17	9738.67	-0.663376	0.108034	-6.14043	8.22959e-10	9.42279e-09
TTF1	281.882	-0.439702	0.0716274	-6.13874	8.31766e-10	9.51611e-09
RAD21	5908.38	-0.567531	0.0924746	-6.13716	8.40109e-10	9.60399e-09
FUOM	3408.36	1.0034	0.163502	6.13693	8.41325e-10	9.61032e-09
ZBED5	678.93	-0.515382	0.0840085	-6.13489	8.52199e-10	9.72687e-09
SCN4B	118.669	1.05731	0.17238	6.13361	8.59072e-10	9.79761e-09
CCDC93	832.324	-0.503265	0.0820533	-6.1334	8.60229e-10	9.80309e-09
ZNF600	220.469	-0.90694	0.147904	-6.13196	8.68023e-10	9.88415e-09
TDG	476.962	-0.46603	0.0760087	-6.13128	8.71759e-10	9.91891e-09
ARHGAP11B	16.8716	-1.44459	0.23567	-6.12971	8.80407e-10	1.00095e-08
CLK2	1251.12	-0.515514	0.0841174	-6.12851	8.87067e-10	1.00773e-08
TTF2	222.757	-0.843754	0.137705	-6.12725	8.94095e-10	1.01492e-08
HLX	711.654	0.848372	0.138595	6.12124	9.28501e-10	1.05315e-08
SF3A2	2285.81	-0.603994	0.0986833	-6.12053	9.32633e-10	1.05701e-08
GOLGA7B	145.817	-1.94163	0.317277	-6.11966	9.37776e-10	1.06201e-08
EML4	4281.28	-0.523363	0.085527	-6.11927	9.40027e-10	1.06373e-08
USP38	963.101	0.592399	0.0968112	6.11912	9.40953e-10	1.06394e-08
FAH	7826.41	0.83465	0.136433	6.11765	9.49671e-10	1.07297e-08
SUPT20H	608.432	-0.512759	0.0838562	-6.11474	9.67153e-10	1.09185e-08
PDSS2	1031.63	0.57182	0.0935168	6.11462	9.6789e-10	1.09185e-08
ZNF431	70.59	-0.955395	0.156307	-6.11229	9.82138e-10	1.10706e-08
ACIN1	3290.03	-0.343029	0.0561497	-6.10919	1.00141e-09	1.12703e-08
KIN	331.937	-0.422725	0.0691944	-6.10924	1.00106e-09	1.12703e-08
F11	3369.22	1.16086	0.190036	6.10862	1.00497e-09	1.13016e-08
RAB8A	3560.52	0.435565	0.0713139	6.10771	1.01072e-09	1.13574e-08
PHLDA2	369.119	-1.44918	0.237324	-6.10635	1.01937e-09	1.14459e-08
ZNF252P-AS1	17.2197	-1.00994	0.165406	-6.10586	1.0225e-09	1.14721e-08
FGA	530611	1.27819	0.209416	6.10363	1.03687e-09	1.16244e-08
METTL7A	21250.8	0.845426	0.138592	6.10012	1.05991e-09	1.18735e-08
MYO5C	604.541	-0.814809	0.133619	-6.09799	1.07409e-09	1.2023e-08
ATPAF2	680.581	0.553983	0.0908575	6.09727	1.07896e-09	1.20682e-08
EDEM1	3134.79	0.624847	0.102482	6.09712	1.07997e-09	1.20702e-08
MPC1	3157.16	0.802958	0.131701	6.09682	1.082e-09	1.20836e-08
CYP4F2	4411.45	1.56109	0.256078	6.09615	1.0865e-09	1.21152e-08
NUP43	780.826	-0.497861	0.0816668	-6.09624	1.08589e-09	1.21152e-08
DEXI	1913.06	0.674524	0.110703	6.09309	1.10753e-09	1.23307e-08
UCK2	790.118	-0.640128	0.105056	-6.09319	1.10681e-09	1.23307e-08
IGSF3	747.398	-1.35821	0.223029	-6.08984	1.13021e-09	1.25736e-08
RGCC	482.655	0.80628	0.132407	6.0894	1.13337e-09	1.25966e-08
LIG1	1297.91	-0.60712	0.0997026	-6.08931	1.13402e-09	1.25966e-08
PEPD	6656.1	0.731907	0.120216	6.08826	1.14141e-09	1.26691e-08
CWC22	702.047	-0.404046	0.0663898	-6.08597	1.15785e-09	1.28416e-08
SMPD1	3316.69	0.650286	0.106861	6.08535	1.16237e-09	1.28819e-08
HDAC1	3401.85	-0.489318	0.0804273	-6.08398	1.17232e-09	1.29823e-08
USP2	424.068	1.15989	0.190658	6.08363	1.17494e-09	1.30014e-08
IGF2BP3	439.316	-1.77973	0.29257	-6.08309	1.17887e-09	1.3035e-08
CSAD	1141.87	0.936658	0.154011	6.08175	1.18878e-09	1.31346e-08
ZNHIT1	7247.86	0.818194	0.134579	6.07967	1.20428e-09	1.32957e-08
TSPAN15	834.987	-1.2574	0.206826	-6.07951	1.20549e-09	1.32989e-08
RRM2	1305.14	-1.00368	0.165102	-6.07916	1.20815e-09	1.33181e-08
COL5A3	2366.4	1.335	0.219682	6.07695	1.22491e-09	1.34926e-08
TACO1	2544.83	0.650139	0.106996	6.07629	1.22993e-09	1.35376e-08
RBM5	2086.82	-0.347719	0.0572389	-6.07487	1.2409e-09	1.3648e-08
ADSL	1994.43	-0.549483	0.090468	-6.07378	1.24934e-09	1.37305e-08
USHBP1	118.871	0.799588	0.131703	6.07112	1.27019e-09	1.39385e-08
VAV3	259.495	-1.41713	0.233419	-6.07119	1.26963e-09	1.39385e-08
PXDC1	4206.56	0.738856	0.121712	6.07055	1.27474e-09	1.39778e-08
ZNF143	428.553	-0.382126	0.0629506	-6.07025	1.27709e-09	1.3993e-08
CDH23	430.794	1.17339	0.19347	6.06497	1.31975e-09	1.44495e-08
ZNF623	427.66	-0.626625	0.103367	-6.06214	1.34319e-09	1.46951e-08
STX3	725.884	-0.830738	0.137091	-6.05973	1.36348e-09	1.49058e-08
VPS54	1160.03	-0.496166	0.0818867	-6.05917	1.36827e-09	1.49469e-08
SFN	1420.29	-1.8456	0.304688	-6.05737	1.38369e-09	1.5104e-08
RBBP8	596.478	-0.693899	0.114568	-6.05665	1.38986e-09	1.51599e-08
LEFTY1	88.2061	-1.81769	0.300357	-6.05176	1.43272e-09	1.56157e-08
RPS3	30228.1	-0.747838	0.123577	-6.05162	1.43395e-09	1.56174e-08
CFH	86011.6	1.02914	0.170064	6.05146	1.43538e-09	1.56212e-08
FBXO2	2118.02	1.45768	0.240991	6.04867	1.46045e-09	1.58821e-08
SUPT3H	136.906	-0.875601	0.144787	-6.0475	1.47109e-09	1.59858e-08
ZRANB1	1930.88	0.598324	0.0989454	6.04701	1.4756e-09	1.60228e-08
TFR2	30866.4	1.09683	0.181441	6.04511	1.49311e-09	1.62009e-08
UBE2QL1	198.364	1.71653	0.283983	6.04448	1.49893e-09	1.62518e-08
NDUFA1	6372.23	0.727363	0.120341	6.04417	1.50178e-09	1.62706e-08
NOP58	2297.84	-0.444086	0.0734825	-6.04343	1.50876e-09	1.6334e-08
ZNF737	118.883	-1.23744	0.204779	-6.0428	1.51462e-09	1.63853e-08
BPHL	3240.66	0.733666	0.121424	6.04217	1.52055e-09	1.64367e-08
GOLGA6L9	202.596	-0.748674	0.123911	-6.04205	1.52165e-09	1.64367e-08
MAU2	1335.33	-0.414146	0.0685541	-6.04116	1.53012e-09	1.65159e-08
ALDH1B1	5828.8	0.985702	0.163242	6.03829	1.55755e-09	1.67996e-08
PCNX2	148.451	-1.41593	0.234533	-6.03722	1.5679e-09	1.68986e-08
HMGN4	1351.81	-0.509113	0.0843442	-6.03614	1.57845e-09	1.69958e-08
PRPF8	6355.02	0.421611	0.0698488	6.03606	1.57926e-09	1.69958e-08
ILF2	5505.5	-0.447045	0.074094	-6.03349	1.6046e-09	1.72557e-08
YJEFN3	89.3831	-1.12307	0.186161	-6.03276	1.61186e-09	1.73209e-08
TAF4	721.091	-0.538374	0.0892472	-6.03239	1.61551e-09	1.73473e-08
CCM2	3331.71	0.612768	0.101586	6.03199	1.61954e-09	1.73777e-08
FCN3	345.351	1.81401	0.300829	6.03005	1.63909e-09	1.75745e-08
ALAD	8187.58	0.830466	0.13774	6.02925	1.64726e-09	1.7649e-08
ZNF28	300.235	-1.27385	0.21139	-6.0261	1.67962e-09	1.79825e-08
DTL	494.428	-1.112	0.184558	-6.02523	1.68871e-09	1.80665e-08
ACADL	400.109	1.82424	0.302831	6.02395	1.70214e-09	1.81833e-08
MECR	841	0.544348	0.0903636	6.02397	1.70189e-09	1.81833e-08
JAG1	1699.71	-1.12085	0.18613	-6.02185	1.72439e-09	1.84074e-08
MYCN	144.141	-1.91322	0.317778	-6.02062	1.73748e-09	1.85335e-08
TLR9	36.7276	-1.08677	0.180541	-6.01953	1.74919e-09	1.86448e-08
SLC2A1	411.756	-1.22534	0.203619	-6.01781	1.76793e-09	1.88306e-08
SULT1A1	5742.55	1.08841	0.180898	6.01672	1.77986e-09	1.89439e-08
ARRDC4	1131.49	1.26278	0.209932	6.0152	1.79668e-09	1.91088e-08
CHORDC1	621.044	-0.628894	0.104573	-6.01393	1.81077e-09	1.92446e-08
KCNMA1	339.584	1.29653	0.215599	6.01363	1.81416e-09	1.92665e-08
SLC52A3	97.1044	-1.76983	0.294322	-6.01325	1.81837e-09	1.92971e-08
IFT52	507.916	-0.545594	0.0907338	-6.01313	1.81977e-09	1.92978e-08
BDH1	6960.44	1.11884	0.186073	6.01293	1.82201e-09	1.93075e-08
SELENBP1	11001.6	1.03532	0.172249	6.01058	1.84864e-09	1.95753e-08
PTS	673.515	0.573195	0.0953737	6.00999	1.85537e-09	1.96323e-08
MTCH2	6417.56	0.472724	0.0786627	6.00951	1.86087e-09	1.96761e-08
TTC7B	522.985	0.877868	0.146134	6.00726	1.88682e-09	1.99359e-08
EFCAB12	180.889	1.56131	0.259961	6.00596	1.90209e-09	2.00826e-08
SCRN1	588.125	-1.49882	0.249574	-6.00553	1.90711e-09	2.0121e-08
NPB	56.9966	-1.67261	0.278553	-6.00463	1.91767e-09	2.02178e-08
MMRN2	886.007	0.719734	0.119866	6.00451	1.91911e-09	2.02182e-08
MED28	608.76	-0.436408	0.0726833	-6.00425	1.92224e-09	2.02365e-08
DYRK2	498.112	-0.682524	0.113754	-5.99998	1.97337e-09	2.07598e-08
LAPTM4B	6058.11	-1.11158	0.185356	-5.997	2.01e-09	2.11297e-08
TTLL5	359.731	-0.508353	0.0847844	-5.99583	2.02453e-09	2.12671e-08
SYNPO2	402.403	1.16088	0.193651	5.99472	2.03837e-09	2.1397e-08
SAA4	11433.7	1.58563	0.264509	5.99459	2.03994e-09	2.13979e-08
UBE2D3	7044.17	0.349935	0.0583861	5.99347	2.05415e-09	2.15315e-08
GPD2	533.845	-0.682898	0.11395	-5.99297	2.06045e-09	2.15819e-08
PTMA	19549.3	-0.43305	0.0722759	-5.99163	2.07752e-09	2.1745e-08
PEMT	2344.02	0.984198	0.164267	5.99146	2.07961e-09	2.17511e-08
MRPL46	1609.06	0.65542	0.109415	5.99023	2.0955e-09	2.18858e-08
RBM17	2055.07	-0.378828	0.0632409	-5.99024	2.09534e-09	2.18858e-08
SMARCA4	3495.73	-0.515316	0.086042	-5.98913	2.1097e-09	2.20183e-08
CRAT	6498.68	0.609171	0.101738	5.98762	2.12936e-09	2.22075e-08
TLK2	776.771	-0.348304	0.058179	-5.98677	2.14052e-09	2.23078e-08
ECH1	17827.3	0.699563	0.116872	5.98574	2.15404e-09	2.24326e-08
PRDM4	630.286	-0.389731	0.0651141	-5.98535	2.1593e-09	2.24712e-08
NADK2	8207.43	0.836018	0.139694	5.98465	2.16854e-09	2.25512e-08
NREP	2222.11	-0.994037	0.166105	-5.9844	2.17183e-09	2.25693e-08
ATP11C	1076.27	0.93502	0.156251	5.98408	2.17616e-09	2.25981e-08
DOT1L	1355.24	-0.625878	0.104599	-5.98359	2.18266e-09	2.26494e-08
TMPO	2413.75	-0.577997	0.0966153	-5.98245	2.19804e-09	2.27926e-08
KRT7	2256.09	-2.34007	0.391201	-5.98176	2.20738e-09	2.28732e-08
ZNF630	27.1114	-1.19281	0.19942	-5.98139	2.21238e-09	2.29086e-08
CAMK2B	179.939	2.04686	0.342259	5.98045	2.22527e-09	2.29929e-08
SAT2	5925.63	0.871383	0.145702	5.98057	2.2236e-09	2.29929e-08
SERPINC1	130290	1.45715	0.243651	5.98046	2.22513e-09	2.29929e-08
CLCN2	208.315	-0.720578	0.120493	-5.98023	2.22819e-09	2.30067e-08
TUG1	3571.21	-0.48275	0.0807504	-5.9783	2.25484e-09	2.32652e-08
TGS1	546.487	-0.527562	0.0882547	-5.97773	2.26272e-09	2.333e-08
PC	10657.1	1.01601	0.170071	5.97405	2.31436e-09	2.38454e-08
MYRF	2731.31	-0.976381	0.163473	-5.97272	2.33329e-09	2.40234e-08
KMO	1417.53	1.415	0.23692	5.97247	2.33693e-09	2.40438e-08
TRIM2	806.526	0.924706	0.154859	5.97128	2.35396e-09	2.42019e-08
KIF2A	320.216	-0.669461	0.112134	-5.97021	2.36954e-09	2.43276e-08
RAMP2-AS1	49.0667	-1.40549	0.235415	-5.97024	2.36904e-09	2.43276e-08
ABCG2	1038.8	1.39204	0.233187	5.96965	2.37763e-09	2.43762e-08
ZNF185	182.48	-0.894558	0.149851	-5.96966	2.37753e-09	2.43762e-08
C11orf71	689.14	0.656468	0.109978	5.96906	2.38628e-09	2.44476e-08
CYP2C8	12864.7	1.70259	0.285305	5.96761	2.4075e-09	2.46475e-08
WDR54	150.284	-1.08925	0.182535	-5.96734	2.41158e-09	2.46719e-08
LINC01002	28.7646	-1.22176	0.204762	-5.96671	2.42091e-09	2.47499e-08
HSF2	300.725	-0.581593	0.0974769	-5.96647	2.42442e-09	2.47684e-08
TBC1D3	387.087	-0.779476	0.130654	-5.96597	2.43183e-09	2.48266e-08
LAP3	4928.07	0.740082	0.124086	5.96425	2.45764e-09	2.50724e-08
TSEN54	1155.46	-0.562518	0.0943198	-5.96394	2.46228e-09	2.51021e-08
RPL23A	8897.67	-0.858667	0.143985	-5.96357	2.46779e-09	2.51406e-08
TESC	1192.99	-1.70945	0.286678	-5.96298	2.47683e-09	2.5215e-08
LIMS2	1475.43	0.891925	0.149632	5.9608	2.51001e-09	2.55348e-08
MRPL44	1457.44	0.345236	0.0579233	5.96022	2.519e-09	2.56083e-08
TMEM51	346.786	-1.2097	0.202968	-5.96003	2.52189e-09	2.56197e-08
ITGA3	1068.07	-1.55354	0.260821	-5.95635	2.57936e-09	2.61853e-08
ZNF204P	83.5083	-1.72573	0.289768	-5.95555	2.59206e-09	2.62959e-08
IFT80	454.391	-0.917733	0.154117	-5.95478	2.60427e-09	2.64013e-08
CCDC152	1240.32	0.996196	0.167379	5.95173	2.65321e-09	2.68598e-08
RNF125	409.171	1.07988	0.181439	5.95178	2.65244e-09	2.68598e-08
PEX3	587.981	0.654091	0.109945	5.94926	2.69355e-09	2.72492e-08
NAMPT	6379.87	0.978337	0.164467	5.94854	2.70542e-09	2.73502e-08
AMFR	6209.92	0.558506	0.0939211	5.94655	2.7385e-09	2.76654e-08
CARMIL1	348.006	-1.12853	0.189802	-5.94581	2.75085e-09	2.77708e-08
TAF4B	33.0005	-1.52943	0.257238	-5.94559	2.75461e-09	2.77893e-08
PCID2	946.494	-0.493458	0.0829975	-5.94546	2.75681e-09	2.77922e-08
SMC2	577.994	-0.73717	0.12403	-5.94347	2.79051e-09	2.81124e-08
REEP5	7082.46	0.523171	0.0880267	5.94332	2.79311e-09	2.81191e-08
CREB1	776.451	-0.394244	0.0663593	-5.94105	2.83198e-09	2.84866e-08
IQCC	93.7876	-0.646455	0.108813	-5.94096	2.83354e-09	2.84866e-08
PRRC2A	6500.67	-0.507514	0.0854519	-5.93918	2.86456e-09	2.87785e-08
RAN	5549.35	-0.518057	0.0872354	-5.93861	2.87452e-09	2.88586e-08
KLF5	485.758	-1.59849	0.269243	-5.93698	2.90326e-09	2.9127e-08
DLG2	41.8612	1.26844	0.21366	5.93673	2.90769e-09	2.91429e-08
SP6	70.1034	-1.44027	0.242607	-5.93666	2.90887e-09	2.91429e-08
ST14	2510.07	-1.37649	0.231923	-5.93512	2.93638e-09	2.93983e-08
TEDC1	295.631	-0.862749	0.145423	-5.93267	2.98049e-09	2.98193e-08
MGME1	684.336	-0.405311	0.0683371	-5.93105	3.01001e-09	3.00939e-08
APCS	39474	1.39094	0.23463	5.92821	3.06247e-09	3.05973e-08
SLC2A10	1739.89	1.08893	0.183775	5.92533	3.11676e-09	3.11183e-08
SLC9B2	954.871	0.913007	0.154095	5.92494	3.12405e-09	3.11696e-08
CENPL	212.396	-0.762309	0.128671	-5.9245	3.13243e-09	3.12317e-08
GLRX2	510.732	0.674409	0.113872	5.92252	3.17053e-09	3.15899e-08
CEP250	968.912	-0.456961	0.0771686	-5.92159	3.18836e-09	3.16805e-08
DLEU2	64.5292	-0.876133	0.147955	-5.92162	3.18794e-09	3.16805e-08
LINC01119	23.2232	1.34743	0.22754	5.92174	3.18561e-09	3.16805e-08
SNHG6	2626.1	-1.01999	0.172243	-5.9218	3.18429e-09	3.16805e-08
UQCRQ	14768.9	0.897339	0.151541	5.92143	3.19147e-09	3.16897e-08
TCOF1	1705.08	-0.52271	0.0882764	-5.92129	3.19424e-09	3.16955e-08
RIPK2	810.241	-0.826093	0.139532	-5.92044	3.21072e-09	3.18373e-08
CD2AP	1908.93	-0.53804	0.090889	-5.91975	3.22436e-09	3.19507e-08
CYP1A1	2570.45	2.62845	0.444026	5.91959	3.22753e-09	3.19603e-08
BARD1	37.4318	-1.5172	0.256348	-5.91852	3.24849e-09	3.21459e-08
HSDL2	6021.77	0.702232	0.118664	5.91783	3.26207e-09	3.22583e-08
SLC16A4	130.265	1.50452	0.254253	5.91742	3.27033e-09	3.23179e-08
SLC16A11	1095	1.67969	0.283937	5.91572	3.30434e-09	3.26318e-08
SPPL2A	2300.03	0.56594	0.0957366	5.91143	3.39145e-09	3.34692e-08
DCAF8	5604.64	0.44895	0.0759676	5.90976	3.42611e-09	3.37883e-08
SENP8	52.0825	0.647196	0.109519	5.90945	3.43252e-09	3.38285e-08
CYP46A1	23.7824	1.23809	0.209558	5.90809	3.46094e-09	3.40855e-08
CACNA2D2	37.4104	-1.32563	0.224546	-5.9036	3.55656e-09	3.50034e-08
SEPTIN2	6226.28	-0.527475	0.0893995	-5.9002	3.63057e-09	3.57075e-08
ZNF761	380.996	-0.869958	0.147488	-5.89848	3.66868e-09	3.60579e-08
ILDR1	84.9407	-2.00107	0.339279	-5.89799	3.67955e-09	3.61404e-08
SLC1A1	1645.21	1.4989	0.254144	5.89783	3.68311e-09	3.61508e-08
RWDD2B	696.102	0.514749	0.0873321	5.89416	3.76598e-09	3.69392e-08
SH3BGR	123.062	0.773881	0.131323	5.89296	3.79334e-09	3.71825e-08
HERPUD1	5414.83	0.599815	0.101804	5.89185	3.81897e-09	3.74084e-08
GMEB1	150.721	-0.484813	0.0822905	-5.89148	3.82759e-09	3.74675e-08
LRIG3	684.4	-0.936713	0.159001	-5.89125	3.83283e-09	3.74935e-08
ITGA7	631.785	0.83775	0.142217	5.89066	3.84655e-09	3.76024e-08
CCM2L	132.109	0.741743	0.125924	5.89041	3.85247e-09	3.76349e-08
AGXT2	1786.3	1.49093	0.253133	5.88992	3.8639e-09	3.77212e-08
ECI1	5941.19	0.719639	0.122217	5.8882	3.90421e-09	3.8089e-08
CRBN	939.33	0.404042	0.0686246	5.88772	3.91571e-09	3.81756e-08
ZNF589	219.311	-0.622543	0.105781	-5.88518	3.97614e-09	3.87386e-08
AADAT	278.178	1.22894	0.20891	5.88264	4.03775e-09	3.93125e-08
PACSIN1	132.695	-1.75379	0.298212	-5.88102	4.07744e-09	3.96723e-08
PDCL	396.016	-0.406075	0.0690525	-5.88068	4.08593e-09	3.97283e-08
BPTF	1376.08	-0.542004	0.0921743	-5.88021	4.09755e-09	3.98146e-08
NR2C2AP	807.487	-0.575224	0.0978357	-5.87949	4.11541e-09	3.99613e-08
HDAC11	1172.26	-0.765163	0.130158	-5.87873	4.13416e-09	4.01022e-08
SULT1A2	907.82	1.26998	0.216032	5.87868	4.13544e-09	4.01022e-08
MRPL2	2536.33	0.573731	0.0976024	5.87825	4.14622e-09	4.01799e-08
COPZ2	645.302	1.04447	0.177702	5.87763	4.16173e-09	4.03032e-08
BMT2	167.43	-0.522903	0.0889706	-5.87725	4.17128e-09	4.03687e-08
CGNL1	3797.96	0.894056	0.152138	5.87661	4.18743e-09	4.0498e-08
ACOT2	1356.07	0.746875	0.127162	5.87339	4.26962e-09	4.12654e-08
CCDC40	80.4369	-1.01077	0.172105	-5.87294	4.28121e-09	4.13499e-08
ARID3B	213.31	-0.699419	0.1191	-5.87253	4.29194e-09	4.1426e-08
VASP	2647.09	-0.56191	0.0957072	-5.87114	4.32815e-09	4.17476e-08
ALPL	2118.45	1.56747	0.267098	5.86853	4.39682e-09	4.23818e-08
FANCF	568.483	-0.425932	0.0725841	-5.86812	4.40769e-09	4.24584e-08
SEMA3A	42.9648	-1.76035	0.300069	-5.8665	4.45081e-09	4.28453e-08
TOR4A	345.334	-1.10452	0.188353	-5.86409	4.51595e-09	4.34436e-08
CDC14B	1217.03	0.911907	0.155519	5.86365	4.5279e-09	4.35297e-08
RDH16	8368.87	1.62992	0.278015	5.86271	4.55364e-09	4.37481e-08
STK25	3144.25	-0.360501	0.061505	-5.86133	4.59179e-09	4.40855e-08
HMOX2	2784.14	0.660895	0.11276	5.86109	4.59843e-09	4.412e-08
ZMYM1	248.974	-0.615287	0.105037	-5.85779	4.69066e-09	4.49752e-08
SMAD3	2114.51	-0.556746	0.0950596	-5.85681	4.71831e-09	4.52103e-08
ABHD14B	6815.13	0.716269	0.122302	5.85657	4.72523e-09	4.52468e-08
ATP5F1A	19906.2	0.478459	0.0817009	5.85623	4.73506e-09	4.52861e-08
KMT2B	1876.28	-0.597532	0.102034	-5.85621	4.73557e-09	4.52861e-08
ABHD17C	422.951	-0.793745	0.135543	-5.85604	4.74045e-09	4.53028e-08
LINC00909	227.723	-0.503573	0.0860052	-5.85514	4.76595e-09	4.55166e-08
CTDSPL	1701.35	-0.636539	0.108721	-5.85479	4.77615e-09	4.55839e-08
UCP3	21.8232	-0.741002	0.126584	-5.85384	4.80354e-09	4.58152e-08
METTL9	1120.41	-0.535941	0.0915573	-5.85361	4.81015e-09	4.58481e-08
C1orf21	1260.07	1.05679	0.18054	5.85348	4.81401e-09	4.58548e-08
DBT	1407.36	0.618982	0.105763	5.85252	4.84175e-09	4.60888e-08
TMEM43	1635.44	-0.518441	0.0885991	-5.85154	4.87029e-09	4.633e-08
ZNF85	58.731	-1.12624	0.192505	-5.85045	4.90251e-09	4.6606e-08
NEIL3	80.083	-1.40352	0.239945	-5.84931	4.93607e-09	4.68943e-08
ATPAF1	2648.69	0.490447	0.0838537	5.84884	4.95008e-09	4.69966e-08
ADCY1	801.249	1.78896	0.305906	5.84806	4.97334e-09	4.71865e-08
BUD13	567.151	-0.342047	0.0585285	-5.84411	5.09297e-09	4.829e-08
ADH1A	23885.7	1.41227	0.241717	5.84267	5.13721e-09	4.86777e-08
AFM	7199.36	1.53315	0.262447	5.84177	5.16498e-09	4.8877e-08
RAE1	1059.17	-0.452202	0.0774075	-5.84184	5.16281e-09	4.8877e-08
CLIC1	9046.46	-0.760329	0.130186	-5.84034	5.20941e-09	4.92652e-08
ZZEF1	1077.24	0.507028	0.0868329	5.83912	5.2477e-09	4.9595e-08
DPF3	38.9253	1.31189	0.224702	5.83832	5.27284e-09	4.98002e-08
ANKRD13B	97.6767	-1.09932	0.188322	-5.83745	5.30071e-09	5.00309e-08
BCL7A	704.819	-0.586085	0.100422	-5.83622	5.33998e-09	5.03687e-08
GLRX	2522.7	0.972707	0.166808	5.83129	5.5002e-09	5.18463e-08
ASL	10917.4	0.968466	0.166115	5.83008	5.54015e-09	5.2189e-08
MIS18BP1	274.768	-0.732402	0.12565	-5.82891	5.57896e-09	5.24986e-08
HSD17B13	5766.32	2.27015	0.389466	5.82887	5.58026e-09	5.24986e-08
RASSF8	352.352	-1.17045	0.200901	-5.82599	5.67766e-09	5.33803e-08
PAPSS1	781.123	-0.58228	0.0999528	-5.82555	5.69236e-09	5.34839e-08
IDH2	10488.8	0.750054	0.128756	5.8254	5.69763e-09	5.34987e-08
MOSMO	450.444	0.557416	0.0957076	5.82416	5.74022e-09	5.38638e-08
SNHG32	2729.91	-0.740901	0.127226	-5.8235	5.76273e-09	5.404e-08
ZNF8	82.3827	-0.565327	0.0970945	-5.82244	5.79932e-09	5.43481e-08
ABCC10	585.12	-0.583146	0.100233	-5.8179	5.95923e-09	5.58106e-08
OMA1	707.058	0.500046	0.0859685	5.81663	6.00467e-09	5.61998e-08
PHF12	1070.03	-0.373498	0.0642167	-5.81622	6.01928e-09	5.63002e-08
TMEM47	681.399	1.04025	0.178986	5.81189	6.17698e-09	5.77381e-08
APOO	523.599	0.570637	0.0981889	5.81163	6.18688e-09	5.77933e-08
PLA2G7	391.841	-1.41532	0.243537	-5.81152	6.19087e-09	5.77934e-08
DGKD	736.676	-0.492408	0.0847887	-5.80747	6.34254e-09	5.91712e-08
NIT1	2476.92	0.531063	0.0914547	5.80685	6.36609e-09	5.93528e-08
CREG1	11270.4	0.775368	0.13356	5.80539	6.42148e-09	5.98307e-08
GLYAT	3472.9	1.95353	0.336654	5.80277	6.52264e-09	6.07342e-08
BCOR	998.649	-0.657615	0.113383	-5.79996	6.63307e-09	6.17229e-08
IMPDH2	4815.7	-0.718381	0.123921	-5.79711	6.74685e-09	6.27414e-08
CYP4A22	981.517	1.6728	0.288573	5.7968	6.7591e-09	6.2815e-08
PLCB1	561.622	-1.03536	0.178621	-5.79641	6.775e-09	6.29225e-08
SMCHD1	946.218	-0.588935	0.10162	-5.79547	6.81308e-09	6.32357e-08
C12orf66	174.311	0.533144	0.0920002	5.79503	6.83076e-09	6.33592e-08
KIAA1211	83.4255	-1.63571	0.282303	-5.79417	6.86614e-09	6.36468e-08
SLC25A24	285.605	-1.29274	0.223119	-5.79395	6.87482e-09	6.36864e-08
GIMAP8	417.642	0.703604	0.121461	5.79283	6.9209e-09	6.40725e-08
MAP3K21	382.989	-1.25026	0.215916	-5.79048	7.01838e-09	6.49335e-08
ZIC5	103.498	-2.01104	0.34735	-5.78967	7.05259e-09	6.52084e-08
SOX12	1278.83	-0.838388	0.144828	-5.78884	7.08731e-09	6.54876e-08
RANBP1	1869.69	-0.56983	0.0984479	-5.78814	7.1171e-09	6.57211e-08
SERPINI1	269.742	-1.09277	0.188844	-5.78661	7.18195e-09	6.62356e-08
TTC27	632.196	-0.381768	0.0659735	-5.78669	7.17861e-09	6.62356e-08
S100A9	548.06	-1.48629	0.256885	-5.78582	7.21615e-09	6.65087e-08
AMDHD1	2979.16	1.19177	0.206018	5.78479	7.26026e-09	6.68728e-08
LMO2	379.897	0.682188	0.11794	5.7842	7.28568e-09	6.70643e-08
CCDC74A	42.8147	-1.47899	0.255715	-5.78373	7.30621e-09	6.71681e-08
EIF3D	6813.61	-0.515045	0.0890505	-5.78374	7.30559e-09	6.71681e-08
TMEM143	550.146	0.600682	0.103867	5.78319	7.32992e-09	6.73434e-08
PRTFDC1	102.682	-1.15311	0.199414	-5.78248	7.36077e-09	6.7584e-08
ICAM3	1386.3	0.743633	0.128606	5.78227	7.36973e-09	6.76235e-08
CNTRL	366.003	-0.749731	0.129664	-5.78209	7.37798e-09	6.76564e-08
OAZ2	3263.9	0.42328	0.0732156	5.78128	7.4133e-09	6.79373e-08
TDRD3	455.165	0.481502	0.0832897	5.78105	7.42377e-09	6.79903e-08
CCT2	4036.9	-0.428133	0.074135	-5.77505	7.69321e-09	7.04135e-08
POLG2	191.46	-0.426448	0.0738468	-5.77477	7.7059e-09	7.04852e-08
PRR12	891.015	-0.61457	0.106497	-5.77075	7.89177e-09	7.21398e-08
RABL6	1578.86	-0.631201	0.109389	-5.77025	7.91518e-09	7.23083e-08
PPP2R2B	41.0585	-1.62325	0.281373	-5.76904	7.97232e-09	7.27844e-08
DAO	2264.35	1.38381	0.239927	5.76761	8.04029e-09	7.33127e-08
FBL	5819.01	-0.857207	0.148624	-5.76762	8.03983e-09	7.33127e-08
PNMA1	588.007	-0.745893	0.129342	-5.76681	8.07881e-09	7.36177e-08
HMGN1	3476.01	-0.511221	0.0886607	-5.76604	8.11575e-09	7.39078e-08
SLC35D1	2938.32	0.687895	0.119305	5.76584	8.12525e-09	7.39479e-08
EIF3H	7557.11	-0.656617	0.11392	-5.76385	8.22175e-09	7.47793e-08
TRPC1	77.6746	-1.12673	0.195498	-5.7634	8.24377e-09	7.49326e-08
CEP164	588.783	-0.481612	0.0836091	-5.76028	8.39765e-09	7.62835e-08
MED30	407.345	-0.610115	0.105956	-5.75818	8.50278e-09	7.71418e-08
MT1E	7688.96	2.06809	0.359154	5.75824	8.49956e-09	7.71418e-08
SSH2	478.511	-0.546646	0.0949411	-5.75774	8.52471e-09	7.72925e-08
ADO	555.32	-0.363197	0.0630929	-5.75654	8.58567e-09	7.77966e-08
ITM2C	2556.31	-0.85252	0.1481	-5.75636	8.5946e-09	7.78289e-08
CYB5A	16748.3	0.86903	0.150993	5.75543	8.64237e-09	7.81638e-08
HDAC6	3434.28	0.619115	0.10757	5.75545	8.641e-09	7.81638e-08
AVPI1	1056.83	0.806982	0.140308	5.7515	8.84544e-09	7.99506e-08
KCNE2	25.4431	1.02223	0.177775	5.75017	8.9156e-09	8.05346e-08
HAUS5	593.111	-0.496568	0.0863812	-5.74857	9.00015e-09	8.12478e-08
HMMR	369.692	-1.05531	0.1836	-5.7479	9.03588e-09	8.15196e-08
SRSF7	2387.47	-0.27708	0.0482083	-5.74755	9.05465e-09	8.16381e-08
F13B	4561.12	1.35813	0.236335	5.7466	9.10542e-09	8.20449e-08
APOA5	10789.1	1.52183	0.264858	5.74583	9.14718e-09	8.237e-08
TFAP4	358.08	-0.538522	0.0937336	-5.74524	9.1788e-09	8.26035e-08
PAOX	642.172	0.646942	0.11264	5.74343	9.2775e-09	8.344e-08
HECTD2	195.163	-0.719048	0.125213	-5.74261	9.32296e-09	8.37795e-08
TMLHE	378.595	0.523363	0.091138	5.74254	9.3268e-09	8.37795e-08
ZSWIM7	501.345	0.604017	0.105218	5.74061	9.4336e-09	8.46864e-08
EEF1AKMT1	273.886	0.65812	0.11466	5.73974	9.48233e-09	8.50712e-08
CTHRC1	381.28	-1.66754	0.290624	-5.73778	9.59277e-09	8.60089e-08
CYP4F3	4218.68	1.14647	0.199824	5.73737	9.6157e-09	8.61234e-08
NDUFS7	4104.73	0.691806	0.12058	5.73734	9.61742e-09	8.61234e-08
OFD1	682.686	-0.464186	0.0809119	-5.73693	9.6409e-09	8.62804e-08
SNRPN	4509.95	-1.05744	0.184425	-5.73372	9.82532e-09	8.78766e-08
SLC25A42	3460.81	0.906062	0.158068	5.73209	9.92e-09	8.86688e-08
SPIN4	111.468	-0.907229	0.158292	-5.73135	9.96363e-09	8.90039e-08
UBE2E1	1488.36	-0.357822	0.0624419	-5.73048	1.00147e-08	8.94048e-08
DDX52	763.646	-0.372212	0.0649649	-5.72943	1.00766e-08	8.99021e-08
CHRNB1	402.294	0.574748	0.10032	5.72914	1.00941e-08	9.00032e-08
PRKAG2	899.587	0.75317	0.131513	5.72696	1.02247e-08	9.11114e-08
FAM81A	42.0279	-1.40586	0.245514	-5.72621	1.02702e-08	9.1461e-08
C10orf105	31.9799	0.998506	0.174427	5.72451	1.03734e-08	9.23229e-08
CAPN11	14.6008	0.954696	0.166795	5.72376	1.04189e-08	9.26713e-08
TTR	99134.6	1.40963	0.246285	5.72356	1.04314e-08	9.2726e-08
PCYT1A	490.214	0.42539	0.0743341	5.72268	1.04857e-08	9.31515e-08
UBASH3B	173.141	-1.20501	0.210614	-5.72139	1.05656e-08	9.38036e-08
CSNK1G1	429.606	-0.460274	0.0804608	-5.72048	1.06226e-08	9.42518e-08
CIPC	631.881	0.59787	0.104526	5.71984	1.06622e-08	9.4546e-08
MAP2K4	830.56	0.416208	0.0727793	5.71877	1.07299e-08	9.50878e-08
FMO2	90.9962	1.47584	0.258135	5.71734	1.08205e-08	9.5832e-08
CYP17A1	2557.04	2.32308	0.406358	5.71683	1.08528e-08	9.60591e-08
TUBE1	404.689	0.778324	0.136156	5.7164	1.08804e-08	9.62453e-08
RPL5	28775.9	-0.611392	0.10698	-5.715	1.09702e-08	9.69804e-08
ZNF764	364.163	-0.47575	0.0832529	-5.71451	1.10018e-08	9.72001e-08
ECHDC3	3532.82	1.12448	0.196795	5.71396	1.10378e-08	9.74593e-08
MBNL2	2093.16	0.693238	0.121338	5.7133	1.10808e-08	9.77797e-08
FZD4	1589.85	0.743062	0.130114	5.71085	1.1241e-08	9.91326e-08
MIPEP	479.324	0.614407	0.107598	5.71021	1.12834e-08	9.94463e-08
TPSB2	284.595	1.77851	0.311468	5.71009	1.12914e-08	9.94562e-08
GADD45A	2684.93	0.833225	0.145988	5.7075	1.14646e-08	1.00921e-07
C11orf80	236.252	-0.927849	0.162575	-5.70719	1.14854e-08	1.01042e-07
NT5DC1	1270.67	0.642474	0.1126	5.70579	1.15808e-08	1.01758e-07
ZBTB2	435.672	-0.440496	0.0772011	-5.70582	1.15783e-08	1.01758e-07
TKFC	6078.31	0.9827	0.172241	5.70537	1.16089e-08	1.01943e-07
HAUS1	384.185	-0.520482	0.0912463	-5.70414	1.16933e-08	1.02623e-07
C12orf49	530.146	-0.716782	0.125677	-5.70335	1.17475e-08	1.03036e-07
CNDP2	8412.11	0.504995	0.088556	5.70255	1.18029e-08	1.03459e-07
GATB	1095.23	0.587093	0.102963	5.70195	1.18443e-08	1.03759e-07
FAM214A	1026.37	0.606419	0.106361	5.70149	1.18763e-08	1.03977e-07
ZNF525	143.439	-1.14589	0.201051	-5.69953	1.20138e-08	1.05118e-07
ADAT2	201.302	-0.694438	0.12187	-5.69817	1.21099e-08	1.05894e-07
FNBP1L	1298.53	-0.635485	0.111534	-5.69769	1.21442e-08	1.0613e-07
AUH	676.523	0.565452	0.0992509	5.6972	1.21793e-08	1.06373e-07
CAPN10	489.695	-0.454152	0.0797454	-5.69502	1.23356e-08	1.07673e-07
ZNF618	710.123	-0.728735	0.127965	-5.69479	1.23527e-08	1.07758e-07
PRIM1	337.171	-0.801987	0.140861	-5.69345	1.245e-08	1.08541e-07
SCARF1	344.562	0.533484	0.0937273	5.69188	1.25652e-08	1.09479e-07
ZNF37BP	222.529	-0.70379	0.123667	-5.69103	1.26273e-08	1.09955e-07
SLCO1B3	1689.1	2.41374	0.424143	5.69087	1.26395e-08	1.09995e-07
COMMD2	904.662	-0.402129	0.0706807	-5.68937	1.27511e-08	1.10899e-07
MED15	2083.93	-0.412815	0.0725623	-5.68911	1.27704e-08	1.11001e-07
ZNF496	269.984	-0.981838	0.17264	-5.68721	1.29129e-08	1.12172e-07
PNPLA4	795.025	0.587699	0.103348	5.68659	1.29604e-08	1.12518e-07
ZNF696	532.21	-0.627053	0.110287	-5.68567	1.303e-08	1.13054e-07
BRD9	1070.16	-0.4833	0.0850082	-5.68533	1.3056e-08	1.13212e-07
ZNF549	98.2767	-1.06164	0.186742	-5.68507	1.30758e-08	1.13316e-07
CD302	5642.92	0.756856	0.13316	5.68379	1.31739e-08	1.14098e-07
ZFP1	287.577	0.721542	0.126963	5.68309	1.32281e-08	1.14499e-07
TMEM154	80.0015	1.51834	0.267174	5.68298	1.32371e-08	1.14508e-07
CFHR1	33253.1	1.33393	0.234745	5.68247	1.32762e-08	1.14778e-07
HNRNPM	6068.65	-0.335989	0.0591311	-5.6821	1.3305e-08	1.14959e-07
CEP89	380.253	-0.571294	0.100549	-5.68175	1.3332e-08	1.15055e-07
TXNDC11	3456.86	0.459272	0.0808323	5.68179	1.33294e-08	1.15055e-07
BZW2	1326.54	-0.539261	0.0949138	-5.68158	1.33452e-08	1.15101e-07
PRPF3	1404.93	-0.490211	0.0862953	-5.68062	1.3421e-08	1.15685e-07
ANXA7	5452.74	0.389585	0.0685864	5.68021	1.34528e-08	1.15891e-07
SNHG20	178.503	-0.615618	0.108469	-5.6755	1.38285e-08	1.19057e-07
SALL2	231.389	-1.4761	0.260244	-5.67198	1.41157e-08	1.21457e-07
HNRNPC	13588.2	-0.26089	0.0459996	-5.67158	1.4149e-08	1.21672e-07
MFSD4A	76.5877	-1.10074	0.194087	-5.67134	1.41682e-08	1.21764e-07
TSFM	1720.15	0.43189	0.0762148	5.66674	1.45542e-08	1.25007e-07
EGLN3	452.327	-1.52998	0.270013	-5.66632	1.45896e-08	1.25237e-07
NEURL1	96.5812	-1.80351	0.318366	-5.6649	1.47112e-08	1.26207e-07
DNM1	277.939	-1.42882	0.252265	-5.66396	1.47921e-08	1.26826e-07
SAA2	24415.2	2.30557	0.407151	5.66271	1.49005e-08	1.27679e-07
ESD	3914.85	0.519572	0.0918099	5.65922	1.52066e-08	1.30225e-07
MGST1	25654.2	0.97623	0.172523	5.65856	1.52649e-08	1.30648e-07
CENPW	289.49	-0.917906	0.162221	-5.65836	1.52823e-08	1.3072e-07
HPR	19033.7	1.4988	0.264984	5.65621	1.54752e-08	1.32292e-07
RAD1	673.537	-0.386458	0.0683308	-5.65569	1.55224e-08	1.32617e-07
B4GALT5	1979.94	-0.623169	0.110188	-5.65548	1.5541e-08	1.32697e-07
TMEM140	2779.82	0.657633	0.116291	5.65506	1.55789e-08	1.32943e-07
ZNF439	49.8588	-1.11313	0.196871	-5.65413	1.5664e-08	1.3359e-07
IGF2BP2	778.686	-1.53314	0.27118	-5.65359	1.57132e-08	1.33875e-07
MYRIP	1165.97	1.53461	0.271441	5.65356	1.57158e-08	1.33875e-07
KLHL42	642.184	-0.581173	0.1028	-5.65345	1.57263e-08	1.33886e-07
ZNF285	57.3674	-1.23126	0.217812	-5.65287	1.57788e-08	1.34254e-07
CACNB1	48.2667	-0.901783	0.159584	-5.65082	1.59683e-08	1.35787e-07
MEST	1679.89	-0.820197	0.145219	-5.648	1.62322e-08	1.3795e-07
CYREN	1026.1	-0.465716	0.0824843	-5.64611	1.64115e-08	1.39229e-07
CCDC103	58.9942	-1.00162	0.177396	-5.64621	1.64019e-08	1.39229e-07
MGST3	3910.85	0.571535	0.101226	5.64612	1.64109e-08	1.39229e-07
SAE1	3165.96	-0.433224	0.0767426	-5.64515	1.65036e-08	1.39929e-07
EPHX1	123786	1.06455	0.188673	5.64228	1.67812e-08	1.42199e-07
KCNJ11	168.322	-1.31651	0.233374	-5.6412	1.68864e-08	1.43007e-07
CCT6B	67.5393	1.17733	0.208768	5.63945	1.70598e-08	1.44391e-07
GAS5	3943.24	-0.925305	0.164087	-5.63912	1.70917e-08	1.44577e-07
MRPS22	1364.28	0.393152	0.0697284	5.63833	1.71704e-08	1.45158e-07
RPL19P12	101.97	-0.747938	0.132676	-5.63731	1.72724e-08	1.45935e-07
OTUD3	144.48	-0.673614	0.119506	-5.63666	1.73377e-08	1.46402e-07
DGCR5	540.588	1.80229	0.319772	5.63619	1.73853e-08	1.46718e-07
CTSO	2346.16	0.78459	0.139239	5.63485	1.75214e-08	1.47781e-07
NDOR1	1054.95	-0.571077	0.101361	-5.63407	1.76004e-08	1.48361e-07
PLA2G2A	28446	2.7026	0.479746	5.63341	1.76679e-08	1.48843e-07
ZFYVE1	879.121	0.468772	0.0832193	5.63297	1.77137e-08	1.49142e-07
PABPC3	374.446	-0.894408	0.158802	-5.63224	1.77884e-08	1.49685e-07
SLC25A5-AS1	60.2448	0.757473	0.134518	5.63103	1.79139e-08	1.50654e-07
PURB	1500.38	-0.353782	0.0628295	-5.63082	1.79356e-08	1.50661e-07
UGT2B7	13180.5	1.49641	0.265752	5.63088	1.79296e-08	1.50661e-07
C17orf80	691.496	-0.374659	0.0665446	-5.63019	1.8001e-08	1.51036e-07
CHMP4C	520.363	-0.6802	0.120813	-5.63021	1.79987e-08	1.51036e-07
NAT10	1589.56	-0.313121	0.0556201	-5.62964	1.8059e-08	1.51435e-07
ERBB3	8285.05	-0.658025	0.116909	-5.62855	1.81735e-08	1.52307e-07
ANXA4	8218.47	-0.821508	0.146077	-5.62379	1.86816e-08	1.56474e-07
ATP8B4	100.186	0.862157	0.153386	5.62083	1.90044e-08	1.59034e-07
PLG	57627	1.24424	0.221363	5.62079	1.90091e-08	1.59034e-07
ASGR1	24447.8	1.01231	0.180144	5.61941	1.91606e-08	1.60209e-07
ISOC2	6530.56	0.767564	0.136599	5.6191	1.91952e-08	1.60406e-07
TUFT1	633.87	-0.649137	0.115537	-5.61844	1.92688e-08	1.60928e-07
ANP32E	2109.68	-0.45275	0.0806047	-5.61692	1.94397e-08	1.62262e-07
BDH2	1229.37	0.781721	0.139195	5.61601	1.95412e-08	1.62928e-07
FBF1	144.537	-0.792649	0.141141	-5.61601	1.9542e-08	1.62928e-07
FAR2	48.0701	-1.13865	0.202827	-5.61391	1.9781e-08	1.64826e-07
HBB	675.084	1.26692	0.225679	5.61379	1.97943e-08	1.64843e-07
DTYMK	1236.68	-0.643328	0.114604	-5.6135	1.98275e-08	1.64944e-07
GTPBP10	588.638	0.460145	0.0819714	5.61348	1.98293e-08	1.64944e-07
ADNP	2011.21	-0.591005	0.105307	-5.61222	1.99751e-08	1.66063e-07
CES2	28658.2	1.14949	0.204826	5.61201	1.99989e-08	1.66165e-07
CSKMT	76.7842	-0.747008	0.133116	-5.61171	2.00331e-08	1.66354e-07
MFSD14B	990.584	-0.525834	0.0937228	-5.61052	2.01716e-08	1.67408e-07
ZNF788P	68.991	-1.11074	0.197981	-5.61033	2.01938e-08	1.67497e-07
AEBP2	510.61	-0.476425	0.084953	-5.6081	2.04562e-08	1.69576e-07
KDR	1062.42	0.868234	0.154824	5.60787	2.04837e-08	1.69707e-07
STEAP3	4708.11	1.06123	0.189259	5.6073	2.05505e-08	1.70163e-07
AASS	2044.64	1.33336	0.237848	5.60593	2.07143e-08	1.71395e-07
GMEB2	842.287	-0.375094	0.0669112	-5.60584	2.07246e-08	1.71395e-07
OASL	958.165	1.17049	0.208801	5.60576	2.07347e-08	1.71395e-07
SARAF	8699.34	0.602589	0.107504	5.60526	2.0794e-08	1.71787e-07
CHRAC1	1262.45	-0.545695	0.0973959	-5.60285	2.10853e-08	1.74095e-07
ASGR2	27621.9	0.99149	0.17697	5.6026	2.11165e-08	1.74254e-07
EIF4ENIF1	670.374	-0.381933	0.0681773	-5.60206	2.11823e-08	1.74697e-07
PUS10	390.332	0.517223	0.0923308	5.60185	2.12077e-08	1.74807e-07
USP21	568.096	-0.460891	0.0823072	-5.59964	2.14792e-08	1.76945e-07
TMEM192	1274.81	0.61796	0.110381	5.59844	2.16285e-08	1.78073e-07
BAAT	32281.4	1.13472	0.202747	5.59674	2.18422e-08	1.7973e-07
DECR2	4614.78	0.724604	0.129495	5.59562	2.19829e-08	1.80786e-07
FOXO1	1107.17	0.783512	0.140034	5.59516	2.20424e-08	1.81173e-07
ANAPC1	562.804	-0.524496	0.093758	-5.59414	2.21716e-08	1.82131e-07
APOL6	4271.37	0.726167	0.129822	5.59354	2.22491e-08	1.82664e-07
ZNF789	138.234	-0.616435	0.110219	-5.59281	2.23424e-08	1.83326e-07
GAS2L3	48.1821	-1.50736	0.269545	-5.59225	2.24146e-08	1.83815e-07
FIP1L1	887.453	-0.363487	0.0650162	-5.59071	2.26139e-08	1.85344e-07
SPTLC1	1172.52	-0.457669	0.0818908	-5.58877	2.28683e-08	1.87324e-07
DHRS3	12050.5	0.675496	0.120872	5.58854	2.28983e-08	1.87464e-07
INPP5J	51.5552	-1.36065	0.243485	-5.58824	2.29389e-08	1.8769e-07
ZNF611	109.914	-1.08331	0.193911	-5.58662	2.31532e-08	1.89337e-07
ZSWIM5	321.069	-1.27591	0.22847	-5.58462	2.34217e-08	1.91424e-07
VWA8	1317.03	0.686581	0.12296	5.58379	2.35337e-08	1.92232e-07
NEDD1	333.102	-0.54205	0.0970886	-5.58304	2.36352e-08	1.92952e-07
KRT17	131.201	-1.9004	0.340432	-5.58232	2.37332e-08	1.93643e-07
CHKA	2147.12	-0.675202	0.120971	-5.58154	2.38397e-08	1.94403e-07
ACYP1	79.6473	-0.610152	0.109319	-5.58138	2.38615e-08	1.94471e-07
DNAL4	478.834	-0.510769	0.0915231	-5.58077	2.39462e-08	1.95052e-07
IKBKG	1947.28	0.699352	0.125327	5.58023	2.40201e-08	1.95544e-07
SLC38A4	11936.4	1.18035	0.211531	5.58005	2.4045e-08	1.95637e-07
KIAA1841	166.713	-0.677022	0.121345	-5.57931	2.4148e-08	1.96365e-07
RHEBL1	24.5255	-0.896885	0.160779	-5.57837	2.42786e-08	1.97316e-07
KNG1	102863	1.21603	0.217998	5.57816	2.43076e-08	1.97442e-07
UBE2S	744.141	-0.790116	0.141675	-5.57695	2.44771e-08	1.98707e-07
MCM3AP-AS1	20.6325	-0.89628	0.160718	-5.57673	2.45076e-08	1.98844e-07
POP1	227.818	-0.536744	0.0962847	-5.57455	2.48164e-08	2.01236e-07
LSM14A	3593.92	-0.321779	0.0577452	-5.57239	2.5127e-08	2.03641e-07
MYCT1	238.303	0.698476	0.125366	5.57149	2.52568e-08	2.04579e-07
FAM24B	29.0505	-1.19504	0.214499	-5.57132	2.5282e-08	2.04669e-07
EMC6	925.73	0.61917	0.11116	5.57007	2.54631e-08	2.06019e-07
POR	24562.6	0.769553	0.138189	5.56884	2.5644e-08	2.07368e-07
AGO2	311.877	-0.60995	0.109555	-5.56755	2.58346e-08	2.08793e-07
ANP32B	4354.6	-0.505089	0.0907424	-5.56618	2.60384e-08	2.10224e-07
SNRPB	6784.03	-0.577872	0.103819	-5.56617	2.60407e-08	2.10224e-07
GPLD1	1383.29	1.54456	0.277618	5.56364	2.6421e-08	2.13176e-07
C8orf44	46.1182	-0.624045	0.112171	-5.56333	2.64676e-08	2.13433e-07
DHRS4	3683.79	0.76218	0.137026	5.5623	2.66243e-08	2.14577e-07
SPATS2L	5772.14	-0.461166	0.0829127	-5.56206	2.66601e-08	2.14746e-07
F12	22373.6	1.15664	0.208006	5.56061	2.68828e-08	2.163e-07
FHL3	518.411	-0.668362	0.120194	-5.56068	2.6873e-08	2.163e-07
ASB8	1141.82	0.312759	0.0562495	5.5602	2.69462e-08	2.1669e-07
ADCY4	187.858	0.815692	0.14672	5.5595	2.70548e-08	2.17443e-07
CENPQ	176.505	-0.661495	0.118988	-5.55932	2.70828e-08	2.17547e-07
NUP160	1165.49	-0.483688	0.087037	-5.55726	2.74036e-08	2.20002e-07
EXOSC2	705.416	-0.445255	0.0801294	-5.5567	2.74924e-08	2.20593e-07
CDC25C	204.94	-1.11514	0.200755	-5.55475	2.78011e-08	2.22946e-07
ACOT1	2848.99	0.798706	0.143807	5.554	2.79203e-08	2.23544e-07
MDFI	167.576	-1.53129	0.27571	-5.55399	2.79218e-08	2.23544e-07
NUDT9	1456.42	0.571229	0.102849	5.55405	2.79132e-08	2.23544e-07
TRIM65	664.506	-0.502619	0.0905232	-5.55238	2.81809e-08	2.25494e-07
HEATR1	1272.84	-0.555321	0.100027	-5.55171	2.82886e-08	2.26231e-07
NDC1	397.433	-0.605892	0.109138	-5.55161	2.83049e-08	2.26237e-07
SLC25A28	1473.94	0.528697	0.0952596	5.55007	2.8556e-08	2.28117e-07
NELFA	908.794	-0.380579	0.068581	-5.54933	2.86771e-08	2.28959e-07
CNOT3	1515.27	-0.37883	0.0682699	-5.54901	2.8729e-08	2.29211e-07
TTLL4	1117.87	-0.976487	0.175977	-5.54894	2.87402e-08	2.29211e-07
AP4M1	371.707	-0.504495	0.0909229	-5.5486	2.87969e-08	2.29536e-07
SLC39A8	1313.45	0.781419	0.14085	5.5479	2.89129e-08	2.30335e-07
MRPL54	2145.72	0.745328	0.134387	5.54615	2.9203e-08	2.32518e-07
METTL21A	491.876	-0.398762	0.0719003	-5.54604	2.92207e-08	2.32532e-07
MAML1	966.486	-0.447369	0.0806666	-5.5459	2.92442e-08	2.32591e-07
SLC35E4	77.6422	-0.725301	0.130817	-5.5444	2.94964e-08	2.34468e-07
CCDC138	69.1114	-0.857769	0.154714	-5.54423	2.95242e-08	2.34561e-07
SSTR2	171.237	-1.53761	0.277341	-5.54412	2.95444e-08	2.34592e-07
RANGAP1	6672.24	-0.616605	0.11123	-5.54352	2.96454e-08	2.35266e-07
HNRNPLL	572.89	-0.312431	0.0563768	-5.54184	2.9931e-08	2.37402e-07
SAA1	44262	2.20039	0.397072	5.54154	2.99816e-08	2.37674e-07
ZNF445	667.705	-0.507441	0.0915929	-5.54017	3.02174e-08	2.39412e-07
CDC25B	2262.98	-0.703746	0.127039	-5.53961	3.03138e-08	2.40045e-07
GUSBP11	521.288	-0.857585	0.154826	-5.53902	3.04174e-08	2.40734e-07
TPR	3702.33	-0.458026	0.0827192	-5.53711	3.07496e-08	2.4323e-07
PLXNA3	631.834	-0.978228	0.176706	-5.53591	3.09613e-08	2.44772e-07
E2F1	986.339	-1.10231	0.199156	-5.53493	3.11347e-08	2.46008e-07
CMBL	6773.17	1.03373	0.186772	5.53472	3.1173e-08	2.46177e-07
KL	34.3281	1.13198	0.204585	5.53309	3.14643e-08	2.48342e-07
ABCA11P	97.6949	-0.637618	0.115301	-5.53002	3.20191e-08	2.52584e-07
BTD	2413.1	0.718586	0.129947	5.52984	3.20517e-08	2.52595e-07
GSTCD	185.787	-0.664234	0.120118	-5.52982	3.20554e-08	2.52595e-07
OSBPL3	373.659	-0.835976	0.151184	-5.52954	3.21071e-08	2.52865e-07
TPM3P9	229.274	-0.864099	0.156315	-5.52792	3.24042e-08	2.55067e-07
RHPN1	291.018	-1.09141	0.197468	-5.52704	3.25687e-08	2.56223e-07
ZMYND10	26.8518	-1.19682	0.216581	-5.52597	3.27669e-08	2.57642e-07
COQ10B	1220.37	0.420984	0.0761913	5.52536	3.28806e-08	2.58396e-07
TFDP1	1562	-0.703099	0.127253	-5.52518	3.2914e-08	2.58518e-07
REN	107.162	1.98366	0.359045	5.52482	3.29818e-08	2.58911e-07
PPP1R9A	233.6	-1.31127	0.237364	-5.5243	3.30797e-08	2.59539e-07
GINS3	181.047	-0.680148	0.123158	-5.52255	3.34109e-08	2.61996e-07
METTL6	352.593	-0.364878	0.0660824	-5.52156	3.36003e-08	2.63338e-07
APOLD1	1100.88	0.875761	0.158664	5.51961	3.39754e-08	2.66134e-07
TANGO6	693.416	0.55332	0.100259	5.51889	3.41138e-08	2.67074e-07
FBXO8	898.177	0.581414	0.105373	5.51768	3.43504e-08	2.68781e-07
RETREG1	566.446	1.64405	0.297995	5.51705	3.44735e-08	2.69599e-07
SIRT5	1405.36	0.526823	0.095527	5.51491	3.48964e-08	2.7276e-07
DGKH	62.1514	0.65678	0.119129	5.5132	3.52369e-08	2.75145e-07
ZYG11B	1419.65	0.552942	0.100294	5.51319	3.52395e-08	2.75145e-07
MBL2	4286.44	1.43497	0.260287	5.51305	3.52663e-08	2.75206e-07
LARP4B	1761.99	-0.363585	0.0659613	-5.5121	3.54577e-08	2.76403e-07
SEMA6A	748.309	-1.35889	0.246529	-5.51211	3.54567e-08	2.76403e-07
APOA4	6291.21	2.58872	0.469655	5.51197	3.54837e-08	2.76457e-07
PRKX	343.99	-1.01765	0.184643	-5.51144	3.55903e-08	2.77138e-07
CTNND2	484.934	-2.66594	0.484012	-5.50801	3.62918e-08	2.82449e-07
BHMT2	10107.8	0.979936	0.177933	5.50733	3.64313e-08	2.83383e-07
PRRG1	311.909	0.596348	0.108333	5.50476	3.6968e-08	2.87403e-07
MAFG-DT	110.357	-1.10141	0.200099	-5.50432	3.70593e-08	2.87959e-07
TXNDC17	2155.74	0.687481	0.124918	5.50347	3.72386e-08	2.89197e-07
CUX2	1777.51	1.48875	0.270522	5.50323	3.72896e-08	2.89438e-07
ACO2	6576.41	0.520137	0.0945399	5.50178	3.75981e-08	2.91677e-07
NCAPH2	1883.33	-0.561148	0.102011	-5.50086	3.77953e-08	2.9305e-07
XDH	2704.34	1.28625	0.233852	5.50029	3.79166e-08	2.93834e-07
VPS72	1854.41	-0.490327	0.0891543	-5.49976	3.80318e-08	2.94569e-07
SEPTIN4	1581.56	1.27052	0.231041	5.49911	3.81713e-08	2.95491e-07
WDR44	531.098	0.687487	0.125062	5.49716	3.85946e-08	2.98609e-07
ENDOG	1229.09	0.840203	0.152863	5.49644	3.8754e-08	2.99682e-07
TACSTD2	259.68	-1.87245	0.340675	-5.4963	3.87841e-08	2.99755e-07
ISY1	763.72	-0.280509	0.0510421	-5.49563	3.89327e-08	3.00744e-07
NEO1	1276.45	-0.694731	0.126426	-5.49514	3.90407e-08	3.01271e-07
ZNF681	75.2267	-1.24814	0.227135	-5.49513	3.90424e-08	3.01271e-07
ATAT1	271.374	-0.623764	0.113529	-5.49433	3.92203e-08	3.02321e-07
HYAL1	5848.42	0.778841	0.141751	5.49442	3.92007e-08	3.02321e-07
TMTC2	64.3863	-1.22491	0.22297	-5.49363	3.93758e-08	3.03359e-07
GOLGA5	2166.63	0.386536	0.0703834	5.49187	3.97704e-08	3.06236e-07
ZNF532	489.142	-0.876346	0.159579	-5.49162	3.98268e-08	3.06508e-07
POLE3	1894.54	-0.380419	0.0692747	-5.49146	3.98628e-08	3.06622e-07
PGS1	569.035	-0.379296	0.0690751	-5.49107	3.99514e-08	3.07141e-07
VPS37C	664.933	-0.385747	0.070294	-5.48762	4.07375e-08	3.13019e-07
G0S2	3386.1	1.45645	0.265463	5.48647	4.10053e-08	3.14909e-07
ASAP1	1112.32	-0.723714	0.131915	-5.48623	4.10594e-08	3.15158e-07
TMPO-AS1	186.995	-0.793068	0.144582	-5.48526	4.12863e-08	3.16732e-07
DGLUCY	1114.92	0.627291	0.114366	5.48496	4.13562e-08	3.171e-07
ZNF610	37.2959	-1.4093	0.256974	-5.48422	4.153e-08	3.18265e-07
RNF34	738.349	-0.362461	0.066098	-5.48369	4.16544e-08	3.1905e-07
VSTM4	719.123	1.12411	0.205015	5.48306	4.18027e-08	3.20016e-07
PRXL2B	1074.48	-0.694494	0.126665	-5.48294	4.18322e-08	3.20074e-07
ARHGAP27P1	358.092	-0.496071	0.0905199	-5.48024	4.2475e-08	3.24821e-07
MRPS31	721.688	0.49938	0.0911347	5.47958	4.26327e-08	3.25855e-07
YDJC	615.183	-0.586793	0.107092	-5.47933	4.26951e-08	3.2616e-07
FAM118A	565.041	-0.756362	0.138051	-5.47887	4.28039e-08	3.26819e-07
UGT2B10	10827.8	1.45973	0.266443	5.4786	4.28715e-08	3.27163e-07
SCN4A	69.6028	1.02918	0.187858	5.47849	4.28965e-08	3.27181e-07
LINC01558	117.839	1.18042	0.215582	5.47548	4.36323e-08	3.32619e-07
RAP1GAP2	215.779	-1.35403	0.247307	-5.47511	4.37241e-08	3.33144e-07
FAM162A	4077.24	0.707477	0.129245	5.47393	4.40151e-08	3.35185e-07
MCCC1	1901.77	0.600177	0.109672	5.47246	4.43842e-08	3.37818e-07
CTBS	989.837	0.559576	0.102297	5.4701	4.49789e-08	3.42165e-07
FYN	713.457	0.657437	0.120198	5.46961	4.5102e-08	3.42922e-07
SLCO2A1	546.938	1.28435	0.234868	5.4684	4.54125e-08	3.45102e-07
H2AFZ	4684.91	-0.583101	0.106722	-5.46372	4.6627e-08	3.54145e-07
EEF1G	26521.7	-0.587452	0.107525	-5.46341	4.67062e-08	3.54561e-07
MUTYH	364.871	-0.538371	0.0985444	-5.46323	4.67541e-08	3.54739e-07
TMEM101	1788.8	-0.558488	0.102243	-5.46237	4.69827e-08	3.56288e-07
E2F3	584.278	-0.646944	0.118449	-5.4618	4.71329e-08	3.5724e-07
IGFBP4	41826.9	0.818392	0.149862	5.46098	4.73518e-08	3.58711e-07
NDUFA4L2	1124.2	-0.978043	0.179118	-5.46032	4.75278e-08	3.59857e-07
CHRNA5	25.8126	-1.29382	0.236971	-5.45981	4.76636e-08	3.60697e-07
DPYS	10190.5	1.27819	0.234259	5.4563	4.86145e-08	3.67701e-07
BCAT1	254.125	-0.987364	0.18101	-5.45475	4.90414e-08	3.70737e-07
CLDN4	2028.88	-1.93307	0.354421	-5.45416	4.92059e-08	3.71786e-07
PARD3	1652.01	-0.466394	0.0855328	-5.45281	4.95802e-08	3.7442e-07
TSC1	920.559	-0.454102	0.083304	-5.45114	5.0048e-08	3.77756e-07
EPB41L2	1233.55	-0.73147	0.134201	-5.45054	5.02176e-08	3.78839e-07
NR4A1	1780.99	1.14102	0.209353	5.45022	5.03068e-08	3.79314e-07
TNFRSF21	1532.33	-1.00623	0.184644	-5.44956	5.04946e-08	3.80533e-07
TEAD2	990.377	-0.902512	0.165617	-5.44938	5.05454e-08	3.80717e-07
POLE2	149.468	-0.945042	0.173454	-5.44836	5.08356e-08	3.82705e-07
LSM14B	1476.36	-0.498142	0.0914554	-5.44683	5.12754e-08	3.85816e-07
GOT1	13923.6	0.905676	0.166304	5.44591	5.15423e-08	3.87622e-07
HINT2	2789.45	0.770932	0.14161	5.44404	5.20848e-08	3.91296e-07
THRSP	2455.06	2.20678	0.405356	5.44406	5.20809e-08	3.91296e-07
FRMD8	1181.83	-0.374445	0.0687952	-5.4429	5.24208e-08	3.93413e-07
NRBF2	929.337	0.420168	0.0771952	5.44293	5.24106e-08	3.93413e-07
AADAC	11085.4	1.18127	0.217106	5.44097	5.29919e-08	3.97494e-07
ACO1	6544.64	0.654139	0.120238	5.44036	5.31719e-08	3.9851e-07
UBXN10	410.178	1.5112	0.277777	5.44033	5.31823e-08	3.9851e-07
ZNF826P	40.8683	-1.3703	0.251929	-5.43925	5.35062e-08	4.0073e-07
AP1S3	116.484	-0.753339	0.138537	-5.43784	5.39317e-08	4.03708e-07
DHX34	1039.77	-0.513438	0.0944315	-5.43715	5.41409e-08	4.05066e-07
CHTOP	2964.54	-0.320791	0.0590069	-5.43651	5.4335e-08	4.06308e-07
SPRY3	46.6327	0.581607	0.107047	5.43319	5.53547e-08	4.1372e-07
UNC13D	344.217	-1.07044	0.197079	-5.4315	5.58816e-08	4.17443e-07
SRL	17.7224	0.911065	0.167847	5.42795	5.70061e-08	4.25624e-07
SCCPDH	9792.01	0.733309	0.135127	5.4268	5.73722e-08	4.28137e-07
LRRC70	51.611	0.700813	0.12925	5.42215	5.88867e-08	4.39213e-07
CASQ2	42.6873	1.18522	0.218696	5.41949	5.97708e-08	4.45578e-07
CENPU	505.685	-0.829889	0.153137	-5.41927	5.98415e-08	4.45876e-07
S100A1	258.712	-1.26792	0.233986	-5.4188	6.00018e-08	4.46841e-07
CDO1	7987.62	1.14024	0.210486	5.41719	6.05444e-08	4.50651e-07
SLC2A4	303.473	1.27937	0.236186	5.41679	6.06786e-08	4.51417e-07
PPRC1	1115.19	-0.465065	0.08589	-5.41466	6.14064e-08	4.56598e-07
SURF1	2858.6	0.566008	0.104545	5.41403	6.16212e-08	4.5796e-07
ZNF266	606.625	-0.732327	0.135294	-5.41286	6.20252e-08	4.60727e-07
ZNF702P	49.6367	-1.50056	0.277233	-5.41262	6.21095e-08	4.61117e-07
NRAS	2249.8	-0.469338	0.0867136	-5.41251	6.2148e-08	4.61167e-07
SLCO1A2	204.756	1.83421	0.33889	5.41241	6.2182e-08	4.61183e-07
CDH24	126.969	-0.886121	0.163748	-5.41151	6.24959e-08	4.62574e-07
RIPOR2	109.88	1.08825	0.201089	5.41177	6.24057e-08	4.62574e-07
ZFP69B	34.4094	-0.683736	0.126349	-5.41151	6.24971e-08	4.62574e-07
ZNF84	602.884	-0.449481	0.0830603	-5.41151	6.2497e-08	4.62574e-07
CLU	192261	0.841688	0.155561	5.41066	6.2792e-08	4.6452e-07
FUBP1	1132.9	-0.593763	0.109744	-5.41045	6.28676e-08	4.64842e-07
PACRG	68.7658	1.48871	0.275204	5.40949	6.32045e-08	4.67095e-07
BMERB1	675.417	0.999892	0.184848	5.40926	6.32863e-08	4.67462e-07
GTPBP2	1356.18	-0.516218	0.0954581	-5.4078	6.38043e-08	4.71047e-07
IDH3G	2297.89	0.545843	0.100947	5.40724	6.40027e-08	4.72263e-07
KDM3A	1167.97	-0.492613	0.0911039	-5.40715	6.4034e-08	4.72263e-07
SLC13A5	11126.9	1.49785	0.277079	5.40585	6.45032e-08	4.75482e-07
SERPINE2	1217.31	-1.40366	0.259772	-5.40343	6.53767e-08	4.81676e-07
BFSP1	53.8866	-0.857897	0.158772	-5.40333	6.54157e-08	4.81719e-07
HOXB7	73.1645	-1.31977	0.244365	-5.40083	6.6334e-08	4.88233e-07
COBLL1	2688.08	0.822948	0.152395	5.40009	6.66084e-08	4.90004e-07
IMPDH1	565.58	-0.942843	0.174603	-5.39993	6.66664e-08	4.90164e-07
NAT9	1286.25	-0.572708	0.10606	-5.39985	6.66978e-08	4.90164e-07
PBLD	3819.31	1.00195	0.18563	5.39754	6.75602e-08	4.96251e-07
HTRA1	6893.94	0.96042	0.177997	5.3957	6.82575e-08	5.01119e-07
BLMH	1181.24	-0.931583	0.172703	-5.39414	6.8853e-08	5.05236e-07
DUSP12	438.068	-0.413595	0.0766849	-5.39344	6.91209e-08	5.06945e-07
ATP5MC3	10823	0.513038	0.0951273	5.39317	6.9224e-08	5.07445e-07
SNHG3	113.279	-1.0733	0.199019	-5.39294	6.93143e-08	5.0785e-07
RNF219	278.678	-0.547527	0.101535	-5.39248	6.94902e-08	5.08881e-07
CD24	7809.13	-1.44159	0.267387	-5.39142	6.99028e-08	5.11645e-07
TMEM254	1759.44	0.516252	0.0957581	5.39121	6.99852e-08	5.1199e-07
SEC16B	3611.05	0.84787	0.157278	5.3909	7.01071e-08	5.12623e-07
UBTF	3945.9	-0.262244	0.0486488	-5.39056	7.02381e-08	5.13322e-07
SSH3	982.763	-0.553774	0.102746	-5.38971	7.05699e-08	5.15487e-07
ORC2	412.142	-0.443106	0.0822194	-5.38931	7.07304e-08	5.1614e-07
PAH	28638.1	1.08071	0.200527	5.38938	7.07026e-08	5.1614e-07
NUBPL	456.403	0.661217	0.122728	5.38766	7.138e-08	5.20618e-07
RNF145	996.54	-0.599976	0.111412	-5.38521	7.23615e-08	5.27511e-07
DNAJA2	2600.27	0.493848	0.0917166	5.3845	7.26464e-08	5.29323e-07
ACTR3C	218.402	0.801474	0.148896	5.38278	7.33453e-08	5.34147e-07
CEP152	84.1663	-0.819279	0.152218	-5.38226	7.35555e-08	5.3514e-07
CYBA	2501.18	-1.11713	0.207556	-5.38228	7.35462e-08	5.3514e-07
STS	957.499	0.979414	0.181997	5.38149	7.38716e-08	5.37171e-07
R3HDM1	760.273	-0.405752	0.0754046	-5.38099	7.40766e-08	5.38391e-07
SEMA5B	197.09	-0.933813	0.173548	-5.38072	7.4187e-08	5.38924e-07
DNAJC19	1331.82	0.517393	0.0961753	5.37968	7.46177e-08	5.41782e-07
TEK	215.628	1.13637	0.211239	5.37955	7.46741e-08	5.4192e-07
[truncated: 12,508 more rows]
