# Supplementary material for: MiR-22/GLUT1 Axis Induces Metabolic Reprogramming and Sorafenib Resistance in Hepatocellular Carcinoma
Source: Int J Mol Sci. 2025 Apr 17;26(8):3808. doi: 10.3390/ijms26083808 (PMC12027541; doi:10.3390/ijms26083808)
Supplement: Supplementary file 1 [file ijms-26-03808-s001.zip › S5_fGSEA_fgseaResTidyALL_HvsL_mir22-3p.xlsx]

## Sheet: DEA_HvsL
	pathway	pval	padj	ES	NES	nMoreExtreme	size	leadingEdge
1	GOBP_ORGANIC_ACID_CATABOLIC_PROCESS	0.00411523	0.0342107	0.717563	3.80366	0	224	c("ETFDH", "MLYCD", "HADH", "ACAT1", "QDPR", "LDHD", "PCCB", "HIBCH", "ETFA", "ECHS1", "GOT2", "GCDH", "HSD17B4", "ECHDC2", "MCEE", "SCP2", "CPT2", "ACADVL", "ETFBKMT", "EHHADH", "HGD", "IVD", "HDC", "SHMT1", "MCCC2", "GSTZ1", "HIBADH", "ACAA2", "ACAD11", "ALDH6A1", "HAO1", "BCKDHA", "RIDA", "DECR1", "PHYH", "ECI2", "ABAT", "CYP26A1", "ALDH4A1", "HAAO", "ALDH8A1", "PCCA", "NUDT7", "PCK2", "ASPA",…
2	HALLMARK_OXIDATIVE_PHOSPHORYLATION	0.004	0.0334839	0.714302	3.71057	0	200	c("AIFM1", "ETFDH", "ACAT1", "SDHA", "ETFA", "ECHS1", "GOT2", "SDHD", "GRPEL1", "SDHB", "NDUFS2", "SLC25A11", "FH", "ACADVL", "UQCRC2", "COX7B", "ACAA2", "ALDH6A1", "BCKDHA", "ISCU", "DECR1", "PHYH", "SLC25A20", "ALAS1", "PDK4", "OGDH", "NNT", "MRPL34", "SDHC", "FDX1", "PDHA1", "UQCRC1", "ATP5F1B", "SLC25A4", "TIMM17A", "DLST", "DLD", "SUCLG1", "PRDX3", "OAT", "NQO2", "NDUFV1", "HSD17B10", "NDUFV…
3	GOBP_MONOCARBOXYLIC_ACID_CATABOLIC_PROCESS	0.00310559	0.0310995	0.749736	3.54273	0	114	c("ETFDH", "MLYCD", "HADH", "ACAT1", "LDHD", "PCCB", "ETFA", "ECHS1", "GCDH", "HSD17B4", "ECHDC2", "MCEE", "SCP2", "CPT2", "ACADVL", "ETFBKMT", "EHHADH", "IVD", "ACAA2", "ACAD11", "HAO1", "DECR1", "PHYH", "ECI2", "CYP26A1", "PCCA", "NUDT7", "PCK2", "SLC27A2", "PON3", "HSD17B10", "LONP2", "ACAA1", "ACADM", "HADHB", "ACOX2", "ACADS", "ACACB", "LPIN1", "FAH", "CYP4F2", "ACADL", "CRAT", "ECH1", "AGXT…
4	GOCC_MITOCHONDRIAL_MATRIX	0.00632911	0.044806	0.616035	3.53141	0	453	c("NDUFAF1", "ETFDH", "MMAA", "MLYCD", "HADH", "ACAT1", "ALDH2", "SUCLG2", "PCCB", "HIBCH", "ETFA", "ECHS1", "GOT2", "GCDH", "GRPEL1", "MRM3", "NDUFS2", "PPA2", "MCEE", "FH", "ACADVL", "PDE2A", "ETFBKMT", "IVD", "GSTK1", "DMGDH", "MMUT", "PHYKPL", "MRPL32", "ACOT13", "MCCC2", "GSTZ1", "CBR4", "HIBADH", "HAGH", "ACAA2", "PPIF", "NFS1", "OGDHL", "ALDH6A1", "MRPL19", "BCKDHA", "ISCU", "SUOX", "ACSM2…
5	GOBP_SMALL_MOLECULE_CATABOLIC_PROCESS	0.0052356	0.0390744	0.628521	3.51728	0	339	c("ETFDH", "MLYCD", "HADH", "ACAT1", "ALDH2", "QDPR", "UPP2", "LDHD", "PCCB", "HIBCH", "ETFA", "ECHS1", "GOT2", "GCDH", "HSD17B4", "ECHDC2", "CYP39A1", "MCEE", "SCP2", "CPT2", "ACADVL", "ETFBKMT", "EHHADH", "INPP5K", "HGD", "IVD", "HDC", "CDADC1", "SULT1B1", "SHMT1", "MCCC2", "GSTZ1", "HIBADH", "HAGH", "ACAA2", "CYP3A4", "SORD", "ACAD11", "ALDH6A1", "HAO1", "BCKDHA", "RIDA", "DECR1", "PHYH", "ECI…
6	GOBP_FATTY_ACID_CATABOLIC_PROCESS	0.00306748	0.0310995	0.762188	3.49879	0	95	c("ETFDH", "MLYCD", "HADH", "ACAT1", "PCCB", "ETFA", "ECHS1", "GCDH", "HSD17B4", "ECHDC2", "MCEE", "SCP2", "CPT2", "ACADVL", "ETFBKMT", "EHHADH", "IVD", "ACAA2", "ACAD11", "HAO1", "DECR1", "PHYH", "ECI2", "PCCA", "NUDT7", "PCK2", "SLC27A2", "HSD17B10", "LONP2", "ACAA1", "ACADM", "HADHB", "ACOX2", "ACADS", "ACACB", "LPIN1", "ACADL", "CRAT", "ECH1", "ECI1", "AUH", "BDH2", "DECR2", "ABHD1", "PCK1", …
7	GOBP_CELLULAR_AMINO_ACID_CATABOLIC_PROCESS	0.00299401	0.0310995	0.722785	3.37618	0	103	c("ACAT1", "QDPR", "HIBCH", "ETFA", "ECHS1", "GOT2", "HGD", "IVD", "HDC", "SHMT1", "MCCC2", "GSTZ1", "HIBADH", "ALDH6A1", "BCKDHA", "RIDA", "ABAT", "ALDH4A1", "HAAO", "ALDH8A1", "ASPA", "GPT", "DLST", "BCKDHB", "DLD", "ACAD8", "HMGCL", "OAT", "HSD17B10", "TAT", "ALDH5A1", "MAT1A", "FAH", "CSAD", "KMO", "AGXT2", "AADAT", "DBT", "AMDHD1", "DAO", "AUH", "AASS", "MCCC1", "GOT1", "CDO1", "PAH", "BCKDK…
8	GOBP_FATTY_ACID_BETA_OXIDATION	0.00274725	0.030309	0.774318	3.36694	0	70	c("ETFDH", "MLYCD", "HADH", "ACAT1", "ETFA", "ECHS1", "GCDH", "HSD17B4", "ECHDC2", "SCP2", "CPT2", "ACADVL", "ETFBKMT", "EHHADH", "IVD", "ACAA2", "ACAD11", "DECR1", "ECI2", "SLC27A2", "HSD17B10", "LONP2", "ACAA1", "ACADM", "HADHB", "ACOX2", "ACADS", "ACACB", "ACADL", "CRAT", "ECH1", "ECI1", "AUH", "BDH2", "DECR2", "ACAD10", "ACOX3", "ACOX1", "AMACR", "MFSD2A", "PPARA", "ABCB11", "HADHA", "PLIN5",…
9	GOBP_LIPID_OXIDATION	0.00307692	0.0310995	0.72291	3.36196	0	101	c("ETFDH", "MLYCD", "HADH", "ACAT1", "ETFA", "ECHS1", "GCDH", "HSD17B4", "ECHDC2", "SCP2", "CPT2", "ACADVL", "ETFBKMT", "EHHADH", "IVD", "ACAA2", "CYP4V2", "ACAD11", "HAO1", "DECR1", "PHYH", "ECI2", "PDK4", "ADH4", "SLC27A2", "HSD17B10", "LONP2", "ACAA1", "ACADM", "HADHB", "ACOX2", "ACADS", "ACACB", "CYP4F2", "ACADL", "CRAT", "ECH1", "ECI1", "PRKAG2", "AUH", "BDH2", "DECR2", "POR", "HAO2", "ACAD1…
10	HALLMARK_XENOBIOTIC_METABOLISM	0.00384615	0.0329695	0.642753	3.33299	0	190	c("PINK1", "ETFDH", "ALDH2", "SLC46A3", "MTHFD1", "GABARAPL1", "ESR1", "LCAT", "CYP1A2", "SAR1B", "ENPEP", "MCCC2", "ALDH9A1", "TMBIM6", "NFS1", "PAPSS2", "BLVRB", "MT2A", "RBP4", "ALAS1", "SLC6A12", "PDK4", "CYP26A1", "PGRMC1", "NDRG2", "CAT", "AOX1", "HSD11B1", "SLC22A1", "IGF1", "DCXR", "FBP1", "DHRS1", "ITIH4", "ADH1C", "TAT", "RETSAT", "ACOX2", "FAH", "F11", "CYP4F2", "CSAD", "BPHL", "PTS", …
11	GOBP_FATTY_ACID_METABOLIC_PROCESS	0.0052356	0.0390744	0.597877	3.32771	0	328	c("ETFDH", "MLYCD", "HADH", "ACAT1", "PCCB", "ETFA", "ECHS1", "GCDH", "HSD17B4", "ECHDC2", "MCEE", "SCP2", "CPT2", "ACADVL", "ETFBKMT", "EHHADH", "CYP1A2", "IVD", "SLC27A5", "CBR4", "ACAA2", "CYP3A4", "CYP4V2", "ACAD11", "GSTM2", "HAO1", "INSIG1", "ACSM2A", "ACSM2B", "DECR1", "PHYH", "ECI2", "PDK4", "ACSL1", "ADH4", "RGN", "OXSM", "PCCA", "NUDT7", "PCK2", "APOC3", "SLC27A2", "CYP2U1", "HSD17B10",…
12	GOCC_MITOCHONDRIAL_PROTEIN_CONTAINING_COMPLEX	0.00440529	0.0362286	0.618495	3.32661	0	255	c("NDUFAF1", "SUCLG2", "SDHA", "SDHD", "GRPEL1", "SDHB", "NDUFS2", "MRPL32", "UQCRC2", "MCCC2", "COX7B", "PPIF", "MICU1", "MRPL19", "BCKDHA", "MRPL34", "SDHC", "PDHA1", "CLPX", "UQCRC1", "ATP5F1B", "IMMP2L", "SLC25A4", "TIMM17A", "BCKDHB", "DLD", "SUCLG1", "NDUFV1", "HSD17B10", "NDUFV2", "NDUFS1", "MRPL35", "HADHB", "NDUFA4", "MRPL16", "HSPA9", "NDUFA1", "MRPL46", "MRPL44", "UQCRQ", "MRPL2", "ATP…
13	GOBP_CELLULAR_RESPIRATION	0.00389105	0.032973	0.638443	3.32574	0	201	c("NDUFAF1", "PINK1", "ETFDH", "SUCLG2", "GHITM", "SDHA", "GPD1", "ETFA", "SDHD", "SDHB", "NDUFS2", "COQ9", "FH", "CYP1A2", "UQCRC2", "PPIF", "OGDHL", "ISCU", "ETFRF1", "DHTKD1", "OGDH", "NNT", "CAT", "SDHC", "PDHA1", "UQCRC1", "ATP5F1B", "IMMP2L", "DLST", "DLD", "SUCLG1", "DNAJC30", "NDUFV1", "NDUFV2", "NDUFS1", "NDUFA4", "TREX1", "NDUFA1", "UQCRQ", "ATP5F1A", "IDH2", "NDUFS7", "COQ10B", "ACO2",…
14	HALLMARK_FATTY_ACID_METABOLISM	0.00355872	0.0315405	0.67092	3.31402	0	147	c("ETFDH", "MLYCD", "HADH", "SUCLG2", "SDHA", "HIBCH", "GPD1", "GABARAPL1", "ECHS1", "GCDH", "SDHD", "HSD17B4", "MCEE", "CPT2", "FH", "ACADVL", "EHHADH", "ALDH9A1", "GSTZ1", "ACAA2", "GRHPR", "DECR1", "ECI2", "TP53INP2", "ACSL1", "SDHC", "PDHA1", "DLST", "BCKDHB", "DLD", "SUCLG1", "HMGCL", "HSD17B10", "ADH1C", "RETSAT", "ACAA1", "ACADM", "HADHB", "ACADS", "HMGCS2", "BPHL", "ALAD", "ACADL", "PTS",…
15	GOMF_ELECTRON_TRANSFER_ACTIVITY	0.0031746	0.0310995	0.708912	3.31336	0	108	c("ETFDH", "ALDH2", "QDPR", "SDHA", "ETFA", "SDHD", "SDHB", "NDUFS2", "CYP1A2", "STEAP4", "DMGDH", "COX7B", "SRD5A1", "HSD17B6", "ALDH4A1", "HAAO", "SDHC", "FDX1", "UQCRC1", "NQO2", "NDUFV1", "NDUFV2", "NDUFS1", "NDUFA4", "MAOB", "NDUFA1", "GLRX2", "RDH16", "CYB5A", "NDUFS7", "DHRS3", "POR", "SURF1", "AKR7A3", "NDUFB1", "COX4I1", "NDUFB8", "NDUFB6", "NDUFA5", "COX15", "NDUFA10", "COX4I2", "NDUFA7…
16	GOBP_AEROBIC_RESPIRATION	0.00364964	0.0318228	0.655318	3.30592	0	159	c("NDUFAF1", "PINK1", "SUCLG2", "GHITM", "SDHA", "SDHD", "SDHB", "NDUFS2", "COQ9", "FH", "UQCRC2", "PPIF", "OGDHL", "ISCU", "DHTKD1", "OGDH", "NNT", "CAT", "SDHC", "PDHA1", "UQCRC1", "ATP5F1B", "DLST", "DLD", "SUCLG1", "DNAJC30", "NDUFV1", "NDUFV2", "NDUFS1", "NDUFA4", "NDUFA1", "UQCRQ", "ATP5F1A", "IDH2", "NDUFS7", "ACO2", "ACO1", "SURF1", "IDH3G", "ATP5PF", "NDUFB1", "COX4I1", "NDUFB8", "MRPS36…
17	KEGG_VALINE_LEUCINE_AND_ISOLEUCINE_DEGRADATION	0.00271003	0.030309	0.833428	3.28407	0	44	c("HADH", "ACAT1", "ALDH2", "PCCB", "HIBCH", "ECHS1", "MCEE", "EHHADH", "IVD", "MMUT", "MCCC2", "ALDH9A1", "HIBADH", "ACAA2", "ALDH6A1", "BCKDHA", "ABAT", "AOX1", "PCCA", "BCKDHB", "DLD", "ACAD8", "HMGCL", "ALDH7A1", "HSD17B10", "ACAA1", "ACADM", "HADHB", "ACADS", "HMGCS2", "ALDH1B1", "DBT", "AUH", "MCCC1")
18	KEGG_FATTY_ACID_METABOLISM	0.00266667	0.030309	0.844658	3.26946	0	41	c("HADH", "ACAT1", "ALDH2", "ECHS1", "GCDH", "CPT2", "ACADVL", "EHHADH", "ALDH9A1", "ACAA2", "ADH1B", "ECI2", "ACSL1", "ADH4", "ALDH7A1", "ADH1C", "ACAA1", "ACADM", "HADHB", "ACADS", "ALDH1B1", "ACADL", "ECI1", "ADH1A", "CYP4A22", "ACOX3", "CYP4A11", "ACOX1", "ADH6", "ACADSB", "HADHA", "ADH5", "ACSL5", "ALDH3A2", "CPT1A")
19	GOBP_MONOCARBOXYLIC_ACID_METABOLIC_PROCESS	0.00704225	0.046989	0.566936	3.2617	0	513	c("ETFDH", "MLYCD", "HADH", "ACAT1", "LDHD", "PCCB", "GPD1", "ETFA", "ECHS1", "GCDH", "HSD17B4", "ECHDC2", "CYP39A1", "MCEE", "SCP2", "CPT2", "ACADVL", "ETFBKMT", "EHHADH", "CYP1A2", "IVD", "OSBP", "SLC27A5", "SRR", "CBR4", "HAGH", "ACAA2", "CYP3A4", "OGDHL", "CYP4V2", "ACAD11", "GSTM2", "ADH1B", "HAO1", "INSIG1", "ACSM2A", "ACSM2B", "GRHPR", "DECR1", "PHYH", "ECI2", "ABAT", "PDK4", "CYP8B1", "CY…
20	GOBP_ELECTRON_TRANSPORT_CHAIN	0.00346021	0.0311872	0.658003	3.25356	0	144	c("NDUFAF1", "PINK1", "ETFDH", "ALDH2", "QDPR", "GHITM", "SDHA", "GPD1", "ETFA", "SDHD", "SDHB", "NDUFS2", "COQ9", "CYP1A2", "STEAP4", "DMGDH", "SRD5A1", "ISCU", "ETFRF1", "HSD17B6", "ALDH4A1", "HAAO", "SDHC", "FDX1", "IMMP2L", "DLD", "NQO2", "NDUFV1", "NDUFV2", "NDUFS1", "NDUFA4", "MAOB", "NDUFA1", "GLRX2", "UQCRQ", "RDH16", "CYB5A", "NDUFS7", "DHRS3", "POR", "SURF1", "AKR7A3", "NDUFB1", "COX4I1…
21	GOCC_RESPIRASOME	0.00293255	0.0310838	0.724399	3.24064	0	82	c("NDUFAF1", "SDHA", "SDHD", "SDHB", "NDUFS2", "UQCRC2", "COX7B", "NNT", "SDHC", "UQCRC1", "NDUFV1", "NDUFV2", "NDUFS1", "HIGD1A", "NDUFA4", "NDUFA1", "UQCRQ", "NDUFS7", "SURF1", "NDUFB1", "COX4I1", "NDUFB8", "NDUFB6", "NDUFA5", "COX15", "NDUFA10", "COX4I2", "NDUFA7", "NDUFAB1", "UQCRFS1", "NDUFA9", "UQCR11", "COX6A1", "TTC19", "NDUFB10", "COX7A1", "NDUFA2", "CYCS", "RAB5IF", "COX5B", "NDUFB2", "…
22	GOBP_ENERGY_DERIVATION_BY_OXIDATION_OF_ORGANIC_COMPOUNDS	0.00526316	0.0392193	0.602927	3.23941	0	275	c("NDUFAF1", "PINK1", "ETFDH", "SUCLG2", "GHITM", "SDHA", "GPD1", "ETFA", "UGP2", "SDHD", "SDHB", "NDUFS2", "COQ9", "FH", "ACADVL", "INPP5K", "CYP1A2", "UQCRC2", "PPIF", "OGDHL", "ISCU", "ETFRF1", "DHTKD1", "OGDH", "NNT", "CAT", "SDHC", "AGL", "PDHA1", "UQCRC1", "ATP5F1B", "IGF1", "IMMP2L", "PHKB", "DLST", "DLD", "SUCLG1", "DNAJC30", "GYS2", "NDUFV1", "NDUFV2", "NDUFS1", "ACADM", "NDUFA4", "TREX1…
23	HALLMARK_BILE_ACID_METABOLISM	0.00308642	0.0310995	0.682862	3.19331	0	106	c("MLYCD", "HSD17B4", "CYP39A1", "SCP2", "GSTK1", "SULT1B1", "SLC27A5", "ALDH9A1", "DIO2", "HAO1", "PHYH", "BBOX1", "HSD17B6", "CYP8B1", "ACSL1", "CAT", "ALDH8A1", "PEX11G", "SLC27A2", "EPHX2", "LONP2", "RETSAT", "CYP46A1", "IDH2", "PAOX", "TTR", "SLCO1A2", "AKR1D1", "PXMP2", "GC", "AGXT", "HACL1", "IDH1", "PEX19", "ABCA9", "AMACR", "NUDT12", "ABCA6", "PIPOX", "AR", "NR1I2", "AQP9", "FDXR", "SOD1…
24	GOCC_MICROBODY_LUMEN	0.00265957	0.030309	0.779992	3.17964	0	49	c("MLYCD", "HSD17B4", "SCP2", "EHHADH", "GSTK1", "HAO1", "GRHPR", "PHYH", "ECI2", "CAT", "NUDT7", "EPHX2", "HMGCL", "LONP2", "ACAA1", "ACOX2", "CRAT", "ECH1", "ACOT2", "DAO", "PAOX", "BAAT", "DHRS4", "HAO2", "AGXT", "ACOX3", "HACL1", "ACOX1", "IDH1", "AMACR", "NUDT12", "NOS2", "PIPOX")
25	GOBP_ATP_SYNTHESIS_COUPLED_ELECTRON_TRANSPORT	0.0027933	0.030309	0.724737	3.17913	0	73	c("NDUFAF1", "PINK1", "GHITM", "SDHA", "SDHD", "NDUFS2", "COQ9", "ISCU", "SDHC", "DLD", "NDUFV1", "NDUFV2", "NDUFS1", "NDUFA4", "NDUFA1", "UQCRQ", "NDUFS7", "NDUFB1", "COX4I1", "NDUFB8", "NDUFB6", "NDUFA5", "COX15", "NDUFA10", "COX4I2", "NDUFA7", "NDUFAB1", "UQCRFS1", "NDUFA9", "COX6A1", "NDUFB10", "COX7A1", "NDUFA2", "CYCS", "COX5B", "NDUFB2", "NDUFS3", "NDUFA3", "DNAJC15", "NDUFS4", "NDUFA6", "…
26	KEGG_PEROXISOME	0.00282486	0.030309	0.71615	3.1766	0	77	c("MLYCD", "HSD17B4", "SCP2", "EHHADH", "GSTK1", "HAO1", "PHYH", "ECI2", "ACSL1", "CAT", "PEX11G", "SLC27A2", "EPHX2", "HMGCL", "ACAA1", "ACOX2", "CRAT", "ECH1", "PEX3", "IDH2", "DAO", "PAOX", "BAAT", "DECR2", "DHRS4", "XDH", "PXMP2", "HAO2", "AGXT", "ACOX3", "HACL1", "ACOX1", "IDH1", "PEX19", "AMACR", "NUDT12", "NOS2", "PIPOX", "SOD1", "PEX1", "PEX14", "ACSL5", "PECR", "PEX13", "SLC25A17", "SOD2…
27	KEGG_OXIDATIVE_PHOSPHORYLATION	0.00311526	0.0310995	0.67783	3.17498	0	107	c("SDHA", "SDHD", "SDHB", "NDUFS2", "PPA2", "UQCRC2", "COX7B", "SDHC", "UQCRC1", "ATP5F1B", "LHPP", "NDUFV1", "ATP6V0E2", "NDUFV2", "NDUFS1", "ATP6V0D1", "NDUFA4", "NDUFA1", "UQCRQ", "ATP5F1A", "NDUFS7", "ATP5MC3", "ATP5PF", "NDUFB1", "COX4I1", "NDUFB8", "NDUFB6", "NDUFA5", "COX15", "NDUFA10", "COX4I2", "NDUFA7", "NDUFAB1", "UQCRFS1", "NDUFA9", "UQCR11", "COX10", "ATP5F1D", "COX6A1", "NDUFB10", "…
28	GOBP_ALPHA_AMINO_ACID_CATABOLIC_PROCESS	0.00299401	0.0310995	0.7037	3.15005	0	85	c("ACAT1", "QDPR", "HIBCH", "GOT2", "HGD", "IVD", "SHMT1", "MCCC2", "GSTZ1", "HIBADH", "ALDH6A1", "RIDA", "ALDH4A1", "HAAO", "ALDH8A1", "ASPA", "GPT", "DLST", "ACAD8", "HMGCL", "OAT", "HSD17B10", "TAT", "MAT1A", "FAH", "CSAD", "KMO", "AGXT2", "AADAT", "DAO", "AUH", "AASS", "MCCC1", "GOT1", "CDO1", "PAH", "AGXT", "ARG2", "GLS2", "ADHFE1", "TDO2", "OTC", "ACADSB", "NOS2", "PIPOX", "GCSH", "SARDH", …
29	GOCC_INNER_MITOCHONDRIAL_MEMBRANE_PROTEIN_COMPLEX	0.00334448	0.0310995	0.648001	3.14847	0	131	c("NDUFAF1", "SDHA", "SDHD", "GRPEL1", "SDHB", "NDUFS2", "UQCRC2", "COX7B", "MICU1", "SDHC", "UQCRC1", "ATP5F1B", "IMMP2L", "TIMM17A", "NDUFV1", "NDUFV2", "NDUFS1", "NDUFA4", "HSPA9", "NDUFA1", "UQCRQ", "ATP5F1A", "APOO", "NDUFS7", "ATP5MC3", "DNAJC19", "ATP5PF", "NDUFB1", "COX4I1", "NDUFB8", "NDUFB6", "NDUFA5", "MICU2", "SPG7", "NDUFA10", "COX4I2", "NDUFA7", "NDUFAB1", "UQCRFS1", "NDUFA9", "UQCR…
30	HALLMARK_ADIPOGENESIS	0.00384615	0.0329695	0.607102	3.14812	0	190	c("AIFM1", "HADH", "ALDH2", "FABP4", "QDPR", "GHITM", "HIBCH", "ECHS1", "GRPEL1", "SDHB", "COQ9", "SCP2", "CPT2", "DNAJB9", "COX7B", "ACAA2", "MYLK", "BCKDHA", "DECR1", "PHYH", "NKIRAS1", "SPARCL1", "RMDN3", "CAT", "SDHC", "UQCRC1", "ABCB8", "SLC5A6", "DLD", "SUCLG1", "PRDX3", "EPHX2", "RETSAT", "ACADM", "TST", "ACADS", "FAH", "ACADL", "SULT1A1", "MTCH2", "PEMT", "CRAT", "ECH1", "REEP5", "UQCRQ",…
31	GOBP_GENERATION_OF_PRECURSOR_METABOLITES_AND_ENERGY	0.00617284	0.0439906	0.550512	3.14294	0	431	c("NDUFAF1", "PINK1", "ETFDH", "ACAT1", "ALDH2", "QDPR", "SUCLG2", "GHITM", "SDHA", "GPD1", "ETFA", "UGP2", "SDHD", "SDHB", "NDUFS2", "COQ9", "FH", "ACADVL", "ETFBKMT", "INPP5K", "CYP1A2", "STEAP4", "DMGDH", "UQCRC2", "SLC27A5", "PPIF", "OGDHL", "SHPK", "ADH1B", "SRD5A1", "ISCU", "ETFRF1", "HSD17B6", "DHTKD1", "OGDH", "ALDH4A1", "ADH4", "NNT", "CAT", "HAAO", "SDHC", "FDX1", "AGL", "PDHA1", "UQCRC…
32	GOBP_RESPIRATORY_ELECTRON_TRANSPORT_CHAIN	0.00303951	0.0310995	0.686243	3.14086	0	94	c("NDUFAF1", "PINK1", "ETFDH", "GHITM", "SDHA", "GPD1", "ETFA", "SDHD", "SDHB", "NDUFS2", "COQ9", "ISCU", "ETFRF1", "SDHC", "IMMP2L", "DLD", "NDUFV1", "NDUFV2", "NDUFS1", "NDUFA4", "NDUFA1", "UQCRQ", "NDUFS7", "NDUFB1", "COX4I1", "SLC25A13", "NDUFB8", "NDUFB6", "NDUFA5", "COX15", "NDUFA10", "COX4I2", "PPARGC1A", "NDUFA7", "NDUFAB1", "UQCRFS1", "NDUFA9", "COX6A1", "NDUFB10", "COX7A1", "NDUFA2", "C…
33	GOCC_MICROBODY	0.00342466	0.0310995	0.641655	3.13066	0	135	c("MLYCD", "HSD17B4", "SCP2", "EHHADH", "GSTK1", "ACAD11", "HAO1", "GRHPR", "RIDA", "PHYH", "ECI2", "ACSL1", "CAT", "PEX11G", "NUDT7", "SLC27A2", "EPHX2", "HMGCL", "LONP2", "ACAA1", "ACOX2", "CRAT", "ECH1", "PEX3", "HSDL2", "ACOT2", "IDH2", "DAO", "PAOX", "MGST1", "BAAT", "DECR2", "VWA8", "DHRS4", "XDH", "DHRS4L1", "ACBD5", "PXMP2", "HAO2", "AGXT", "ACOX3", "HACL1", "DHRS4L2", "ACOX1", "IDH1", "P…
34	GOBP_CELLULAR_AMINO_ACID_METABOLIC_PROCESS	0.00444444	0.0362286	0.586669	3.12544	0	241	c("ACAT1", "QDPR", "MTHFD1", "HIBCH", "CTH", "ETFA", "ECHS1", "GOT2", "GCDH", "GLYATL1", "HGD", "IVD", "HDC", "MMUT", "CTNS", "SHMT1", "MCCC2", "SRR", "NIT2", "GSTZ1", "HIBADH", "TTC36", "ADI1", "ALDH6A1", "BCKDHA", "RIDA", "ABAT", "ALDH4A1", "HAAO", "ALDH8A1", "ASPA", "GPT", "DLST", "BCKDHB", "DLD", "ACAD8", "HMGCL", "OAT", "MSRA", "ACY1", "HSD17B10", "TAT", "TST", "ALDH5A1", "MAT1A", "FAH", "PE…
35	GOBP_MITOCHONDRIAL_ELECTRON_TRANSPORT_NADH_TO_UBIQUINONE	0.00266667	0.030309	0.803981	3.11201	0	41	c("NDUFAF1", "PINK1", "NDUFS2", "COQ9", "ISCU", "DLD", "NDUFV1", "NDUFV2", "NDUFS1", "NDUFA4", "NDUFA1", "NDUFS7", "NDUFB1", "NDUFB8", "NDUFB6", "NDUFA5", "NDUFA10", "NDUFA7", "NDUFAB1", "NDUFA9", "NDUFB10", "NDUFA2", "NDUFB2", "NDUFS3", "NDUFA3", "DNAJC15", "NDUFS4", "NDUFA6", "NDUFB5", "NDUFS8", "NDUFB7", "NDUFC2", "PARK7", "NDUFB3", "NDUFA8", "NDUFC1", "NDUFS5", "NDUFB4")
36	KEGG_PARKINSONS_DISEASE	0.00301205	0.0310995	0.665384	3.11197	0	104	c("PINK1", "SDHA", "SDHD", "SDHB", "NDUFS2", "UQCRC2", "COX7B", "SDHC", "UQCRC1", "ATP5F1B", "SLC25A4", "NDUFV1", "NDUFV2", "NDUFS1", "UBB", "NDUFA4", "UBE2G1", "NDUFA1", "UQCRQ", "ATP5F1A", "NDUFS7", "ATP5MC3", "ATP5PF", "NDUFB1", "COX4I1", "NDUFB8", "NDUFB6", "NDUFA5", "NDUFA10", "COX4I2", "NDUFA7", "NDUFAB1", "UQCRFS1", "NDUFA9", "UQCR11", "ATP5F1D", "COX6A1", "CASP9", "NDUFB10", "COX7A1", "ND…
37	GOMF_OXIDOREDUCTASE_ACTIVITY_ACTING_ON_THE_CH_CH_GROUP_OF_DONORS	0.0027027	0.030309	0.74583	3.10872	0	56	c("DHODH", "SDHA", "GCDH", "SDHB", "ACADVL", "IVD", "SRD5A2", "ACAD11", "BLVRB", "SRD5A1", "DECR1", "SDHC", "ACAD8", "RETSAT", "ACAA1", "ACADM", "ACOX2", "ACADS", "MECR", "ACADL", "CRAT", "BDH2", "DECR2", "AKR1D1", "RSAD1", "TM7SF2", "ACAD10", "ACOX3", "COX15", "ACOX1", "ACADSB", "ACAD9")
38	GOCC_OXIDOREDUCTASE_COMPLEX	0.00304878	0.0310995	0.660603	3.09082	0	105	c("NDUFAF1", "SDHA", "GPD1", "ETFA", "SDHD", "SDHB", "NDUFS2", "UQCRC2", "CBR4", "OGDHL", "BCKDHA", "OGDH", "CAT", "SDHC", "PDHA1", "UQCRC1", "DLST", "BCKDHB", "DLD", "NDUFV1", "NDUFV2", "NDUFS1", "NDUFA4", "NDUFA1", "UQCRQ", "DBT", "NDUFS7", "IDH3G", "NDUFB1", "BCKDK", "NDUFB8", "GMPR", "MRPS36", "NDUFB6", "NDUFA5", "HSD17B8", "PDHX", "PDHB", "NDUFA10", "NDUFA7", "NDUFAB1", "GCSH", "UQCRFS1", "N…
39	GOMF_OXIDOREDUCTION_DRIVEN_ACTIVE_TRANSMEMBRANE_TRANSPORTER_ACTIVITY	0.0027933	0.030309	0.737167	3.0868	0	58	c("NDUFS2", "COX7B", "UQCRC1", "NDUFV1", "NDUFV2", "NDUFS1", "NDUFA4", "NDUFA1", "CYB5A", "NDUFS7", "SURF1", "NDUFB1", "COX4I1", "NDUFB8", "NDUFB6", "NDUFA5", "COX15", "NDUFA10", "COX4I2", "NDUFA7", "UQCRFS1", "NDUFA9", "COX6A1", "NDUFB10", "COX7A1", "NDUFA2", "COX5B", "NDUFB2", "NDUFS3", "NDUFA3", "NDUFA13", "NDUFS4", "NDUFA6", "NDUFB5", "NDUFS8", "COX5A", "NDUFB7", "NDUFC2", "NDUFB3", "NDUFA8",…
40	GOBP_OXIDATIVE_PHOSPHORYLATION	0.00318471	0.0310995	0.655964	3.0834	0	113	c("NDUFAF1", "PINK1", "GHITM", "SDHA", "SDHD", "NDUFS2", "COQ9", "UQCRC2", "PPIF", "ISCU", "SDHC", "UQCRC1", "ATP5F1B", "DLD", "DNAJC30", "NDUFV1", "NDUFV2", "NDUFS1", "NDUFA4", "NDUFA1", "UQCRQ", "ATP5F1A", "NDUFS7", "ATP5PF", "NDUFB1", "COX4I1", "NDUFB8", "NDUFB6", "NDUFA5", "COX15", "VCP", "NDUFA10", "COX4I2", "NDUFA7", "NDUFAB1", "UQCRFS1", "NDUFA9", "ATP5F1D", "COX6A1", "NDUFB10", "COX7A1", …
41	KEGG_COMPLEMENT_AND_COAGULATION_CASCADES	0.00276243	0.030309	0.71028	3.08026	0	67	c("SERPING1", "C1S", "CFI", "C1R", "KLKB1", "C6", "C4BPA", "C8A", "F8", "SERPINF2", "MASP1", "CPB2", "F9", "F11", "FGA", "CFH", "SERPINC1", "F13B", "PLG", "KNG1", "F12", "MBL2", "CFB", "MASP2", "C3", "C4BPB", "PROS1", "FGB", "VWF", "C8B", "F7", "FGG", "C9", "C7", "C5", "F5", "C8G", "C4A", "SERPIND1", "F10", "F13A1", "F2", "PROC", "CD55")
42	GOMF_OXIDOREDUCTASE_ACTIVITY_ACTING_ON_NAD_P_H_QUINONE_OR_SIMILAR_COMPOUND_AS_ACCEPTOR	0.00266667	0.030309	0.754095	3.07498	0	50	c("NDUFS2", "CBR4", "ADH4", "DCXR", "NQO2", "NDUFV1", "NDUFV2", "NDUFS1", "NDUFA4", "NDUFA1", "NDUFS7", "DHRS4", "NDUFB1", "NDUFB8", "NDUFB6", "NDUFA5", "NDUFA10", "NDUFA7", "NDUFA9", "NDUFB10", "NDUFA2", "NDUFB2", "NDUFS3", "NDUFA3", "NDUFA13", "NDUFS4", "CRYZ", "NDUFA6", "NDUFB5", "CBR1", "NDUFS8", "NDUFB7", "NDUFC2", "NDUFB3", "NDUFA8", "NDUFC1", "NDUFA12", "NDUFS5", "NDUFB4")
43	GOBP_CELLULAR_LIPID_CATABOLIC_PROCESS	0.003861	0.032973	0.590562	3.06731	0	193	c("ETFDH", "MLYCD", "HADH", "ACAT1", "PCCB", "ETFA", "ECHS1", "GCDH", "HSD17B4", "ECHDC2", "MCEE", "SCP2", "CPT2", "ACADVL", "ETFBKMT", "EHHADH", "IVD", "ACAA2", "ACAD11", "HAO1", "DECR1", "PHYH", "ECI2", "CYP26A1", "PCCA", "FUCA1", "NUDT7", "PCK2", "APOC3", "SLC27A2", "GBA3", "PLCG2", "HSD17B10", "LONP2", "ACAA1", "ACADM", "HADHB", "ACOX2", "ACADS", "PNPLA7", "ACACB", "LPIN1", "SMPD1", "ACADL", …
44	GOBP_ALPHA_AMINO_ACID_METABOLIC_PROCESS	0.00393701	0.0332455	0.59	3.04108	0	184	c("ACAT1", "QDPR", "MTHFD1", "HIBCH", "CTH", "GOT2", "GCDH", "GLYATL1", "HGD", "IVD", "MMUT", "SHMT1", "MCCC2", "SRR", "NIT2", "GSTZ1", "HIBADH", "TTC36", "ADI1", "ALDH6A1", "RIDA", "ALDH4A1", "HAAO", "ALDH8A1", "ASPA", "GPT", "DLST", "ACAD8", "HMGCL", "OAT", "MSRA", "HSD17B10", "TAT", "TST", "ALDH5A1", "MAT1A", "FAH", "CSAD", "KMO", "AGXT2", "AADAT", "ASL", "GLYAT", "AMDHD1", "DAO", "AUH", "AASS…
45	GOMF_NADH_DEHYDROGENASE_ACTIVITY	0.00252525	0.030309	0.793986	3.03306	0	37	c("AIFM1", "NDUFS2", "NDUFV1", "NDUFV2", "NDUFS1", "NDUFA4", "NDUFA1", "NDUFS7", "NDUFB1", "NDUFB8", "NDUFB6", "NDUFA5", "NDUFA10", "NDUFA7", "NDUFA9", "NDUFB10", "NDUFA2", "NDUFB2", "NDUFS3", "NDUFA3", "NDUFA13", "NDUFS4", "NDUFA6", "NDUFB5", "NDUFS8", "NDUFB7", "NDUFC2", "NDUFB3", "NDUFA8", "NDUFC1", "NDUFA12", "NDUFS5", "NDUFB4")
46	GOBP_LIPID_MODIFICATION	0.003861	0.032973	0.58557	3.02728	0	186	c("ETFDH", "MLYCD", "HADH", "ACAT1", "ETFA", "ECHS1", "GCDH", "HSD17B4", "ECHDC2", "LCAT", "SCP2", "CPT2", "ACADVL", "ETFBKMT", "EHHADH", "INPP5K", "IVD", "ACAA2", "CYP3A4", "CYP4V2", "ACAD11", "HAO1", "DECR1", "PHYH", "ECI2", "PDK4", "ADH4", "SLC27A2", "EPHX2", "HSD17B10", "LONP2", "ACAA1", "ACADM", "HADHB", "ACOX2", "ACADS", "ACACB", "CYP4F2", "ACADL", "CRAT", "ECH1", "CYP2C8", "CYP1A1", "ECI1"…
47	GOMF_MONOOXYGENASE_ACTIVITY	0.00289017	0.0307021	0.671761	3.00089	0	81	c("COQ6", "CYP39A1", "CYP1A2", "FMO4", "CYP3A4", "CYP4V2", "CYP8B1", "CYP26A1", "CYP2U1", "CYP2B6", "CYP4F2", "KMO", "CYP2C8", "CYP1A1", "CYP46A1", "HMOX2", "CYP4A22", "CYP4F3", "FMO2", "CYP17A1", "PAH", "FMO3", "AKR1D1", "FAXDC2", "CYP2A6", "MSMO1", "CYP2A7", "CYP3A43", "CYP4A11", "NOS2", "AGMO", "CYP2C9", "PCBD1", "CYP7A1", "CYP27A1", "CYP2E1", "CYP11A1", "CYP4F11", "DBH", "CYP7B1", "PCBD2", "C…
48	GOBP_MITOCHONDRIAL_RESPIRATORY_CHAIN_COMPLEX_ASSEMBLY	0.00297619	0.0310995	0.667356	3.00084	0	86	c("NDUFAF1", "AIFM1", "SCO1", "NDUFS2", "COX18", "IMMP2L", "NDUFS1", "TACO1", "NDUFA1", "OMA1", "NDUFS7", "SURF1", "NUBPL", "NDUFB1", "LYRM7", "NDUFB8", "NDUFB6", "NDUFA5", "NDUFA10", "NDUFAB1", "ACAD9", "NDUFAF7", "UQCRFS1", "COX14", "NDUFA9", "TTC19", "NDUFB10", "NDUFA2", "UQCC1", "NDUFB2", "NDUFS3", "NDUFA3", "NDUFA13", "NDUFS4", "COX17", "NDUFA6", "NDUFB5", "FOXRED1", "NDUFS8", "NDUFB7", "NDU…
49	GOCC_NADH_DEHYDROGENASE_COMPLEX	0.00265252	0.030309	0.778041	2.99544	0	40	c("NDUFAF1", "NDUFS2", "NDUFV1", "NDUFV2", "NDUFS1", "NDUFA4", "NDUFA1", "NDUFS7", "NDUFB1", "NDUFB8", "NDUFB6", "NDUFA5", "NDUFA10", "NDUFA7", "NDUFAB1", "NDUFA9", "NDUFB10", "NDUFA2", "NDUFB2", "NDUFS3", "NDUFA3", "NDUFA13", "NDUFS4", "NDUFA6", "NDUFB5", "FOXRED1", "NDUFS8", "NDUFB7", "NDUFC2", "NDUFB3", "NDUFA8", "NDUFC1", "NDUFA12", "NDUFS5", "NDUFB4")
50	GOMF_OXIDOREDUCTASE_ACTIVITY_ACTING_ON_CH_OH_GROUP_OF_DONORS	0.00326797	0.0310995	0.621414	2.97009	0	123	c("HADH", "LDHD", "GPD1", "HSD17B4", "EHHADH", "SRD5A2", "CBR4", "HIBADH", "SORD", "ADH1B", "HAO1", "GRHPR", "HSD17B6", "ADH4", "HSD11B1", "DCXR", "DHRS1", "HSD17B10", "ADH1C", "HADHB", "RDH5", "CYP4F2", "BDH1", "RDH16", "ADH1A", "HSD17B13", "IDH2", "CYP4A22", "CYP4F3", "BDH2", "DHRS3", "DHRS4", "IDH3G", "AKR7A3", "AKR1D1", "DHRS4L1", "HAO2", "CRYL1", "HSD17B8", "DHRS4L2", "IDH1", "ADH6", "ADHFE1…
51	GOBP_LIPID_CATABOLIC_PROCESS	0.0052356	0.0390744	0.551635	2.95288	0	274	c("ETFDH", "MLYCD", "HADH", "ACAT1", "PCCB", "ETFA", "ECHS1", "GCDH", "HSD17B4", "ECHDC2", "CYP39A1", "MCEE", "SCP2", "CPT2", "ACADVL", "ETFBKMT", "EHHADH", "CYP1A2", "IVD", "SRD5A2", "ACAA2", "CYP3A4", "ACAD11", "HAO1", "SRD5A1", "DECR1", "PHYH", "ECI2", "HSD17B6", "CYP26A1", "PCCA", "FUCA1", "HSD11B1", "NUDT7", "PCK2", "APOC3", "SLC27A2", "GBA3", "PLCG2", "HSD17B10", "LONP2", "PAFAH1B1", "ACAA1…
52	GOCC_ORGANELLE_INNER_MEMBRANE	0.00684932	0.0461814	0.507651	2.92509	0	484	c("NDUFAF1", "PINK1", "AIFM1", "ETFDH", "GHITM", "DHODH", "SDHA", "LDHD", "SCO1", "SDHD", "GRPEL1", "SDHB", "NDUFS2", "COQ6", "COQ9", "SLC25A11", "CPT2", "ACADVL", "PDE2A", "COX18", "SFXN1", "MRPL32", "UQCRC2", "COX7B", "MICU1", "ACAD11", "MRPL19", "SLC25A20", "NNT", "MRPL34", "SDHC", "CLPX", "UQCRC1", "ATP5F1B", "IMMP2L", "ABCB8", "SLC25A4", "TIMM17A", "CYP2U1", "DNAJC30", "COQ2", "NDUFV1", "NDU…
53	KEGG_TRYPTOPHAN_METABOLISM	0.0026178	0.030309	0.790769	2.92335	0	34	c("HADH", "ACAT1", "ALDH2", "ECHS1", "GCDH", "EHHADH", "CYP1A2", "ALDH9A1", "OGDHL", "OGDH", "CAT", "AOX1", "HAAO", "ALDH7A1", "MAOB", "ALDH1B1", "KMO", "CYP1A1", "AADAT", "TDO2", "INMT", "MAOA", "HADHA", "ACMSD", "ALDH3A2", "AFMID")
54	GOMF_NAD_BINDING	0.00265957	0.030309	0.70278	2.91113	0	53	c("HADH", "ALDH2", "QDPR", "GPD1", "NDUFS2", "EHHADH", "NUDT6", "HIBADH", "SORD", "GRHPR", "ADH4", "NNT", "AOX1", "NDUFV1", "RNLS", "ALDH1B1", "IDH2", "BDH2", "SIRT5", "IDH3G", "CRYL1", "HSD17B8", "IDH1", "SIRT3", "HPGD", "HADHA", "IDH3A", "SIRT2", "CRYZ", "PARP9", "IDH3B", "ALDH1A1")
55	GOBP_NADH_DEHYDROGENASE_COMPLEX_ASSEMBLY	0.0026455	0.030309	0.705078	2.90676	0	52	c("NDUFAF1", "NDUFS2", "NDUFS1", "NDUFA1", "NDUFS7", "NUBPL", "NDUFB1", "NDUFB8", "NDUFB6", "NDUFA5", "NDUFA10", "NDUFAB1", "ACAD9", "NDUFAF7", "NDUFA9", "NDUFB10", "NDUFA2", "NDUFB2", "NDUFS3", "NDUFA3", "NDUFA13", "NDUFS4", "NDUFA6", "NDUFB5", "FOXRED1", "NDUFS8", "NDUFB7", "NDUFC2", "NDUFB3", "NDUFA8", "NDUFAF5", "NDUFC1", "NDUFA12", "NDUFS5", "NDUFB4", "NDUFAF4", "NDUFAF3", "DMAC1", "TMEM186")
56	GOBP_CELLULAR_KETONE_METABOLIC_PROCESS	0.00377358	0.0325793	0.563602	2.9066	0	178	c("MLYCD", "GPD1", "GOT2", "COQ6", "COQ9", "ACADVL", "ETFBKMT", "SRD5A2", "CBR4", "HAGH", "INSIG1", "SRD5A1", "HSD17B6", "PDK4", "ADH4", "RGN", "ALDH8A1", "APOC3", "NQO2", "COQ2", "HSD17B10", "LONP2", "TREX1", "CYP2B6", "ACACB", "PDSS2", "CYP4F2", "ACADL", "KMO", "CYP46A1", "AADAT", "APOA5", "CYP4F3", "PRKAG2", "CYP17A1", "DHRS4", "COQ10B", "SIRT5", "APOA4", "BCKDK", "COQ10A", "NR4A3", "COQ4", "T…
57	KEGG_PROPANOATE_METABOLISM	0.00250627	0.030309	0.814079	2.89191	0	29	c("MLYCD", "ACAT1", "ALDH2", "SUCLG2", "PCCB", "HIBCH", "ECHS1", "MCEE", "EHHADH", "MMUT", "ALDH9A1", "ALDH6A1", "ABAT", "PCCA", "SUCLG1", "ALDH7A1", "ACADM", "ACACB", "ALDH1B1", "ACSS2", "HADHA", "ACSS3", "ALDH3A2")
58	GOBP_TRICARBOXYLIC_ACID_CYCLE	0.00250627	0.030309	0.811911	2.88421	0	29	c("SUCLG2", "SDHA", "SDHD", "SDHB", "FH", "OGDHL", "DHTKD1", "OGDH", "NNT", "SDHC", "PDHA1", "DLST", "SUCLG1", "IDH2", "ACO2", "ACO1", "IDH3G", "MRPS36", "IDH1", "PDHB", "MDH2", "IDH3A", "MDH1", "IDH3B", "SUCLA2")
59	GOBP_ORGANIC_HYDROXY_COMPOUND_METABOLIC_PROCESS	0.00632911	0.044806	0.501677	2.88164	0	449	c("ALDH2", "QDPR", "LDHD", "GPD1", "SEC14L2", "LCAT", "CYP39A1", "SCP2", "ACADVL", "INPP5K", "CYP1A2", "HDC", "SRD5A2", "OSBP", "SULT1B1", "CTNS", "SLC27A5", "CBR4", "HAGH", "ACAA2", "CYP3A4", "DIO2", "SORD", "CYP4V2", "ADH1B", "HAO1", "INSIG1", "SRD5A1", "MOGAT2", "RBP4", "HSD17B6", "ABAT", "CYP8B1", "CYP26A1", "ADH4", "CAT", "FDX1", "PCK2", "IGF1", "SLC27A2", "TG", "EPHX2", "COQ2", "PLCG2", "HS…
60	KEGG_BUTANOATE_METABOLISM	0.00252525	0.030309	0.802794	2.88107	0	30	c("HADH", "ACAT1", "ALDH2", "ECHS1", "EHHADH", "ALDH9A1", "ACSM2A", "ABAT", "PDHA1", "HMGCL", "ALDH7A1", "ACSM5", "ALDH5A1", "ACADS", "HMGCS2", "ALDH1B1", "BDH1", "BDH2", "ACSM3", "PDHB", "HADHA", "ACSM1", "ALDH3A2")
61	GOMF_FLAVIN_ADENINE_DINUCLEOTIDE_BINDING	0.00289017	0.0307021	0.642646	2.87083	0	81	c("AIFM1", "ETFDH", "SDHA", "LDHD", "ETFA", "GCDH", "COQ6", "ACADVL", "STEAP4", "IVD", "FMO4", "ACAD11", "AOX1", "DLD", "ACAD8", "NQO2", "ACADM", "ACOX2", "ACADS", "MAOB", "ACADL", "KMO", "DAO", "FMO2", "POR", "XDH", "FMO3", "MMACHC", "ACAD10", "ACOX3", "ACOX1", "ACADSB", "NOS2", "ACAD9", "CYB5R1", "MAOA", "CRY2", "D2HGDH", "ILVBL", "NOS3", "TXNRD2", "FMO5", "DUS2", "MICAL3", "ERO1B", "PRODH", "P…
62	GOBP_COMPLEMENT_ACTIVATION	0.00268097	0.030309	0.702296	2.86893	0	51	c("SERPING1", "C1S", "CFI", "C1R", "C1RL", "COLEC10", "C6", "C4BPA", "C8A", "MASP1", "CFHR5", "RGCC", "CFH", "FCN3", "APCS", "CFHR1", "MBL2", "CLU", "CFB", "MASP2", "C3", "C4BPB", "CFP", "C8B", "C1QBP", "C9", "C7", "CRP", "C5", "C8G", "C4A", "CD55", "CD5L", "C2", "VSIG4", "COLEC11", "CD59", "MFAP4")
63	GOBP_THIOESTER_METABOLIC_PROCESS	0.00289017	0.0307021	0.64208	2.8683	0	81	c("MLYCD", "ACAT1", "SUCLG2", "GCDH", "HSD17B4", "MCEE", "ACSM2A", "ACSM2B", "PDK4", "ACSL1", "OGDH", "OXSM", "NUDT7", "PDHA1", "DLST", "DLD", "ACSM5", "HMGCS2", "ACACB", "AADAT", "ACOT2", "GLYAT", "AASS", "BAAT", "ACOT1", "ACSM3", "PDHX", "ACSF3", "TDO2", "PDHB", "PIPOX", "ACSS2", "ACOT12", "NUDT8", "ACSM1", "ACOT4", "ACSL5", "ACSF2", "DGAT2", "ELOVL5", "PDK2", "HSD17B12", "ACOT6", "SUCLA2", "AC…
64	KEGG_DRUG_METABOLISM_CYTOCHROME_P450	0.00282486	0.030309	0.671337	2.86666	0	64	c("CYP1A2", "GSTK1", "FMO4", "GSTZ1", "CYP3A4", "GSTM2", "ADH1B", "ADH4", "AOX1", "ADH1C", "MAOB", "CYP2B6", "CYP2C8", "ADH1A", "FMO2", "MGST1", "MGST3", "UGT2B7", "UGT2B10", "FMO3", "CYP2A6", "CYP2A7", "GSTM1", "CYP3A43", "ADH6", "GSTA1", "MAOA", "GSTO1", "CYP2C9", "GSTA2", "MGST2", "UGT2B15", "CYP2E1", "UGT1A3", "UGT2B4", "ADH5", "ALDH3A1", "CYP3A5", "FMO5", "UGT1A9", "CYP2D6", "UGT2B28", "GSTM…
65	GOBP_XENOBIOTIC_METABOLIC_PROCESS	0.00303951	0.0310995	0.624008	2.85602	0	94	c("CYP1A2", "FMO4", "SULT1B1", "CYP3A4", "GSTM2", "ACSM2B", "CYP26A1", "ACSL1", "NAT2", "AOX1", "TPMT", "CYP2U1", "PON3", "ACAA1", "CYP2B6", "CYP4F2", "BPHL", "SULT1A1", "CYP2C8", "CYP1A1", "CYP46A1", "SULT1A2", "GLYAT", "FMO2", "EPHX1", "POR", "CMBL", "AADAC", "CYP2A6", "RORA", "CYP2A7", "GSTM1", "SULT2A1", "GSTA1", "NAT1", "ABCB11", "NR1I2", "GSTO1", "CYP2C9", "GSTA2", "UGT2B15", "CYP2E1", "UGT…
66	KEGG_CITRATE_CYCLE_TCA_CYCLE	0.00250627	0.030309	0.802225	2.8498	0	29	c("SUCLG2", "SDHA", "SDHD", "SDHB", "FH", "OGDHL", "OGDH", "SDHC", "PCK2", "PDHA1", "DLST", "DLD", "SUCLG1", "PC", "IDH2", "ACO2", "ACO1", "IDH3G", "PCK1", "IDH1", "PDHB", "MDH2", "IDH3A", "MDH1", "IDH3B", "SUCLA2")
67	GOBP_NUCLEOSIDE_BISPHOSPHATE_METABOLIC_PROCESS	0.00311526	0.0310995	0.605322	2.84739	0	110	c("MLYCD", "ACAT1", "SUCLG2", "GCDH", "HSD17B4", "MCEE", "SULT1B1", "MCCC2", "PAPSS2", "ACSM2A", "ACSM2B", "PDK4", "ACSL1", "OGDH", "OXSM", "NUDT7", "PDHA1", "DLST", "DLD", "ACSM5", "HMGCS2", "ACACB", "SULT1A1", "AADAT", "SULT1A2", "ACOT2", "ABHD14B", "GLYAT", "AASS", "BAAT", "ACOT1", "PANK1", "ENPP1", "ACSM3", "SULT2A1", "PDHX", "ACSF3", "TDO2", "PDHB", "SLC26A1", "PIPOX", "ACSS2", "ACOT12", "NU…
68	GOBP_LONG_CHAIN_FATTY_ACID_METABOLIC_PROCESS	0.00307692	0.0310995	0.624835	2.83958	0	91	c("SCP2", "CPT2", "CYP1A2", "SLC27A5", "CYP3A4", "GSTM2", "ACSL1", "SLC27A2", "CYP2U1", "ACAA1", "CYP2B6", "CYP4F2", "ACADL", "CYP2C8", "CYP1A1", "ACOT2", "CYP4A22", "CYP4F3", "EPHX1", "ACOT1", "ABHD6", "CYP2A6", "CYP2A7", "GSTM1", "HACL1", "CYP4A11", "GSTA1", "ACAD9", "FAAH", "CYP2C9", "AIG1", "CYP2E1", "CYP4F11", "ACSM1", "ACOT4", "PNPLA8", "ACSL5", "ACSF2", "SLC27A4", "CPT1A", "CYP2J2", "CBR1"…
69	GOMF_OXIDOREDUCTASE_ACTIVITY_ACTING_ON_NAD_P_H	0.00280112	0.030309	0.643266	2.829	0	75	c("AIFM1", "NDUFS2", "CBR4", "ADH4", "NNT", "DCXR", "NQO2", "NDUFV1", "NDUFV2", "NDUFS1", "RNLS", "NDUFA4", "NDUFA1", "KMO", "NDUFS7", "POR", "DHRS4", "NDUFB1", "NDUFB8", "GMPR", "NDUFB6", "NDUFA5", "COX15", "NDUFA10", "NDUFA7", "CYB5R1", "NDUFA9", "NDUFB10", "NDUFA2", "NDUFB2", "NDUFS3", "NDUFA3", "NDUFA13", "NDUFS4", "CRYZ", "NDUFA6", "NDUFB5", "CBR1", "NDUFS8", "NDUFB7", "NDUFC2", "NDUFB3", "N…
70	GOMF_VITAMIN_BINDING	0.00322581	0.0310995	0.593257	2.81813	0	118	c("CTH", "GOT2", "SEC14L2", "HDC", "MMUT", "PHYKPL", "SHMT1", "SRR", "NFS1", "OGDHL", "PHYH", "RBP4", "ALAS1", "ABAT", "DHTKD1", "OGDH", "ADH4", "PCCA", "GPT", "OAT", "ETNPPL", "TAT", "MOCOS", "ACACB", "CSAD", "PC", "AGXT2", "AADAT", "AFM", "KL", "MCCC1", "GOT1", "MMACHC", "MTHFS", "GC", "AGXT", "RBP7", "HACL1", "RBP5", "PNPO", "SDSL", "PDXDC1", "GNMT", "TTPA", "FTCD", "DBH", "GPT2", "PYGL", "ILV…
71	GOBP_DICARBOXYLIC_ACID_METABOLIC_PROCESS	0.00298507	0.0310995	0.624693	2.81735	0	87	c("SDHA", "MTHFD1", "GOT2", "SDHB", "FH", "SHMT1", "NIT2", "OGDHL", "GRHPR", "PHYH", "OGDH", "ALDH4A1", "HAAO", "PCK2", "ASPA", "DLST", "OAT", "TAT", "ALDH5A1", "KMO", "AADAT", "IDH2", "AMDHD1", "DGLUCY", "GOT1", "ASS1", "MTHFS", "PCK1", "MRPS36", "GLS2", "ACSF3", "IDH1", "ADHFE1", "MDH2", "ACMSD", "FTCD", "ACOT4", "GPT2", "D2HGDH", "NR1H4", "QPRT", "GLUL", "MDH1", "GCLC", "HOGA1", "UROC1")
72	GOBP_ATP_METABOLIC_PROCESS	0.00425532	0.0351328	0.526255	2.78875	0	227	c("NDUFAF1", "PINK1", "GHITM", "SDHA", "GPD1", "SDHD", "NDUFS2", "COQ9", "UQCRC2", "CTNS", "PPIF", "OGDHL", "ISCU", "DHTKD1", "OGDH", "SDHC", "CLPX", "UQCRC1", "ATP5F1B", "IGF1", "DLD", "DNAJC30", "FBP1", "NDUFV1", "NDUFV2", "NDUFS1", "NDUFA4", "TREX1", "NDUFA1", "UQCRQ", "ATP5F1A", "NDUFS7", "PRKAG2", "ATP5MC3", "ATP5PF", "MYH3", "NDUFB1", "COX4I1", "PGM1", "SLC25A13", "ENPP1", "NDUFB8", "NDUFB6…
73	GOBP_OLEFINIC_COMPOUND_METABOLIC_PROCESS	0.003367	0.0310995	0.577411	2.78153	0	128	c("SCP2", "CYP1A2", "SRD5A2", "CYP3A4", "GSTM2", "ADH1B", "SRD5A1", "RBP4", "ADH4", "ALDH8A1", "CYP2U1", "EPHX2", "ADH1C", "RETSAT", "ACAA1", "RDH5", "CYP2B6", "CYP4F2", "CYP2C8", "CYP1A1", "CYP46A1", "RDH16", "ADH1A", "CYP4A22", "CYP4F3", "TTR", "CYP17A1", "PNPLA4", "EPHX1", "DHRS3", "DHRS4", "ABHD6", "CYP2A6", "DHRS4L1", "CYP2A7", "CYP4A11", "DHRS4L2", "ADH6", "GSTA1", "FAAH", "CYP2C9", "BCO2",…
74	GOBP_BRANCHED_CHAIN_AMINO_ACID_CATABOLIC_PROCESS	0.002457	0.030309	0.884691	2.77829	0	20	c("ACAT1", "HIBCH", "ECHS1", "IVD", "MCCC2", "HIBADH", "ALDH6A1", "BCKDHA", "BCKDHB", "DLD", "ACAD8", "HMGCL", "HSD17B10", "DBT", "AUH", "MCCC1", "BCKDK", "ACADSB", "SLC25A44")
75	GOMF_TETRAPYRROLE_BINDING	0.00310559	0.0310995	0.587505	2.77614	0	114	c("CYB5D2", "SDHD", "CYP39A1", "CYP1A2", "STEAP4", "MMUT", "CYP3A4", "CYP4V2", "SUOX", "CYP8B1", "CYP26A1", "PGRMC1", "CAT", "SDHC", "CYP2U1", "CYP2B6", "CYP4F2", "CYP2C8", "CYP1A1", "CYP46A1", "HMOX2", "CYP4A22", "CYB5A", "CYP4F3", "CYP17A1", "HBB", "CYP2A6", "MMACHC", "CYP2A7", "CYP3A43", "RSAD1", "COX15", "AMBP", "CYP4A11", "PGRMC2", "TDO2", "HRG", "NOS2", "SLC48A1", "CYP2C9", "CYP7A1", "CYP27…
76	GOMF_LYASE_ACTIVITY	0.0037037	0.0321199	0.54293	2.77322	0	167	c("MLYCD", "FAHD2A", "CTH", "ECHS1", "HSD17B4", "ECHDC2", "FH", "EHHADH", "CYP1A2", "HDC", "PHYKPL", "CLYBL", "SRR", "BCKDHA", "APMAP", "PCK2", "HMGCL", "ETNPPL", "HADHB", "MOCOS", "CSAD", "ALAD", "PTS", "CYP1A1", "ECI1", "ADCY1", "ASL", "CYP17A1", "ECHDC3", "TKFC", "AUH", "MGST3", "ADCY4", "ACO2", "DGLUCY", "GOT1", "ACO1", "PCK1", "HACL1", "ALDOB", "MOCS1", "FAHD1", "CA5B", "DERA", "MGST2", "HAD…
77	KEGG_RETINOL_METABOLISM	0.00263852	0.030309	0.664828	2.7652	0	54	c("CYP1A2", "CYP3A4", "ADH1B", "CYP26A1", "ADH4", "ADH1C", "RETSAT", "RDH5", "CYP2B6", "CYP2C8", "CYP1A1", "RDH16", "ADH1A", "CYP4A22", "PNPLA4", "UGT2B7", "DHRS3", "DHRS4", "UGT2B10", "CYP2A6", "CYP2A7", "CYP3A43", "CYP4A11", "DHRS4L2", "ADH6", "CYP2C9", "UGT2B15", "UGT1A3", "UGT2B4", "ADH5", "RDH11", "DGAT2")
78	GOBP_SMALL_MOLECULE_BIOSYNTHETIC_PROCESS	0.00657895	0.0454423	0.476967	2.7562	0	479	c("MLYCD", "QDPR", "MTHFD1", "GPD1", "CTH", "GOT2", "SEC14L2", "COQ6", "COQ9", "CYP39A1", "SCP2", "ACADVL", "CYP1A2", "SRD5A2", "OSBP", "SLC27A5", "SHMT1", "SRR", "CBR4", "ACAA2", "CYP3A4", "SORD", "ADI1", "GSTM2", "INSIG1", "ACSM2A", "TK2", "ACSM2B", "RBP4", "ABAT", "KAT2B", "PDK4", "CYP8B1", "RGN", "HAAO", "OXSM", "ALDH8A1", "ADK", "PCK2", "APOC3", "SLC27A2", "GPT", "FBP1", "HMGCL", "OAT", "COQ…
79	GOCC_BLOOD_MICROPARTICLE	0.00303951	0.0310995	0.594779	2.75563	0	99	c("SERPING1", "C1S", "C1R", "C1RL", "HPX", "C4BPA", "C8A", "HP", "ENG", "SERPINF2", "ITIH4", "PON1", "CPN2", "FGA", "CFH", "FCN3", "SERPINC1", "APCS", "AFM", "CFHR1", "HPR", "PLG", "HBB", "KNG1", "APOA4", "CLU", "CFB", "ORM2", "C3", "CFHR3", "PROS1", "GC", "FGB", "AMBP", "A1BG", "HRG", "APOE", "FGG", "C9", "ITIH1", "APOL1", "ACSM1", "ORM1", "ALB", "SERPINA3", "C8G", "C4A", "TF", "F13A1", "CP", "F…
80	GOBP_STEROID_METABOLIC_PROCESS	0.0049505	0.0384171	0.509581	2.74678	0	272	c("ACAT1", "ESR1", "SEC14L2", "HSD17B4", "LCAT", "CYP39A1", "SCP2", "ACADVL", "CYP1A2", "SRD5A2", "OSBP", "SLC27A5", "ACAA2", "CYP3A4", "CYP4V2", "INSIG1", "SRD5A1", "HSD17B6", "CYP8B1", "CYP26A1", "CAT", "FDX1", "HSD11B1", "SLC27A2", "EPHX2", "HSD17B10", "ACAA1", "RDH5", "PON1", "HMGCS2", "CYP2B6", "SMPD1", "ACADL", "SULT1A1", "CYP2C8", "CYP1A1", "CYP46A1", "SULT1A2", "RDH16", "APOA5", "PRKAG2",…
81	GOBP_TRIGLYCERIDE_METABOLIC_PROCESS	0.00298507	0.0310995	0.605297	2.7359	0	88	c("SLC27A5", "INSIG1", "MOGAT2", "ACSL1", "CAT", "RGN", "PCK2", "APOC3", "LPIN1", "APOA5", "PNPLA4", "GPLD1", "APOA4", "THRSP", "AADAC", "C3", "PCK1", "SORL1", "MFSD2A", "GPIHBP1", "SEL1L", "AGMO", "CETP", "SLC22A4", "APOE", "TNXB", "APOC1", "CYP2E1", "LMF1", "PLIN5", "CPS1", "GK", "CPT1A", "LIPE", "DGAT2", "APOH", "SIK1", "PLAAT3", "APOB", "LDLR", "FGF21", "NR1H2", "APOC2", "MTTP", "GPAT4", "INS…
82	KEGG_METABOLISM_OF_XENOBIOTICS_BY_CYTOCHROME_P450	0.00276243	0.030309	0.64222	2.73406	0	61	c("CYP1A2", "GSTK1", "GSTZ1", "CYP3A4", "GSTM2", "ADH1B", "ADH4", "ADH1C", "CYP2B6", "CYP2C8", "CYP1A1", "ADH1A", "MGST1", "MGST3", "EPHX1", "UGT2B7", "UGT2B10", "GSTM1", "CYP3A43", "ADH6", "GSTA1", "GSTO1", "CYP2C9", "GSTA2", "MGST2", "UGT2B15", "CYP2E1", "UGT1A3", "UGT2B4", "ADH5", "ALDH3A1", "CYP3A5", "UGT1A9", "UGT2B28", "GSTM4", "GSTM5", "UGT1A4", "UGT1A6", "CYP2C19", "UGT1A1")
83	GOBP_BRANCHED_CHAIN_AMINO_ACID_METABOLIC_PROCESS	0.00255754	0.030309	0.821708	2.73339	0	24	c("ACAT1", "HIBCH", "ECHS1", "IVD", "MCCC2", "HIBADH", "ALDH6A1", "BCKDHA", "BCKDHB", "DLD", "ACAD8", "HMGCL", "HSD17B10", "DBT", "AUH", "MCCC1", "BCKDK", "ACADSB", "SDSL", "ILVBL", "SLC25A44")
84	GOMF_OXIDOREDUCTASE_ACTIVITY_ACTING_ON_THE_ALDEHYDE_OR_OXO_GROUP_OF_DONORS	0.00265957	0.030309	0.700218	2.73054	0	42	c("ALDH2", "ALDH9A1", "OGDHL", "ALDH6A1", "HAO1", "BCKDHA", "DHTKD1", "OGDH", "ALDH4A1", "ADH4", "AOX1", "ALDH8A1", "PDHA1", "BCKDHB", "DLD", "ALDH7A1", "ALDH5A1", "ALDH1B1", "PDHX", "PDHB", "CYP27A1", "ADH5", "ALDH3A2", "ALDH3A1", "ALDH1A1", "HSD17B12", "FMO5")
85	GOBP_ORGANIC_ACID_BIOSYNTHETIC_PROCESS	0.00480769	0.0381881	0.506125	2.72775	0	269	c("MLYCD", "MTHFD1", "CTH", "GOT2", "CYP39A1", "SCP2", "ACADVL", "CYP1A2", "OSBP", "SLC27A5", "SHMT1", "SRR", "CBR4", "CYP3A4", "ADI1", "GSTM2", "INSIG1", "ACSM2A", "ACSM2B", "ABAT", "PDK4", "CYP8B1", "RGN", "HAAO", "OXSM", "ALDH8A1", "APOC3", "SLC27A2", "OAT", "HSD17B10", "ACSM5", "ACACB", "CSAD", "MECR", "ACADL", "KMO", "CYP2C8", "CYP1A1", "CYP46A1", "AGXT2", "ASL", "CYP4A22", "APOA5", "PRKAG2"…
86	GOMF_VITAMIN_B6_BINDING	0.00268097	0.030309	0.675586	2.71881	0	47	c("CTH", "GOT2", "HDC", "PHYKPL", "SHMT1", "SRR", "NFS1", "ALAS1", "ABAT", "GPT", "OAT", "ETNPPL", "TAT", "MOCOS", "CSAD", "AGXT2", "AADAT", "GOT1", "AGXT", "PNPO", "SDSL", "PDXDC1", "GPT2", "PYGL", "ALB", "PLPBP", "CBS", "ACCS", "SDS", "KYNU", "KYAT3", "GLDC", "GCAT")
87	GOBP_SECONDARY_ALCOHOL_METABOLIC_PROCESS	0.00344828	0.0311872	0.558251	2.71627	0	134	c("SEC14L2", "LCAT", "CYP39A1", "ACADVL", "CYP1A2", "ACAA2", "CYP3A4", "INSIG1", "CAT", "FDX1", "EPHX2", "PON1", "HMGCS2", "SMPD1", "ACADL", "CYP46A1", "IDH2", "APOA5", "SCARF1", "POR", "APOA4", "ACO2", "IDH3G", "AKR1D1", "MSMO1", "TM7SF2", "SULT2A1", "APOF", "IDH1", "SC5D", "CES1", "CETP", "PLPP6", "APOE", "CYP2C9", "FDXR", "SOD1", "CYP7A1", "CYP27A1", "CYP11A1", "UGT1A3", "NFE2L1", "TSKU", "APO…
88	GOMF_STEROID_HYDROXYLASE_ACTIVITY	0.00255754	0.030309	0.751368	2.71026	0	31	c("CYP39A1", "CYP1A2", "CYP3A4", "CYP8B1", "CYP2U1", "CYP2B6", "CYP2C8", "CYP1A1", "CYP46A1", "CYP17A1", "CYP2A6", "CYP2A7", "CYP3A43", "CYP2C9", "CYP7A1", "CYP27A1", "CYP2E1", "CYP11A1", "CYP7B1", "CYP2J2", "CYP3A5", "CH25H", "CYP2D7", "CYP2D6")
89	GOMF_OXIDOREDUCTASE_ACTIVITY_ACTING_ON_PAIRED_DONORS_WITH_INCORPORATION_OR_REDUCTION_OF_MOLECULAR_OXYGEN_REDUCED_FLAVIN_OR_FLAVOPROTEIN_AS_ONE_DONOR_AND_INCORPORATION_OF_ONE_ATOM_OF_OXYGEN	0.00263852	0.030309	0.749664	2.70598	0	32	c("COQ6", "CYP39A1", "CYP1A2", "CYP3A4", "CYP2U1", "CYP2B6", "CYP4F2", "CYP2C8", "CYP1A1", "HMOX2", "CYP4F3", "CYP2A6", "CYP2A7", "CYP3A43", "CYP4A11", "CYP2C9", "CYP7A1", "CYP2E1", "CYP4F11", "CYP7B1", "CYP2J2", "CYP3A5", "CYP2D7", "CYP2D6")
90	GOBP_STEROL_METABOLIC_PROCESS	0.00350877	0.03139	0.553428	2.69257	0	137	c("SEC14L2", "LCAT", "CYP39A1", "ACADVL", "CYP1A2", "ACAA2", "CYP3A4", "CYP4V2", "INSIG1", "CYP8B1", "CYP26A1", "CAT", "FDX1", "EPHX2", "PON1", "HMGCS2", "SMPD1", "ACADL", "CYP46A1", "APOA5", "PRKAG2", "SCARF1", "POR", "APOA4", "AKR1D1", "FAXDC2", "MSMO1", "TM7SF2", "SULT2A1", "EBPL", "APOF", "SC5D", "CES1", "CETP", "PLPP6", "CYB5R1", "APOE", "CYP2C9", "FDXR", "SOD1", "CYP7A1", "CYP27A1", "CYP11A…
91	KEGG_PPAR_SIGNALING_PATHWAY	0.00276243	0.030309	0.632427	2.69237	0	61	c("FABP4", "SCP2", "CPT2", "EHHADH", "SLC27A5", "CYP8B1", "ACSL1", "PCK2", "APOC3", "SLC27A2", "ACAA1", "ACADM", "ACOX2", "HMGCS2", "ACADL", "CYP4A22", "APOA5", "PCK1", "ACOX3", "CYP4A11", "ACOX1", "PPARA", "CYP7A1", "CYP27A1", "ACSL5", "AQP7", "GK", "SLC27A4", "CPT1A")
92	GOBP_ALCOHOL_METABOLIC_PROCESS	0.00510204	0.0385857	0.487048	2.68185	0	309	c("ALDH2", "QDPR", "GPD1", "SEC14L2", "LCAT", "CYP39A1", "ACADVL", "INPP5K", "CYP1A2", "SULT1B1", "CBR4", "ACAA2", "CYP3A4", "SORD", "ADH1B", "HAO1", "INSIG1", "MOGAT2", "RBP4", "ADH4", "CAT", "FDX1", "PCK2", "IGF1", "EPHX2", "COQ2", "PLCG2", "ADH1C", "RETSAT", "RDH5", "PON1", "HMGCS2", "SMPD1", "ALDH1B1", "ACADL", "SULT1A1", "PTS", "CYP2C8", "CYP1A1", "CYP46A1", "SULT1A2", "RDH16", "ADH1A", "IDH…
93	KEGG_ALZHEIMERS_DISEASE	0.00342466	0.0310995	0.544459	2.67573	0	140	c("SDHA", "SDHD", "SDHB", "NDUFS2", "UQCRC2", "COX7B", "SDHC", "UQCRC1", "ATP5F1B", "NDUFV1", "HSD17B10", "NDUFV2", "NDUFS1", "NDUFA4", "NDUFA1", "UQCRQ", "ATP5F1A", "NDUFS7", "ATP5MC3", "ATP5PF", "NDUFB1", "COX4I1", "FAS", "NDUFB8", "NDUFB6", "NDUFA5", "CHP1", "NDUFA10", "COX4I2", "NDUFA7", "NDUFAB1", "APOE", "UQCRFS1", "NDUFA9", "UQCR11", "ATP5F1D", "COX6A1", "CASP9", "NDUFB10", "COX7A1", "PPP3…
94	GOBP_CELLULAR_ALDEHYDE_METABOLIC_PROCESS	0.0027933	0.030309	0.636071	2.66348	0	58	c("ALDH2", "ALDH9A1", "HAGH", "GRHPR", "ADH4", "ALDH8A1", "ALDH7A1", "AGXT2", "ALPL", "IDH2", "ESD", "DHRS4", "AKR7A3", "DHRS4L1", "AGXT", "DHRS4L2", "IDH1", "PNPO", "BCO2", "ADH5", "EDNRB", "RDH11", "ALDH3A2", "ALDH3A1", "DKK3", "HOGA1", "HYI", "PDXP", "PARK7", "ALDH1A1", "GLYCTK", "PNKD", "AKR1A1", "AKR7A2")
95	GOBP_MONOCARBOXYLIC_ACID_BIOSYNTHETIC_PROCESS	0.0037594	0.0325151	0.516678	2.66115	0	176	c("MLYCD", "CYP39A1", "SCP2", "ACADVL", "CYP1A2", "OSBP", "SLC27A5", "SRR", "CBR4", "CYP3A4", "GSTM2", "INSIG1", "ACSM2A", "ACSM2B", "PDK4", "CYP8B1", "RGN", "OXSM", "ALDH8A1", "APOC3", "SLC27A2", "HSD17B10", "ACSM5", "ACACB", "MECR", "ACADL", "KMO", "CYP2C8", "CYP1A1", "CYP46A1", "APOA5", "PRKAG2", "BAAT", "DECR2", "APOA4", "AKR1D1", "ABHD1", "ACSM3", "GSTM1", "HSD17B8", "ACSF3", "AMACR", "CES1"…
96	KEGG_ARGININE_AND_PROLINE_METABOLISM	0.00265957	0.030309	0.647943	2.64134	0	49	c("ALDH2", "GOT2", "ALDH9A1", "ALDH4A1", "OAT", "ALDH7A1", "ACY1", "SAT1", "MAOB", "ALDH1B1", "SAT2", "LAP3", "ASL", "DAO", "GOT1", "ASS1", "ARG2", "GLS2", "OTC", "NOS2", "MAOA", "ARG1", "GAMT", "CPS1", "ALDH3A2", "GLUL", "NOS3", "GATM")
97	GOBP_SULFUR_COMPOUND_METABOLIC_PROCESS	0.005	0.0384171	0.48318	2.63463	0	294	c("MLYCD", "ACAT1", "SUCLG2", "MTHFD1", "CTH", "GCDH", "HSD17B4", "MCEE", "GSTK1", "MMUT", "SULT1B1", "CTNS", "GSTZ1", "GHR", "HAGH", "NFS1", "UST", "ADI1", "PAPSS2", "GSTM2", "ISCU", "SUOX", "ACSM2A", "ACSM2B", "PDK4", "ACSL1", "OGDH", "ST3GAL6", "OXSM", "NUDT7", "PDHA1", "DLST", "DLD", "MSRA", "ACSM5", "TST", "MAT1A", "HMGCS2", "ACACB", "HSPA9", "CSAD", "SULT1A1", "GLRX2", "SLC1A1", "AADAT", "S…
98	GOBP_PRIMARY_ALCOHOL_METABOLIC_PROCESS	0.0030581	0.0310995	0.577703	2.62164	0	90	c("ALDH2", "GPD1", "CYP1A2", "SULT1B1", "CBR4", "CYP3A4", "ADH1B", "HAO1", "RBP4", "ADH4", "IGF1", "ADH1C", "RETSAT", "RDH5", "ALDH1B1", "SULT1A1", "CYP2C8", "CYP1A1", "SULT1A2", "RDH16", "ADH1A", "TTR", "PNPLA4", "DHRS3", "DHRS4", "SULT2A1", "ADH6", "NAAA", "ACSS2", "CYP11A1", "ADH5", "EDNRB", "PECR", "RDH11", "ALDH3A2", "LIPE", "DGAT2", "TPK1", "DKK3", "RDH14", "PARK7", "CYP3A5", "H6PD", "ALDH1…
99	GOMF_PRIMARY_ACTIVE_TRANSMEMBRANE_TRANSPORTER_ACTIVITY	0.00350877	0.03139	0.537363	2.61441	0	137	c("NDUFS2", "ABCC6", "KCNJ8", "COX7B", "ABCB4", "ABCC9", "UQCRC1", "ATP5F1B", "ABCB8", "NDUFV1", "ATP6V0E2", "NDUFV2", "NDUFS1", "ATP6V0D1", "NDUFA4", "NDUFA1", "ABCG2", "SLC1A1", "CYB5A", "NDUFS7", "SURF1", "NDUFB1", "COX4I1", "NDUFB8", "NDUFB6", "NDUFA5", "COX15", "ABCA9", "ABCA6", "NDUFA10", "COX4I2", "SLC26A1", "NDUFA7", "UQCRFS1", "ABCB11", "NDUFA9", "COX6A1", "ATP2B4", "NDUFB10", "COX7A1", …
100	KEGG_PYRUVATE_METABOLISM	0.00257069	0.030309	0.689987	2.61234	0	36	c("ACYP2", "ACAT1", "ALDH2", "LDHD", "ALDH9A1", "HAGH", "GRHPR", "PCK2", "PDHA1", "DLD", "ALDH7A1", "ACACB", "ALDH1B1", "PC", "PCK1", "PDHB", "MDH2", "ACSS2", "ACOT12", "ALDH3A2", "MDH1")
101	KEGG_BETA_ALANINE_METABOLISM	0.002457	0.030309	0.826632	2.59596	0	20	c("MLYCD", "ALDH2", "HIBCH", "ECHS1", "EHHADH", "ALDH9A1", "ABAT", "ALDH7A1", "ACADM", "ALDH1B1", "DPYS", "AOC3", "UPB1", "CNDP1", "HADHA", "ALDH3A2")
102	GOMF_OXIDOREDUCTASE_ACTIVITY_ACTING_ON_PAIRED_DONORS_WITH_INCORPORATION_OR_REDUCTION_OF_MOLECULAR_OXYGEN_NAD_P_H_AS_ONE_DONOR_AND_INCORPORATION_OF_ONE_ATOM_OF_OXYGEN	0.00265957	0.030309	0.664452	2.59107	0	42	c("COQ6", "FMO4", "CYP3A4", "CYP8B1", "CYP26A1", "CYP2B6", "CYP4F2", "KMO", "CYP1A1", "CYP46A1", "CYP4A22", "FMO2", "FMO3", "AKR1D1", "FAXDC2", "MSMO1", "NOS2", "CYP2C9", "CYP7A1", "CYP27A1", "CYP2E1", "CYP4F11", "CYP7B1", "NOS3", "COQ7", "FMO5", "CH25H", "CYP51A1", "MICAL3", "CYP2D6")
103	GOBP_ORGANIC_HYDROXY_COMPOUND_CATABOLIC_PROCESS	0.00278552	0.030309	0.599684	2.58825	0	66	c("ALDH2", "LDHD", "CYP39A1", "INPP5K", "SULT1B1", "CYP3A4", "DIO2", "SORD", "HAO1", "HSD17B6", "ADH4", "MAOB", "FAH", "CYP4F2", "ALDH1B1", "SULT1A1", "CYP46A1", "SULT1A2", "CYP4F3", "TKFC", "SCARF1", "AKR1D1", "SULT2A1", "CYP4A11", "APOE", "MAOA", "CYP7A1", "CYP27A1", "CYP4F11", "DBH", "GK")
104	GOBP_ISOPRENOID_METABOLIC_PROCESS	0.00307692	0.0310995	0.556414	2.58766	0	101	c("CYP1A2", "CYP3A4", "CYP4V2", "ADH1B", "SRD5A1", "PHYH", "RBP4", "CYP26A1", "ADH4", "ALDH8A1", "COQ2", "ADH1C", "RETSAT", "RDH5", "HMGCS2", "PDSS2", "CYP2C8", "CYP1A1", "RDH16", "ADH1A", "TTR", "PNPLA4", "DHRS3", "DHRS4", "CRPPA", "DHRS4L1", "DHRS4L2", "ADH6", "PLPP6", "CYP2C9", "DHDDS", "BCO2", "CYP2E1", "UGT1A3", "ADH5", "PECR", "RDH11", "ALDH3A2", "LIPE", "DGAT2", "RBP1", "RDH14", "LRP1", "C…
105	GOCC_PROTEIN_LIPID_COMPLEX	0.00265252	0.030309	0.674019	2.57911	0	39	c("LCAT", "APOC4", "APOC3", "PCYOX1", "PON1", "SAA4", "PEX3", "APOO", "APOA5", "SAA2", "HPR", "SAA1", "APOA4", "CLU", "APOF", "CETP", "APOE", "APOC1", "APOL1", "LPA", "APOH", "APOB", "LDLR", "APOC2")
106	GOCC_MICROBODY_MEMBRANE	0.00276243	0.030309	0.602944	2.56686	0	61	c("HSD17B4", "ACSL1", "CAT", "PEX11G", "SLC27A2", "PEX3", "DAO", "MGST1", "DECR2", "DHRS4", "ACBD5", "PXMP2", "ACOX1", "PEX19", "DHRS7B", "FIS1", "PEX1", "PNPLA8", "PEX14", "PECR", "PEX13", "ALDH3A2", "SLC25A17", "ATAD1", "SYT7", "FNDC5", "TTC1", "TMEM135", "PEX7", "PLAAT3", "PEX16", "USP30", "ACSL6")
107	GOBP_RETINOL_METABOLIC_PROCESS	0.00271003	0.030309	0.651174	2.56591	0	44	c("CYP1A2", "CYP3A4", "ADH1B", "RBP4", "ADH4", "ADH1C", "RETSAT", "RDH5", "CYP2C8", "CYP1A1", "RDH16", "ADH1A", "TTR", "PNPLA4", "DHRS3", "DHRS4", "ADH6", "RDH11", "LIPE", "DGAT2", "RDH14", "CYP3A5", "ALDH1A1")
108	GOBP_DETOXIFICATION	0.00316456	0.0310995	0.542026	2.56587	0	115	c("MT1X", "GSTK1", "GSTZ1", "GSTM2", "MT2A", "ADH4", "CAT", "HP", "PRDX3", "ABCG2", "GLRX", "MT1E", "ESD", "MGST1", "MGST3", "HBB", "APOA4", "TXNDC17", "AKR7A3", "PRDX6", "GSTM1", "CCS", "GSTA1", "APOE", "PRDX2", "GSTO1", "MT1F", "MGST2", "SOD1", "FBLN5", "ADH5", "PRXL2A", "RDH11", "MT1H", "ALB", "GPX3", "MT1G", "SESN1", "SOD2", "NOS3", "GPX4", "SLC30A1", "HBA2", "PARK7", "GCH1", "LTC4S", "TXNRD2…
109	GOCC_ORGANELLAR_RIBOSOME	0.00289017	0.0307021	0.573918	2.5638	0	81	c("MRPL32", "MRPL19", "MRPL34", "MRPL35", "MRPL16", "MRPL46", "MRPL44", "MRPL2", "MRPS22", "MRPL54", "MRPS18C", "MRPL39", "MRPL41", "MTG2", "NDUFA7", "MPV17L2", "MRPS11", "MRPS5", "MRPL36", "MRPL22", "MRPL55", "MRPS24", "DAP3", "MRPS18B", "MRPL57", "MRPL40", "MRPS18A", "MRPS9", "MRPL58", "MRPL24", "MRPS6", "MRPS33", "NSUN3", "MRPL4", "MRPL49", "MRPS15", "MRPS28", "MRPL27", "MRPS2", "MRPL38", "MRP…
110	GOBP_AMINE_METABOLIC_PROCESS	0.0030303	0.0310995	0.55235	2.54651	0	96	c("ALDH2", "GCDH", "HDC", "DMGDH", "SULT1B1", "ABAT", "HAAO", "ALDH7A1", "SAT1", "MAOB", "SULT1A1", "SAT2", "KMO", "CYP1A1", "SLC1A1", "SULT1A2", "OAZ2", "DAO", "HDAC6", "PAOX", "KL", "PAH", "NR4A2", "BCKDK", "SLC22A3", "AOC3", "EPAS1", "TDO2", "NAAA", "HNMT", "INMT", "MAOA", "ATP2B4", "ACMSD", "DBH", "AFMID", "NNMT", "NR1H4", "PDE1B", "BHMT", "DHPS", "PARK7", "GCH1", "RNF180", "PRKN", "LRTOMT", …
111	GOBP_TERPENOID_METABOLIC_PROCESS	0.003003	0.0310995	0.571298	2.54623	0	83	c("CYP1A2", "CYP3A4", "CYP4V2", "ADH1B", "SRD5A1", "RBP4", "CYP26A1", "ADH4", "ALDH8A1", "ADH1C", "RETSAT", "RDH5", "HMGCS2", "CYP2C8", "CYP1A1", "RDH16", "ADH1A", "TTR", "PNPLA4", "DHRS3", "DHRS4", "DHRS4L1", "DHRS4L2", "ADH6", "PLPP6", "CYP2C9", "BCO2", "CYP2E1", "UGT1A3", "ADH5", "PECR", "RDH11", "ALDH3A2", "LIPE", "DGAT2", "RBP1", "RDH14", "LRP1", "CYP3A5", "RARRES2", "ALDH1A1")
112	GOMF_HYDRO_LYASE_ACTIVITY	0.00268097	0.030309	0.623288	2.54618	0	51	c("FAHD2A", "ECHS1", "HSD17B4", "ECHDC2", "FH", "EHHADH", "CYP1A2", "HADHB", "ALAD", "CYP1A1", "ECI1", "ECHDC3", "AUH", "ACO2", "DGLUCY", "ACO1", "CA5B", "HADHA", "PCBD1", "NAXD", "TGDS", "ECHDC1", "PCBD2", "CA5A", "CBS", "UROC1", "PARK7", "L3HYPDH", "HACD3", "ENO3", "ENOSF1", "UROS")
113	GOBP_NEUTRAL_LIPID_METABOLIC_PROCESS	0.00311526	0.0310995	0.539784	2.53911	0	110	c("SLC27A5", "INSIG1", "MOGAT2", "ACSL1", "CAT", "RGN", "PCK2", "APOC3", "ANG", "LPIN1", "APOA5", "PNPLA4", "GPLD1", "DGKH", "APOA4", "THRSP", "AADAC", "ABHD6", "C3", "PCK1", "SORL1", "MFSD2A", "GPIHBP1", "SEL1L", "AGMO", "CETP", "SLC22A4", "APOE", "FAAH", "TNXB", "APOC1", "CYP2E1", "LMF1", "PLIN5", "CPS1", "GK", "CPT1A", "LIPE", "DGAT2", "APOH", "SIK1", "PLAAT3", "APOB", "LDLR", "FGF21", "NR1H2"…
114	HALLMARK_COAGULATION	0.003367	0.0310995	0.526473	2.53615	0	128	c("SERPING1", "C1S", "CFI", "C1R", "PROZ", "KLKB1", "ISCU", "C8A", "RGN", "APOC3", "RAPGEF3", "F8", "ANG", "CPB2", "F9", "ACOX2", "HMGCS2", "F11", "FGA", "CFH", "SERPINC1", "F13B", "CTSO", "PLG", "F12", "MBL2", "FYN", "CLU", "HTRA1", "CFB", "MASP2", "C3", "PROS1", "HPN", "LAMP2", "VWF", "HRG", "C8B", "FGG", "TIMP3", "C9", "APOC1", "CASP9", "PECAM1", "ITIH1", "SIRT2", "MSRB2", "C8G", "GDA", "TMPRS…
115	GOBP_BENZENE_CONTAINING_COMPOUND_METABOLIC_PROCESS	0.00255754	0.030309	0.762042	2.53491	0	24	c("GOT2", "SRD5A2", "GSTM2", "HAAO", "ALDH8A1", "EPHX2", "PON3", "ACAA1", "FAH", "KMO", "AADAT", "GSTM1", "TDO2", "CYP2E1", "ACSM1", "AFMID")
116	GOBP_AMINO_ACID_BETAINE_METABOLIC_PROCESS	0.00253165	0.030309	0.833756	2.53235	0	18	c("CPT2", "DMGDH", "ALDH9A1", "BBOX1", "ALDH7A1", "ACADM", "ACADL", "CRAT", "TMLHE", "POR", "BHMT2", "SLC22A4", "CPT1A", "BHMT")
117	KEGG_PORPHYRIN_AND_CHLOROPHYLL_METABOLISM	0.00260417	0.030309	0.675818	2.52657	0	35	c("BLVRB", "ALAS1", "ALAD", "HMOX2", "UGT2B7", "UGT2B10", "COX15", "COX10", "UGT2B15", "FECH", "UGT1A3", "UGT2B4", "EARS2", "CP", "HCCS", "UROD", "MMAB", "UGT1A9", "UGT2B28", "UROS", "UGT1A4", "UGT1A6", "UGT1A1", "GUSB", "CPOX")
118	GOBP_CELLULAR_RESPONSE_TO_TOXIC_SUBSTANCE	0.0031348	0.0310995	0.549894	2.52104	0	97	c("PINK1", "GSTK1", "GSTZ1", "GSTM2", "ADH4", "CAT", "HP", "PRDX3", "ABCG2", "GLRX", "ESD", "MGST1", "MGST3", "HBB", "APOA4", "TXNDC17", "PRDX6", "GSTM1", "CCS", "GSTA1", "APOE", "PRDX2", "GSTO1", "MGST2", "SOD1", "FBLN5", "ADH5", "PRXL2A", "RDH11", "ALB", "GPX3", "SESN1", "SOD2", "NOS3", "GPX4", "HBA2", "PARK7", "GCH1", "LTC4S", "ABTB2", "TXNRD2", "ALDH1A1", "PRKN", "CLIC2", "SESN2", "AKR1A1", "…
119	GOBP_ACETYL_COA_METABOLIC_PROCESS	0.00263852	0.030309	0.697965	2.51937	0	32	c("MLYCD", "ACAT1", "PDK4", "NUDT7", "PDHA1", "DLST", "DLD", "HMGCS2", "ACACB", "AADAT", "AASS", "PDHX", "TDO2", "PDHB", "PIPOX", "ACSS2", "ACOT12", "NUDT8", "PDK2", "PPCS", "MVK", "PDK1")
120	GOBP_MITOCHONDRIAL_TRANSMEMBRANE_TRANSPORT	0.00307692	0.0310995	0.553272	2.51436	0	91	c("AIFM1", "GRPEL1", "CPT2", "SFXN1", "MICU1", "SLC25A20", "ATP5F1B", "ABCB8", "SLC25A4", "TIMM17A", "DNAJC30", "TST", "SLC25A15", "MPC1", "ATP5F1A", "SLC25A28", "SLC39A8", "DNAJC19", "ATP5PF", "SFXN5", "MAIP1", "SLC25A13", "MCUR1", "PMPCB", "MICU2", "ATP5F1D", "ATP5ME", "CPT1A", "DNAJC15", "SFXN2", "ATP5PB", "LETM1", "PSEN2", "TOMM70", "MICU3", "ATPSCKMT", "SLC25A5", "SLC25A3", "ATP5PO", "SLC25A…
121	GOBP_TETRAPYRROLE_METABOLIC_PROCESS	0.00285714	0.0305873	0.597253	2.51389	0	60	c("MMAA", "CYP1A2", "CLYBL", "BLVRB", "HPX", "ALAS1", "PGRMC1", "SLCO2B1", "ALAD", "CYP1A1", "HMOX2", "SLCO1B3", "BDH2", "MMACHC", "MMADHC", "RSAD1", "SLCO1B1", "COX15", "AMBP", "COX10", "FECH", "NFE2L1", "FXN", "UROD", "MMAB", "SUCLA2", "IBA57", "ATP5IF1", "SLC25A38", "ABCB6", "LMBRD1", "UROS", "UGT1A4", "ABCB7", "UGT1A1")
122	GOBP_PHENOL_CONTAINING_COMPOUND_METABOLIC_PROCESS	0.00282486	0.030309	0.566173	2.51135	0	77	c("ALDH2", "HDC", "SULT1B1", "CTNS", "DIO2", "SRD5A1", "ABAT", "TG", "MAOB", "FAH", "SULT1A1", "SLC1A1", "SULT1A2", "DAO", "KL", "PAH", "NR4A2", "HPN", "SULT2A1", "SLC16A2", "EPAS1", "MAOA", "CYP2E1", "RAPGEF2", "DBH", "PDE1B", "IYD", "CRYM", "PARK7", "GCH1", "RNF180", "PRKN", "LRTOMT", "DDT", "PNKD", "DIO1", "PMEL", "CPQ")
123	GOBP_PYRIDINE_CONTAINING_COMPOUND_BIOSYNTHETIC_PROCESS	0.00258398	0.030309	0.738699	2.50668	0	26	c("ASPDH", "HAAO", "NMRK1", "NADK2", "KMO", "NAMPT", "NUDT12", "PNPO", "NAXD", "ACMSD", "NADK", "NMNAT1", "AFMID", "NNMT", "QPRT", "PARP9")
124	GOBP_XENOBIOTIC_CATABOLIC_PROCESS	0.00255754	0.030309	0.753291	2.5058	0	24	c("CYP1A2", "FMO4", "CYP3A4", "GSTM2", "ACSL1", "PON3", "ACAA1", "CYP2B6", "CYP2C8", "CYP1A1", "CYP2A6", "GSTM1", "NR1I2", "GSTO1", "CYP2C9", "CRYZ", "CYP3A5", "CYP2D7", "CYP2D6", "GSTM4", "CYP2C19", "UGT1A1")
125	GOBP_HORMONE_METABOLIC_PROCESS	0.004	0.0334839	0.486599	2.49953	0	182	c("ESR1", "HSD17B4", "CYP1A2", "SRD5A2", "SULT1B1", "ENPEP", "ALDH9A1", "GHR", "CYP3A4", "DIO2", "PAPSS2", "ADH1B", "SRD5A1", "RBP4", "HSD17B6", "CYP26A1", "ADH4", "ALDH8A1", "FDX1", "PCSK6", "TG", "HSD17B10", "ADH1C", "RETSAT", "RDH5", "SULT1A1", "CYP2C8", "CYP1A1", "CYP46A1", "RDH16", "ADH1A", "TTR", "CYP17A1", "PNPLA4", "UGT2B7", "DHRS3", "POR", "DHRS4", "REN", "AKR1D1", "DISP1", "HPN", "SULT2…
126	KEGG_STEROID_HORMONE_BIOSYNTHESIS	0.00268817	0.030309	0.624381	2.49718	0	46	c("SRD5A2", "CYP3A4", "SRD5A1", "HSD17B6", "HSD11B1", "CYP1A1", "CYP17A1", "UGT2B7", "UGT2B10", "STS", "AKR1D1", "CYP3A43", "HSD17B8", "CYP7A1", "UGT2B15", "CYP11A1", "UGT1A3", "UGT2B4", "CYP7B1", "CYP3A5", "HSD17B12", "UGT1A9", "UGT2B28", "HSD17B2", "UGT1A4", "UGT1A6", "UGT1A1", "HSD17B7", "CYP21A2", "AKR1C4")
127	KEGG_GLYCINE_SERINE_AND_THREONINE_METABOLISM	0.00252525	0.030309	0.695747	2.49689	0	30	c("CTH", "DMGDH", "SHMT1", "SRR", "ALAS1", "DLD", "MAOB", "AGXT2", "DAO", "AGXT", "AOC3", "PIPOX", "SARDH", "MAOA", "GNMT", "GAMT", "BHMT", "CBS", "GATM", "GLYCTK", "SDS")
128	GOBP_PYRIDINE_NUCLEOTIDE_BIOSYNTHETIC_PROCESS	0.00248756	0.030309	0.7547	2.49621	0	23	c("ASPDH", "HAAO", "NMRK1", "NADK2", "KMO", "NAMPT", "NUDT12", "NAXD", "ACMSD", "NADK", "NMNAT1", "AFMID", "NNMT", "QPRT", "PARP9")
129	GOBP_HUMORAL_IMMUNE_RESPONSE_MEDIATED_BY_CIRCULATING_IMMUNOGLOBULIN	0.00265957	0.030309	0.639338	2.49313	0	42	c("SERPING1", "C1S", "CFI", "C1R", "C1RL", "HPX", "C6", "C4BPA", "C8A", "APCS", "MBL2", "CLU", "MASP2", "C3", "C4BPB", "C8B", "C1QBP", "C9", "CD81", "C7", "CRP", "C5", "C8G", "C4A")
130	GOBP_FIBRINOLYSIS	0.00246305	0.030309	0.760673	2.49287	0	22	c("SERPING1", "KLKB1", "SERPINF2", "CPB2", "F11", "FGA", "PLG", "F12", "PROS1", "FGB", "HRG", "FGG", "APOH", "F2", "THBD")
131	GOCC_HIGH_DENSITY_LIPOPROTEIN_PARTICLE	0.00250627	0.030309	0.719558	2.4927	0	27	c("LCAT", "APOC4", "APOC3", "PON1", "SAA4", "APOO", "APOA5", "SAA2", "HPR", "SAA1", "APOA4", "CLU", "APOF", "CETP", "APOE", "APOC1", "APOL1", "APOH", "APOB", "APOC2")
132	GOCC_TRICARBOXYLIC_ACID_CYCLE_ENZYME_COMPLEX	0.0025	0.030309	0.837485	2.47961	0	16	c("SUCLG2", "FH", "OGDHL", "BCKDHA", "OGDH", "DLST", "BCKDHB", "DLD", "SUCLG1", "DBT", "IDH3G", "BCKDK", "MRPS36", "IDH3A", "IDH3B", "SUCLA2")
133	GOBP_PROTON_TRANSMEMBRANE_TRANSPORT	0.00311526	0.0310995	0.524475	2.46709	0	110	c("CTNS", "COX7B", "PPIF", "NNT", "UQCRC1", "ATP5F1B", "SLC25A4", "DNAJC30", "ATP6V0E2", "ATP6V0D1", "NDUFA4", "TACO1", "SLC2A10", "SLC9B2", "ATP5F1A", "CYB5A", "NDUFS7", "SURF1", "ATP5MC3", "ATP5PF", "COX4I1", "COX15", "RNASEK", "CHP1", "COX4I2", "UQCRFS1", "ATP5F1D", "COX6A1", "COX7A1", "ATP5ME", "COX5B", "COX17", "ATP6V0E1", "COX5A", "ATP1A2", "PARK7", "ATP5PB", "VPS9D1", "SLC22A18", "ATPSCKMT…
134	GOBP_STEROID_CATABOLIC_PROCESS	0.00248756	0.030309	0.744917	2.46386	0	23	c("CYP39A1", "CYP1A2", "SRD5A2", "CYP3A4", "SRD5A1", "HSD17B6", "HSD11B1", "CYP46A1", "SCARF1", "STS", "AKR1D1", "APOE", "CYP7A1", "CYP27A1", "HSD17B14")
135	GOBP_FATTY_ACID_BETA_OXIDATION_USING_ACYL_COA_DEHYDROGENASE	0.00236407	0.030309	0.921359	2.46204	0	11	c("ETFDH", "ETFA", "GCDH", "ACADVL", "ETFBKMT", "IVD", "ACAD11", "ACADM", "ACADS", "ACADL")
136	GOMF_OXIDOREDUCTASE_ACTIVITY_ACTING_ON_THE_ALDEHYDE_OR_OXO_GROUP_OF_DONORS_NAD_OR_NADP_AS_ACCEPTOR	0.00260417	0.030309	0.658211	2.46074	0	35	c("ALDH2", "ALDH9A1", "ALDH6A1", "OGDH", "ALDH4A1", "ADH4", "ALDH8A1", "PDHA1", "DLD", "ALDH7A1", "ALDH5A1", "ALDH1B1", "PDHX", "PDHB", "CYP27A1", "ADH5", "ALDH3A2", "ALDH3A1", "ALDH1A1", "HSD17B12")
137	GOBP_ACUTE_PHASE_RESPONSE	0.00258398	0.030309	0.642812	2.45524	0	38	c("HP", "HAMP", "F8", "SERPINF2", "ITIH4", "TFR2", "SAA4", "APCS", "SAA2", "SAA1", "MBL2", "ORM2", "ASS1", "TRPV1", "CEBPB", "LBP", "EDNRB", "CRP", "ORM1", "SERPINA3", "APOL2", "F2", "PTGER3")
138	GOBP_QUINONE_METABOLIC_PROCESS	0.00258398	0.030309	0.642323	2.45337	0	38	c("COQ6", "COQ9", "CBR4", "ADH4", "NQO2", "COQ2", "PDSS2", "CYP4F2", "CYP4F3", "COQ10B", "COQ10A", "COQ4", "FDXR", "NDUFA9", "COQ8A", "CYP4F11", "COQ5", "CBR1", "VKORC1", "COQ7", "AKR1A1", "AKR7A2", "COQ3", "CYP4F12")
139	KEGG_TYROSINE_METABOLISM	0.0026178	0.030309	0.662704	2.44992	0	34	c("GOT2", "HGD", "GSTZ1", "ADH1B", "ADH4", "AOX1", "ADH1C", "TAT", "MAOB", "FAH", "ADH1A", "GOT1", "AOC3", "ADH6", "MAOA", "ADH5", "DBH", "HPD", "ALDH3A1")
140	GOMF_QUINONE_BINDING	0.0025	0.030309	0.825372	2.44375	0	16	c("ETFDH", "SDHD", "SDHB", "NDUFS2", "CBR4", "NDUFS7", "COQ10B", "HSD17B8", "AOC3", "COQ10A", "VKORC1")
141	GOMF_CARBON_CARBON_LYASE_ACTIVITY	0.00268817	0.030309	0.608996	2.43565	0	46	c("MLYCD", "HDC", "CLYBL", "BCKDHA", "PCK2", "HMGCL", "CSAD", "CYP17A1", "GOT1", "PCK1", "HACL1", "ALDOB", "MOCS1", "FAHD1", "DERA", "PDXDC1", "ACMSD", "CRY2", "ECHDC1", "GGCX", "HOGA1", "NPL", "UROD", "DDT")
142	GOBP_REGULATION_OF_CHOLESTEROL_METABOLIC_PROCESS	0.00255754	0.030309	0.674954	2.43463	0	31	c("SEC14L2", "ACADVL", "EPHX2", "ACADL", "POR", "CES1", "APOE", "SOD1", "CYP7A1", "NR1H4", "DGAT2", "ARV1", "APOB", "LDLR", "FMO5", "TTC39B", "MBTPS1", "LDLRAP1")
143	GOBP_CELLULAR_RESPONSE_TO_XENOBIOTIC_STIMULUS	0.00357143	0.0315405	0.492986	2.43076	0	146	c("CYP1A2", "FMO4", "SULT1B1", "CRHBP", "CYP3A4", "GSTM2", "ACSM2B", "CYP26A1", "ACSL1", "NAT2", "AOX1", "TPMT", "CYP2U1", "FBP1", "PON3", "ACAA1", "CYP2B6", "CYP4F2", "BPHL", "SULT1A1", "CYP2C8", "CYP1A1", "CYP46A1", "SULT1A2", "GLYAT", "KCNE2", "FMO2", "EPHX1", "POR", "GPLD1", "CMBL", "REN", "AADAC", "CYP2A6", "RORA", "CYP2A7", "GSTM1", "SULT2A1", "SLC10A1", "GAS6", "NOS2", "GSTA1", "NAT1", "AB…
144	GOBP_AROMATIC_AMINO_ACID_FAMILY_METABOLIC_PROCESS	0.00255754	0.030309	0.729843	2.4278	0	24	c("QDPR", "GCDH", "HGD", "GSTZ1", "TTC36", "HAAO", "TAT", "FAH", "KMO", "PAH", "TDO2", "PCBD1", "ACMSD", "AFMID", "HPD", "PCBD2", "IYD", "PARK7")
145	GOBP_CELLULAR_HORMONE_METABOLIC_PROCESS	0.00310559	0.0310995	0.513144	2.42476	0	114	c("ESR1", "HSD17B4", "CYP1A2", "SRD5A2", "CYP3A4", "ADH1B", "SRD5A1", "RBP4", "HSD17B6", "CYP26A1", "ADH4", "ALDH8A1", "HSD17B10", "ADH1C", "RETSAT", "RDH5", "SULT1A1", "CYP2C8", "CYP1A1", "CYP46A1", "RDH16", "ADH1A", "TTR", "CYP17A1", "PNPLA4", "UGT2B7", "DHRS3", "DHRS4", "AKR1D1", "HSD17B8", "ADH6", "CYP2C9", "UGT2B15", "BCO2", "CYP11A1", "UGT1A3", "UGT2B4", "EDNRB", "RDH11", "LIPE", "DGAT2", "…
146	GOBP_PYRIDINE_CONTAINING_COMPOUND_METABOLIC_PROCESS	0.0026178	0.030309	0.654484	2.41953	0	34	c("ASPDH", "HAAO", "NMRK1", "NADK2", "KMO", "NAMPT", "ALPL", "NUDT13", "NUDT12", "PNPO", "NAXD", "ACMSD", "NADK", "NMNAT1", "AFMID", "NNMT", "QPRT", "PDXP", "PARP9")
147	GOBP_MITOCHONDRIAL_TRANSLATION	0.00274725	0.030309	0.555731	2.41646	0	70	c("MRPL16", "TACO1", "MRPL44", "MRPL2", "GATB", "TSFM", "MTIF3", "TUFM", "TARS2", "MTG2", "NDUFA7", "GFM1", "GFM2", "C1QBP", "TRUB2", "MPV17L2", "MRPS11", "EARS2", "MALSU1", "MRPS24", "FASTKD2", "MRPS18B", "MRPL57", "MRPS18A", "IARS2", "MRPL58", "MTIF2", "MRPS6", "NSUN3", "MRPS15", "MRPS28", "TRMT10C", "CDK5RAP1", "MRPS2", "MRPS34", "MTRF1", "MRPS21", "LARS2", "SHMT2", "MRPS16", "MRPS14", "RMND1"…
148	GOBP_REGULATION_OF_FATTY_ACID_METABOLIC_PROCESS	0.00282486	0.030309	0.555503	2.41541	0	72	c("MLYCD", "ACADVL", "ETFBKMT", "INSIG1", "PDK4", "RGN", "APOC3", "LONP2", "TREX1", "ACACB", "ACADL", "APOA5", "PRKAG2", "APOA4", "NR4A3", "MFSD2A", "PPARGC1A", "PPARA", "ABCB11", "APOC1", "CYP7A1", "PLIN5", "IRS1", "CPT1A", "DGAT2", "IRS2", "ELOVL5", "PDK2", "NR1H2", "APOC2", "AVPR1A", "MLXIPL", "CEACAM1", "INSIG2", "PDK1", "WDTC1", "ERLIN2", "AKT2", "APOA1", "ANXA1", "MTLN", "SIRT4")
149	GOBP_BILE_ACID_METABOLIC_PROCESS	0.00271003	0.030309	0.610621	2.40612	0	44	c("CYP39A1", "SCP2", "OSBP", "SLC27A5", "CYP8B1", "SLC27A2", "HSD17B10", "ACAA1", "CYP46A1", "BAAT", "AKR1D1", "SULT2A1", "AMACR", "CES1", "ABCB11", "CYP7A1", "CYP27A1", "NR1H4", "CYP7B1", "ARV1")
150	GOBP_CATECHOL_CONTAINING_COMPOUND_METABOLIC_PROCESS	0.00265252	0.030309	0.624325	2.40364	0	40	c("ALDH2", "HDC", "ABAT", "MAOB", "SULT1A1", "SLC1A1", "SULT1A2", "DAO", "KL", "PAH", "NR4A2", "EPAS1", "MAOA", "DBH", "PDE1B", "PARK7", "GCH1", "RNF180", "PRKN", "LRTOMT", "PNKD")
151	GOMF_PROTON_TRANSMEMBRANE_TRANSPORTER_ACTIVITY	0.0030303	0.0310995	0.521259	2.40317	0	96	c("CTNS", "COX7B", "NNT", "UQCRC1", "ATP5F1B", "SLC25A4", "ATP6V0E2", "ATP6V0D1", "SLC2A10", "SLC9B2", "ATP5F1A", "CYB5A", "SLC39A8", "SURF1", "ATP5MC3", "ATP5PF", "COX4I1", "COX15", "COX4I2", "UQCRFS1", "ATP5F1D", "COX6A1", "COX7A1", "ATP5ME", "COX5B", "ATP6V1D", "ATP6V0E1", "COX5A", "ATP5PB", "LETM1", "SLC22A18", "ATP6V1A", "SLC25A5", "SLC25A3", "COX8A", "ATP5PO", "SLC47A1", "DMAC2L", "ATP5MF",…
152	GOBP_PORPHYRIN_CONTAINING_COMPOUND_METABOLIC_PROCESS	0.00265957	0.030309	0.589162	2.40172	0	49	c("CYP1A2", "BLVRB", "HPX", "ALAS1", "PGRMC1", "SLCO2B1", "ALAD", "CYP1A1", "HMOX2", "SLCO1B3", "BDH2", "RSAD1", "SLCO1B1", "COX15", "AMBP", "COX10", "FECH", "NFE2L1", "FXN", "UROD", "SUCLA2", "IBA57", "ATP5IF1", "SLC25A38", "ABCB6", "UROS", "UGT1A4", "ABCB7", "UGT1A1", "CPOX")
153	GOBP_TRIGLYCERIDE_BIOSYNTHETIC_PROCESS	0.00257069	0.030309	0.632047	2.39297	0	36	c("MOGAT2", "ACSL1", "RGN", "PCK2", "LPIN1", "GPLD1", "THRSP", "C3", "PCK1", "MFSD2A", "AGMO", "PLIN5", "GK", "DGAT2", "SIK1", "LDLR", "NR1H2", "GPAT4", "FITM2", "GPAT3", "GPAM", "CNEP1R1")
154	HALLMARK_PEROXISOME	0.00303951	0.0310995	0.522593	2.39186	0	94	c("MLYCD", "HSD17B4", "SCP2", "EHHADH", "GSTK1", "ALDH9A1", "ABCB4", "ECI2", "ACSL1", "CAT", "SLC27A2", "SLC25A4", "EPHX2", "HMGCL", "LONP2", "RETSAT", "ACAA1", "CRAT", "ECH1", "IDH2", "TTR", "DHRS3", "STS", "CADM1", "HAO2", "ACOX1", "IDH1", "FIS1", "NR1I2", "SOD1", "ISOC1", "SLC23A2", "PEX14", "ACSL5", "RDH11", "PEX13", "ALB", "SLC25A17", "SOD2", "CTPS1", "SERPINA6", "HSD17B11", "ELOVL5", "ALDH1…
155	GOBP_NEUTRAL_LIPID_BIOSYNTHETIC_PROCESS	0.00265957	0.030309	0.612481	2.3884	0	42	c("MOGAT2", "ACSL1", "RGN", "PCK2", "ANG", "LPIN1", "GPLD1", "THRSP", "C3", "PCK1", "MFSD2A", "AGMO", "PLIN5", "GK", "DGAT2", "SIK1", "LDLR", "NR1H2", "GPAT4", "FITM2", "GPAT3", "GPAM", "PNPLA2", "CNEP1R1", "LPL", "LPIN2", "SCARB1", "PLA2G15", "SLC27A1", "AVIL", "SREBF1", "DGAT1")
156	GOMF_MONOCARBOXYLIC_ACID_BINDING	0.00274725	0.030309	0.549168	2.38793	0	70	c("PITPNA", "STARD5", "FABP4", "SCP2", "GSTM2", "RIDA", "CYP26A1", "PCCA", "ACOX2", "ACACB", "PC", "DBT", "AFM", "UGT2B7", "MCCC1", "ACOX3", "RBP7", "ACOX1", "RBP5", "GSTA1", "NDUFAB1", "APOC1", "UGT2B15", "UGT1A3", "CYP4F11", "UGT2B4", "ADH5", "PYGL", "NR1H4", "PSAP", "ALB", "RBP1")
157	GOBP_2_OXOGLUTARATE_METABOLIC_PROCESS	0.00253807	0.030309	0.797493	2.38773	0	17	c("GOT2", "OGDHL", "PHYH", "OGDH", "DLST", "TAT", "AADAT", "IDH2", "GOT1", "MRPS36", "IDH1", "ADHFE1", "GPT2", "D2HGDH", "IDH3B")
158	GOBP_INNER_MITOCHONDRIAL_MEMBRANE_ORGANIZATION	0.00258398	0.030309	0.62499	2.38716	0	38	c("PINK1", "GHITM", "HSPA9", "OMA1", "APOO", "MAIP1", "OPA1", "MICOS13", "NDUFA13", "TIMM22", "TIMM8A", "ADCK1", "TIMM10", "CHCHD10", "SAMM50", "LETM1", "MICOS10", "IMMT", "TOMM70", "APOOL", "AFG3L2", "CHCHD6")
159	GOBP_REGULATION_OF_FATTY_ACID_OXIDATION	0.00250627	0.030309	0.671737	2.38626	0	29	c("MLYCD", "ACADVL", "ETFBKMT", "PDK4", "LONP2", "ACACB", "ACADL", "PRKAG2", "NR4A3", "MFSD2A", "PPARGC1A", "PPARA", "ABCB11", "PLIN5", "IRS1", "CPT1A", "DGAT2", "IRS2")
160	GOBP_ORGANIC_HYDROXY_COMPOUND_BIOSYNTHETIC_PROCESS	0.00398406	0.0334839	0.460256	2.386	0	196	c("ALDH2", "QDPR", "SEC14L2", "CYP39A1", "SCP2", "HDC", "SRD5A2", "OSBP", "CTNS", "SLC27A5", "ACAA2", "CYP3A4", "INSIG1", "CYP8B1", "PCK2", "SLC27A2", "PLCG2", "HSD17B10", "HMGCS2", "PTS", "CYP46A1", "DAO", "APOA5", "PRKAG2", "BAAT", "POR", "KL", "APOA4", "GOT1", "PAH", "AKR1D1", "NR4A2", "FAXDC2", "MSMO1", "PCK1", "TM7SF2", "AMACR", "SC5D", "CES1", "SPTSSA", "PLPP6", "CYB5R1", "APOE", "PNPO", "A…
161	GOBP_BILE_ACID_BIOSYNTHETIC_PROCESS	0.00261097	0.030309	0.64925	2.38239	0	33	c("CYP39A1", "SCP2", "OSBP", "SLC27A5", "CYP8B1", "SLC27A2", "HSD17B10", "CYP46A1", "BAAT", "AKR1D1", "AMACR", "CES1", "ABCB11", "CYP7A1", "CYP27A1", "NR1H4", "CYP7B1")
162	GOMF_ACID_THIOL_LIGASE_ACTIVITY	0.00258398	0.030309	0.701514	2.3805	0	26	c("SUCLG2", "SLC27A5", "ACSM2A", "ACSM2B", "ACSL1", "SLC27A2", "SUCLG1", "ACSM5", "ACSM3", "ACSF3", "ACSS2", "ACSM1", "ACSS3", "ACSL5", "ACSF2", "SLC27A4", "SUCLA2", "ACSL6")
163	GOMF_ACYL_COA_DEHYDROGENASE_ACTIVITY	0.00243902	0.030309	0.876938	2.37537	0	12	c("GCDH", "ACADVL", "IVD", "ACAD11", "ACAD8", "ACADM", "ACADS", "ACADL", "ACAD10", "ACADSB", "ACAD9")
164	GOBP_ARACHIDONIC_ACID_METABOLIC_PROCESS	0.00268817	0.030309	0.593665	2.37434	0	46	c("CYP1A2", "CYP2U1", "CYP2B6", "CYP4F2", "CYP2C8", "CYP1A1", "CYP4A22", "CYP4F3", "EPHX1", "ABHD6", "CYP2A6", "CYP2A7", "CYP4A11", "FAAH", "CYP2C9", "CYP2E1", "CYP4F11", "PNPLA8", "CYP2J2", "CBR1", "GPX4", "CYP2D7", "CYP2D6", "MGLL", "GPX1", "CYP4F12", "FAAH2", "CYP2C19")
165	GOBP_FATTY_ACID_BETA_OXIDATION_USING_ACYL_COA_OXIDASE	0.00236407	0.030309	0.887604	2.37184	0	11	c("SCP2", "EHHADH", "ACAA1", "ACOX2", "CRAT", "DECR2", "ACOX3", "ACOX1", "AMACR")
166	GOBP_PURINE_CONTAINING_COMPOUND_METABOLIC_PROCESS	0.00512821	0.0386018	0.421576	2.37024	0	345	c("PINK1", "MLYCD", "ACAT1", "SUCLG2", "MTHFD1", "GPD1", "GCDH", "HSD17B4", "MCEE", "PDE2A", "SULT1B1", "SHMT1", "MCCC2", "OGDHL", "PAPSS2", "ACSM2A", "ACSM2B", "PDK4", "DHTKD1", "ACSL1", "OGDH", "OXSM", "ADK", "NUDT7", "PDHA1", "ATP5F1B", "IGF1", "DLST", "DLD", "DNAJC30", "FBP1", "AK3", "ACSM5", "TREX1", "HMGCS2", "ACACB", "SULT1A1", "DLG2", "AADAT", "SULT1A2", "ACOT2", "ABHD14B", "ATP5F1A", "AD…
167	GOBP_STEROID_BIOSYNTHETIC_PROCESS	0.00357143	0.0315405	0.48077	2.36889	0	145	c("SEC14L2", "CYP39A1", "SCP2", "SRD5A2", "OSBP", "SLC27A5", "ACAA2", "CYP3A4", "INSIG1", "SRD5A1", "HSD17B6", "CYP8B1", "FDX1", "SLC27A2", "HSD17B10", "HMGCS2", "CYP1A1", "CYP46A1", "APOA5", "PRKAG2", "CYP17A1", "BAAT", "POR", "APOA4", "HINT2", "AKR1D1", "FAXDC2", "MSMO1", "TM7SF2", "HSD17B8", "ARMC5", "AMACR", "SC5D", "CES1", "PLPP6", "CYB5R1", "APOE", "ABCB11", "FDXR", "SOD1", "CYP7A1", "CYP27…
168	GOBP_SERINE_FAMILY_AMINO_ACID_METABOLIC_PROCESS	0.00252525	0.030309	0.619836	2.3678	0	37	c("MTHFD1", "CTH", "SHMT1", "SRR", "RIDA", "TST", "CSAD", "AGXT2", "GLYAT", "DAO", "BAAT", "CDO1", "AGXT", "SERINC3", "GCSH", "SEPHS2", "GCLC", "CBS")
169	GOBP_FATTY_ACID_BIOSYNTHETIC_PROCESS	0.00327869	0.0310995	0.490088	2.36417	0	127	c("MLYCD", "ACADVL", "CYP1A2", "CBR4", "CYP3A4", "GSTM2", "INSIG1", "ACSM2A", "ACSM2B", "PDK4", "RGN", "OXSM", "APOC3", "ACSM5", "ACACB", "MECR", "ACADL", "CYP2C8", "CYP1A1", "APOA5", "PRKAG2", "DECR2", "APOA4", "ABHD1", "ACSM3", "GSTM1", "HSD17B8", "ACSF3", "NDUFAB1", "CYP2C9", "APOC1", "CYP7A1", "CYP2E1", "ACSM1", "ACOT4", "PNPLA8", "PECR", "CBR1", "GPX4", "LTC4S", "ELOVL5", "NR1H2", "HSD17B12"…
170	GOMF_FATTY_ACID_DERIVATIVE_BINDING	0.00246305	0.030309	0.720945	2.36267	0	22	c("PITPNA", "GCDH", "SCP2", "ACADVL", "ALDH6A1", "ECI2", "ACADL", "ACBD4", "ACBD5", "ACAD9", "HADHA", "ACOT12")
171	GOMF_MONOCARBOXYLIC_ACID_TRANSMEMBRANE_TRANSPORTER_ACTIVITY	0.00268817	0.030309	0.590227	2.36058	0	46	c("SLC6A13", "SLC27A5", "SLC6A12", "SLC27A2", "SLC5A6", "SLCO2B1", "MPC1", "ABCG2", "SLC16A4", "SLC16A11", "SLCO1B3", "SLCO1A2", "SLCO1B1", "SLC16A2", "SLC10A1", "MFSD2A", "ABCB11", "SLC16A13", "SLC6A1", "SLC51A", "SLC27A4")
172	GOMF_ACYL_COA_BINDING	0.00255102	0.030309	0.703049	2.35945	0	25	c("PITPNA", "GCDH", "SCP2", "ACADVL", "ALDH6A1", "ECI2", "ACADL", "ACBD4", "PANK1", "ACBD5", "ACAD9", "HADHA", "ACOT12")
173	GOBP_NEUTRAL_LIPID_CATABOLIC_PROCESS	0.00257069	0.030309	0.623048	2.3589	0	36	c("APOC3", "APOA5", "PNPLA4", "GPLD1", "APOA4", "AADAC", "ABHD6", "SORL1", "GPIHBP1", "FAAH", "PLIN5", "CPS1", "LIPE", "APOB", "FGF21", "APOC2", "MGLL", "ABHD2", "ABHD5", "LIPG", "PNPLA2", "ABHD16A", "APOA1", "LIPC", "LPL", "APOA2", "DAGLB")
174	GOBP_PYRIDINE_NUCLEOTIDE_METABOLIC_PROCESS	0.00250627	0.030309	0.680633	2.35785	0	27	c("ASPDH", "HAAO", "NMRK1", "NADK2", "KMO", "NAMPT", "NUDT13", "NUDT12", "NAXD", "ACMSD", "NADK", "NMNAT1", "AFMID", "NNMT", "QPRT", "PARP9")
175	GOMF_FATTY_ACID_LIGASE_ACTIVITY	0.00253807	0.030309	0.786682	2.35536	0	17	c("SLC27A5", "ACSM2A", "ACSM2B", "ACSL1", "SLC27A2", "ACSM5", "ACSM3", "ACSF3", "ACSM1", "ACSL5", "ACSF2", "SLC27A4", "ACSL6")
176	GOCC_PROTEASOME_COMPLEX	0.00274725	0.030309	0.56364	2.35487	0	57	c("PSMB6", "PSMA2", "VCP", "PSMC2", "PSMA3", "PSMD7", "UBQLN1", "PSMD6", "TXNL1", "PSMB8", "PSMD8", "PSMC1", "ADRM1", "PSMB7", "PSMA7", "PSME4", "PSMD9", "PSMC3", "PSMB10", "RAD23A", "PSME2", "PSME1", "UBE3A", "PSMC6", "PSMA4", "PSMF1", "PSMB4", "PSMC4", "PSMD2", "RAD23B", "PSMB1", "PSMD14", "PSMA5", "ZFAND2A", "PSMD1", "PSMD12", "UBE3C", "PSMB2", "PSMD13", "PSMB5", "PSMA6", "PSMA1", "PSMC5", "PS…
177	GOBP_REGULATION_OF_CELLULAR_KETONE_METABOLIC_PROCESS	0.00308642	0.0310995	0.503473	2.35442	0	106	c("MLYCD", "ACADVL", "ETFBKMT", "INSIG1", "PDK4", "RGN", "APOC3", "LONP2", "TREX1", "ACACB", "ACADL", "APOA5", "PRKAG2", "SIRT5", "APOA4", "BCKDK", "NR4A3", "MFSD2A", "CES1", "PPARGC1A", "PPARA", "ABCB11", "APOC1", "CYP7A1", "ATP2B4", "ACMSD", "PRKCE", "PLIN5", "NR1H4", "IRS1", "CPT1A", "DGAT2", "DKK3", "BHMT", "IRS2", "PARK7", "H6PD", "ELOVL5", "PDK2", "NR1H2", "APOC2", "AVPR1A", "MLXIPL", "CEAC…
178	GOBP_STEROL_BIOSYNTHETIC_PROCESS	0.0027933	0.030309	0.558804	2.3538	0	59	c("SEC14L2", "ACAA2", "INSIG1", "HMGCS2", "APOA5", "PRKAG2", "POR", "APOA4", "FAXDC2", "MSMO1", "TM7SF2", "SC5D", "CES1", "PLPP6", "CYB5R1", "APOE", "SOD1", "CYP7A1", "ARV1", "EBP", "NSDHL", "APOB", "MBTPS1", "CH25H", "CYP51A1", "IDI1", "INSIG2", "MVK", "ERG28", "LSS", "CYB5R3", "ERLIN2", "HMGCS1", "FGF1", "APOA1", "HSD17B7")
179	KEGG_PRIMARY_BILE_ACID_BIOSYNTHESIS	0.0025	0.030309	0.79368	2.34992	0	16	c("HSD17B4", "CYP39A1", "SCP2", "SLC27A5", "CYP8B1", "ACOX2", "CYP46A1", "BAAT", "AKR1D1", "AMACR", "CYP7A1", "CYP27A1", "CYP7B1", "CH25H", "HSD3B7")
180	KEGG_GLYCOLYSIS_GLUCONEOGENESIS	0.00268097	0.030309	0.574901	2.34851	0	51	c("ALDH2", "ALDH9A1", "ADH1B", "ADH4", "PCK2", "PDHA1", "DLD", "FBP1", "ALDH7A1", "ADH1C", "ALDH1B1", "ADH1A", "PGM1", "PCK1", "ALDOB", "ADH6", "PGAM1", "PDHB", "ACSS2", "ADH5", "GPI", "ALDH3A2", "ALDH3A1", "AKR1A1", "PKLR", "PGAM4", "ENO3")
181	GOMF_ARACHIDONIC_ACID_MONOOXYGENASE_ACTIVITY	0.00253807	0.030309	0.78391	2.34706	0	17	c("CYP2B6", "CYP4F2", "CYP2C8", "CYP1A1", "CYP4A22", "CYP4F3", "CYP2A6", "CYP2A7", "CYP4A11", "CYP2C9", "CYP2E1", "CYP4F11", "CYP2J2")
182	GOBP_CARNITINE_METABOLIC_PROCESS	0.00240964	0.030309	0.839758	2.34333	0	13	c("CPT2", "ALDH9A1", "BBOX1", "ACADM", "ACADL", "CRAT", "TMLHE", "POR", "SLC22A4", "CPT1A")
183	GOCC_DIHYDROLIPOYL_DEHYDROGENASE_COMPLEX	0.00223714	0.030309	0.935715	2.3389	0	9	c("OGDHL", "BCKDHA", "OGDH", "DLST", "BCKDHB", "DLD", "DBT", "BCKDK", "MRPS36")
184	GOBP_HYDROGEN_PEROXIDE_METABOLIC_PROCESS	0.00257069	0.030309	0.617345	2.33731	0	36	c("PINK1", "CYP1A2", "CTNS", "CAT", "HP", "PRDX3", "MAOB", "CYP1A1", "HDAC6", "HBB", "APOA4", "FYN", "ACOX1", "PRDX2", "SOD1", "GPX3", "SOD2", "HBA2", "PARK7", "GPX1", "PRDX4", "HBA1")
185	GOBP_CELLULAR_MODIFIED_AMINO_ACID_METABOLIC_PROCESS	0.00359712	0.0315925	0.456262	2.33205	0	164	c("MTHFD1", "GOT2", "CPT2", "GSTK1", "DMGDH", "SULT1B1", "CTNS", "SHMT1", "ALDH9A1", "GSTZ1", "HAGH", "DIO2", "GSTM2", "BBOX1", "ALDH4A1", "TG", "ALDH7A1", "PCYOX1", "ACADM", "ACADL", "CRAT", "GLRX2", "SLC1A1", "TMLHE", "POR", "BHMT2", "MMACHC", "ASS1", "MTHFS", "GSTM1", "HPN", "SULT2A1", "SLC16A2", "IDH1", "SLC1A2", "MFSD2A", "SERINC3", "SLC22A4", "PIPOX", "GSTA1", "SARDH", "GSTO1", "GSTA2", "MG…
186	GOMF_STEROID_DEHYDROGENASE_ACTIVITY	0.00263852	0.030309	0.645761	2.33093	0	32	c("HSD17B4", "SRD5A2", "SRD5A1", "HSD17B6", "HSD11B1", "HSD17B10", "RDH5", "RDH16", "HSD17B13", "AKR1D1", "HSD17B8", "HSD17B14", "RDH14", "NSDHL", "HSD17B11", "HSD17B12", "HSD3B7", "HSD17B2", "HSD17B7", "AKR1C4", "DHRS11", "DHRS9")
187	GOMF_IRON_ION_BINDING	0.00323625	0.0310995	0.489431	2.33066	0	121	c("CYP39A1", "CYP1A2", "CYP3A4", "ADI1", "CYP4V2", "ISCU", "FBXL5", "PHYH", "BBOX1", "CYP8B1", "CYP26A1", "AOX1", "HAAO", "FDX1", "CYP2U1", "CYP2B6", "CYP4F2", "CYP2C8", "CYP1A1", "CYP46A1", "CYP4A22", "TMLHE", "CYP4F3", "CYP17A1", "ACO2", "XDH", "CDO1", "PAH", "FAXDC2", "CYP2A6", "MSMO1", "CYP2A7", "CYP3A43", "CYP4A11", "SC5D", "AGMO", "CYP2C9", "CYP7A1", "CYP27A1", "CYP2E1", "FECH", "CYP11A1", …
188	GOBP_ASPARTATE_FAMILY_AMINO_ACID_METABOLIC_PROCESS	0.00271003	0.030309	0.590734	2.32775	0	44	c("MTHFD1", "GOT2", "NIT2", "ADI1", "RIDA", "ASPA", "DLST", "MSRA", "MAT1A", "AADAT", "AASS", "BHMT2", "GOT1", "SLC25A13", "ASS1", "PIPOX", "SDSL", "GNMT", "BHMT", "CRYM", "ASPG", "SDS", "HYKK", "ASNSD1")
189	GOBP_SULFUR_AMINO_ACID_METABOLIC_PROCESS	0.00263852	0.030309	0.644759	2.32731	0	32	c("MTHFD1", "CTH", "MMUT", "ADI1", "MSRA", "TST", "MAT1A", "CSAD", "BHMT2", "CDO1", "AGXT", "GNMT", "CPS1", "BHMT", "GCLC", "CBS")
190	GOMF_ACTIVE_TRANSMEMBRANE_TRANSPORTER_ACTIVITY	0.005	0.0384171	0.426732	2.32684	0	294	c("NDUFS2", "SLC25A11", "SLC6A13", "CTNS", "ABCC6", "KCNJ8", "COX7B", "ABCB4", "ABCC9", "SLC6A12", "SLC22A1", "UQCRC1", "ATP5F1B", "ABCB8", "SLC25A4", "SLC5A6", "NDUFV1", "ATP6V0E2", "NDUFV2", "NDUFS1", "ATP6V0D1", "SLCO2B1", "NDUFA4", "NDUFA1", "ABCG2", "SLC2A10", "SLC9B2", "SLC16A4", "SLC16A11", "SLC1A1", "SLC35D1", "CYB5A", "NDUFS7", "SLCO1B3", "SLC38A4", "SLC39A8", "SLCO2A1", "SURF1", "SLCO1A…
191	KEGG_HUNTINGTONS_DISEASE	0.00367647	0.0319412	0.465029	2.32648	0	157	c("SDHA", "SDHD", "SDHB", "NDUFS2", "UQCRC2", "COX7B", "SDHC", "UQCRC1", "ATP5F1B", "SLC25A4", "NDUFV1", "NDUFV2", "NDUFS1", "NDUFA4", "NDUFA1", "UQCRQ", "ATP5F1A", "NDUFS7", "ATP5MC3", "ATP5PF", "NDUFB1", "COX4I1", "NDUFB8", "NDUFB6", "NDUFA5", "POLR2C", "NDUFA10", "COX4I2", "PPARGC1A", "NDUFA7", "NDUFAB1", "UQCRFS1", "SOD1", "NDUFA9", "UQCR11", "ATP5F1D", "COX6A1", "CASP9", "NDUFB10", "COX7A1",…
192	KEGG_HISTIDINE_METABOLISM	0.00254453	0.030309	0.663509	2.32003	0	28	c("ALDH2", "HDC", "ALDH9A1", "ASPA", "ALDH7A1", "MAOB", "ALDH1B1", "AMDHD1", "HNMT", "CNDP1", "MAOA", "FTCD", "ALDH3A2", "ALDH3A1", "ACY3", "UROC1")
193	GOBP_SHORT_CHAIN_FATTY_ACID_METABOLIC_PROCESS	0.00240964	0.030309	0.831403	2.32001	0	13	c("PCCB", "MCEE", "PHYH", "OXSM", "PCCA", "PCK2", "ACADS", "CRAT", "PCK1", "ACSM1", "ACOT4")
194	GOBP_NUCLEOBASE_CONTAINING_SMALL_MOLECULE_METABOLIC_PROCESS	0.00671141	0.0454423	0.40115	2.31968	0	478	c("PINK1", "MLYCD", "ACAT1", "SUCLG2", "DHODH", "UPP2", "MTHFD1", "GPD1", "UGP2", "GCDH", "HSD17B4", "MCEE", "PDE2A", "CDADC1", "SULT1B1", "SHMT1", "MCCC2", "OGDHL", "GNE", "PAPSS2", "ALDH6A1", "ACSM2A", "TK2", "ACSM2B", "ASPDH", "PDK4", "DHTKD1", "ACSL1", "OGDH", "HAAO", "OXSM", "ADK", "NUDT7", "PDHA1", "ATP5F1B", "IGF1", "DLST", "DLD", "DNAJC30", "FBP1", "NMRK1", "AK3", "ACSM5", "ASMTL", "TREX1…
195	GOBP_RESPONSE_TO_TOXIC_SUBSTANCE	0.00384615	0.0329695	0.445942	2.31563	0	191	c("PINK1", "AIFM1", "MT1X", "GSTK1", "GSTZ1", "GSTM2", "SRD5A1", "MT2A", "ADH4", "CAT", "HP", "PRDX3", "EPHX2", "PON3", "PON1", "MAOB", "BPHL", "ALAD", "ABCG2", "CYP1A1", "GLRX", "GLYAT", "MT1E", "ESD", "MGST1", "MGST3", "EPHX1", "HBB", "APOA4", "TXNDC17", "AKR7A3", "PRDX6", "ASS1", "GSTM1", "CCS", "INMT", "CES1", "GSTA1", "SDC1", "APOE", "PRDX2", "GSTO1", "MT1F", "MGST2", "SOD1", "MGMT", "ARG1",…
196	GOMF_ENOYL_COA_HYDRATASE_ACTIVITY	0.00226244	0.030309	0.883079	2.31533	0	10	c("ECHS1", "HSD17B4", "ECHDC2", "EHHADH", "HADHB", "ECI1", "ECHDC3", "AUH", "HADHA", "ECHDC1")
197	GOBP_LIPID_HOMEOSTASIS	0.00344828	0.0311872	0.474514	2.3143	0	138	c("FABP4", "TM6SF2", "LCAT", "CYP39A1", "SAR1B", "INSIG1", "ACSM2A", "ABCB4", "APOC4", "APOC3", "EPHX2", "ACOX2", "MTCH2", "APOA5", "PNPLA4", "APOA4", "GOT1", "SEC24A", "RORA", "ACSM3", "ACOX3", "C1QTNF3", "ACOX1", "GPIHBP1", "CES1", "CETP", "APOE", "ABCB11", "CYP7A1", "TSKU", "ACSM1", "PNPLA8", "NR1H4", "CYP7B1", "DGAT2", "RBP1", "ANGPTL3", "RTN4", "IRS2", "APOB", "LDLR", "ENPP7", "ADCK1", "NR1H…
198	GOMF_2_IRON_2_SULFUR_CLUSTER_BINDING	0.00246305	0.030309	0.705521	2.31213	0	22	c("SDHB", "ISCU", "AOX1", "FDX1", "NDUFV2", "NDUFS1", "GLRX2", "XDH", "CISD2", "UQCRFS1", "FECH", "FXN", "CISD1", "GLRX5", "ISCA1")
199	GOBP_GLUTAMATE_METABOLIC_PROCESS	0.00255754	0.030309	0.640979	2.31207	0	31	c("GOT2", "ALDH4A1", "OAT", "TAT", "ALDH5A1", "AADAT", "AMDHD1", "DGLUCY", "GOT1", "MTHFS", "GLS2", "ADHFE1", "FTCD", "NR1H4", "GLUL", "GCLC", "UROC1", "PRODH", "HAL")
200	GOBP_REGULATION_OF_COAGULATION	0.00282486	0.030309	0.541193	2.31094	0	64	c("SERPING1", "KLKB1", "ABAT", "SERPINF2", "CPB2", "F11", "FGA", "SERPINC1", "PLG", "KNG1", "F12", "PROS1", "FGB", "CD34", "TBXA2R", "HRG", "F7", "APOE", "PRDX2", "FGG", "APOH", "VKORC1", "NOS3", "F2", "PROC", "SH2B3", "C1QTNF1", "VTN", "CEACAM1", "THBD", "ANO6")
201	GOBP_RIBOSE_PHOSPHATE_METABOLIC_PROCESS	0.00529101	0.0393659	0.413658	2.30959	0	338	c("PINK1", "MLYCD", "ACAT1", "SUCLG2", "DHODH", "UPP2", "GPD1", "GCDH", "HSD17B4", "MCEE", "PDE2A", "SULT1B1", "MCCC2", "OGDHL", "PAPSS2", "ACSM2A", "ACSM2B", "PDK4", "DHTKD1", "ACSL1", "OGDH", "OXSM", "ADK", "NUDT7", "PDHA1", "ATP5F1B", "IGF1", "DLST", "DLD", "DNAJC30", "FBP1", "AK3", "ACSM5", "TREX1", "HMGCS2", "ACACB", "SULT1A1", "DLG2", "AADAT", "SULT1A2", "ACOT2", "ABHD14B", "ATP5F1A", "ADCY…
202	GOBP_NEGATIVE_REGULATION_OF_COAGULATION	0.00268817	0.030309	0.579489	2.3078	0	45	c("SERPING1", "KLKB1", "ABAT", "SERPINF2", "CPB2", "F11", "FGA", "PLG", "KNG1", "F12", "PROS1", "FGB", "CD34", "HRG", "APOE", "FGG", "APOH", "NOS3", "F2", "PROC", "SH2B3", "C1QTNF1", "VTN", "CEACAM1", "THBD")
203	GOMF_NADP_BINDING	0.0027027	0.030309	0.572332	2.30738	0	48	c("QDPR", "FMO4", "CBR4", "HIBADH", "SRD5A1", "ASPDH", "GRHPR", "DECR1", "NNT", "CAT", "HSD11B1", "FMO2", "POR", "FMO3", "TM7SF2", "IDH1", "NOS2", "CRYZ", "NOS3", "CRYM", "H6PD", "FMO5", "KCNAB1", "DUS2", "SPR")
204	GOBP_UNSATURATED_FATTY_ACID_METABOLIC_PROCESS	0.0030581	0.0310995	0.507421	2.3027	0	90	c("SCP2", "CYP1A2", "GSTM2", "CYP2U1", "ACAA1", "PLAA", "CYP2B6", "CYP4F2", "CYP2C8", "CYP1A1", "CYP4A22", "CYP4F3", "EPHX1", "CES2", "DECR2", "ABHD6", "CYP2A6", "CYP2A7", "GSTM1", "CYP4A11", "ACOX1", "HPGD", "GSTA1", "FAAH", "CYP2C9", "CYP2E1", "CYP4F11", "PNPLA8", "CYP2J2", "CBR1", "GPX4", "ELOVL5", "AVPR1A", "PTGR2", "ELOVL6", "TNFRSF1A", "CYP2D7", "CYP2D6", "MGLL", "GPX1", "ZADH2", "CYP4F12",…
205	GOMF_ANTIOXIDANT_ACTIVITY	0.00274725	0.030309	0.528836	2.29952	0	70	c("GSTK1", "GSTZ1", "GSTM2", "CAT", "HP", "PRDX3", "GLRX", "MGST1", "MGST3", "HBB", "APOA4", "TXNDC17", "PRDX6", "CCS", "GSTA1", "APOE", "PRDX2", "GSTO1", "MGST2", "SOD1", "PRXL2A", "ALB", "GPX3", "SOD2", "GPX4", "HBA2", "PARK7", "LTC4S", "TXNRD2", "CLIC2", "SESN2", "GPX1", "PRDX4", "HBA1")
206	GOMF_OXYGEN_BINDING	0.00255102	0.030309	0.682661	2.29103	0	25	c("NDUFS2", "CYP3A4", "CYP8B1", "CYP26A1", "CYP1A1", "CYP17A1", "HBB", "CYP2A7", "TDO2", "CYP2E1", "ALB", "SOD2", "CBS", "HBA2", "PARK7", "CYP3A5", "HBA1", "CYP2C19", "CYGB")
207	KEGG_PROTEASOME	0.00266667	0.030309	0.590002	2.28375	0	41	c("PSMB6", "PSMA2", "PSMC2", "PSMA3", "PSMD7", "POMP", "PSMD6", "PSMB8", "PSMD8", "PSMC1", "PSMB7", "PSMA7", "PSME4", "PSMC3", "PSMB10", "SEM1", "PSME2", "PSME1", "PSMC6", "PSMA4", "PSMF1", "PSMB4", "PSMC4", "PSMD2", "PSMB1", "PSMD14", "PSMA5", "PSMD1", "PSMD12", "PSMB2", "PSMD13", "PSMB5", "PSMA6", "PSMA1", "PSMC5", "PSMB3", "PSMD11", "PSMD4")
208	GOBP_CELLULAR_OXIDANT_DETOXIFICATION	0.00287356	0.0306609	0.511103	2.2829	0	80	c("GSTK1", "GSTZ1", "GSTM2", "CAT", "HP", "PRDX3", "GLRX", "MGST1", "MGST3", "HBB", "APOA4", "TXNDC17", "PRDX6", "CCS", "GSTA1", "APOE", "PRDX2", "GSTO1", "MGST2", "SOD1", "FBLN5", "PRXL2A", "ALB", "GPX3", "SESN1", "SOD2", "NOS3", "GPX4", "HBA2", "PARK7", "GCH1", "LTC4S", "TXNRD2", "CLIC2", "SESN2", "GPX1", "PRDX4", "HBA1", "CYGB", "CD36", "SELENOT")
209	GOBP_CELLULAR_AMINO_ACID_BIOSYNTHETIC_PROCESS	0.00274725	0.030309	0.523301	2.28238	0	71	c("MTHFD1", "CTH", "GOT2", "SHMT1", "SRR", "ADI1", "ABAT", "OAT", "AGXT2", "ASL", "AASS", "BHMT2", "GOT1", "PAH", "ASS1", "AGXT", "GLS2", "UPB1", "SERINC3", "OTC", "SEPHS2", "SDSL", "PCBD1", "ATP2B4", "CPS1", "ILVBL", "GLUL", "PCBD2", "BHMT", "CBS", "PARK7", "ALDH1A1")
210	GOCC_MITOCHONDRIAL_TRICARBOXYLIC_ACID_CYCLE_ENZYME_COMPLEX	0.00236407	0.030309	0.850166	2.2718	0	11	c("SUCLG2", "BCKDHA", "BCKDHB", "DLD", "SUCLG1", "DBT", "IDH3G", "BCKDK", "MRPS36", "IDH3A", "IDH3B")
211	GOMF_CARBOXYLIC_ACID_BINDING	0.00347222	0.0312079	0.461599	2.2697	0	141	c("PITPNA", "STARD5", "FABP4", "SELE", "SCP2", "SHMT1", "SRR", "GSTM2", "GRHPR", "RIDA", "PHYH", "CYP26A1", "PCCA", "ACOX2", "ACACB", "PC", "SLC1A1", "DBT", "AFM", "UGT2B7", "MCCC1", "MTHFS", "PCK1", "ACOX3", "RBP7", "ACOX1", "RBP5", "NOS2", "GSTA1", "NDUFAB1", "APOC1", "UGT2B15", "GNMT", "UGT1A3", "CYP4F11", "UGT2B4", "ADH5", "FTCD", "DBH", "PYGL", "SIGLEC11", "CPS1", "NR1H4", "PSAP", "ALB", "GL…
212	GOMF_LIGASE_ACTIVITY_FORMING_CARBON_SULFUR_BONDS	0.00257069	0.030309	0.599483	2.26968	0	36	c("SUCLG2", "SLC27A5", "ACSM2A", "ACSM2B", "ACSL1", "SLC27A2", "SUCLG1", "ACSM5", "ACSM3", "ACSF3", "ACSS2", "ACSM1", "ACSS3", "ACSL5", "ACSF2", "SLC27A4", "UBA5", "UBA7", "SUCLA2", "ACSL6")
213	GOMF_OXIDOREDUCTASE_ACTIVITY_ACTING_ON_A_HEME_GROUP_OF_DONORS	0.00244499	0.030309	0.774681	2.26752	0	15	c("COX7B", "CYB5A", "POR", "SURF1", "COX4I1", "COX15", "COX4I2", "COX6A1", "COX7A1", "COX5B", "COX5A", "COX8A", "COX6B1")
214	GOBP_REGULATION_OF_LIPID_CATABOLIC_PROCESS	0.00268097	0.030309	0.554364	2.26462	0	51	c("MLYCD", "ETFBKMT", "APOC3", "LONP2", "ACACB", "APOA5", "GPLD1", "APOA4", "AADAC", "SORL1", "IDH1", "MFSD2A", "PPARA", "ABCB11", "APOC1", "PRKCE", "PLIN5", "IRS1", "CPT1A", "FMC1", "ANGPTL3", "BSCL2", "IRS2", "LDLR", "RARRES2", "FGF21", "ENPP7", "APOC2")
215	GOBP_EPOXYGENASE_P450_PATHWAY	0.0025	0.030309	0.764677	2.26404	0	16	c("CYP1A2", "CYP2B6", "CYP4F2", "CYP2C8", "CYP1A1", "CYP2A6", "CYP2A7", "CYP4A11", "CYP2C9", "CYP2E1", "CYP2J2")
216	GOBP_NEGATIVE_REGULATION_OF_MITOCHONDRION_ORGANIZATION	0.00271003	0.030309	0.574482	2.26371	0	44	c("PINK1", "GHITM", "ACAA2", "PPIF", "IGF1", "OMA1", "CLU", "MUL1", "BNIP3", "OPA1", "FXN", "BOK", "GCLC", "ADCK1", "PRKN", "USP30", "SLC25A5", "TIGAR", "GPX1", "ARRB2", "FLCN", "TRIAP1")
217	GOBP_RESPONSE_TO_CAMP	0.00274725	0.030309	0.520194	2.26194	0	70	c("GPD1", "PDE2A", "INPP5K", "CRHBP", "SRD5A1", "FDX1", "BCKDHB", "RAPGEF3", "HMGCS2", "REN", "CDO1", "PER1", "FOSB", "ASS1", "PCK1", "SDC1", "AQP9", "AKAP6", "ITPR2", "AQP8", "RAPGEF2", "CPS1", "NDUFS4", "PFKFB1", "PPARGC1B")
218	GOCC_MITOCHONDRIAL_LARGE_RIBOSOMAL_SUBUNIT	0.00263852	0.030309	0.543708	2.26143	0	54	c("MRPL32", "MRPL19", "MRPL34", "MRPL35", "MRPL16", "MRPL46", "MRPL44", "MRPL2", "MRPL54", "MRPL39", "MRPL41", "MPV17L2", "MRPL36", "MRPL22", "MRPL55", "MRPL57", "MRPL40", "MRPS18A", "MRPL58", "MRPL24", "NSUN3", "MRPL4", "MRPL49", "MRPL27", "MRPL38", "MRPL28", "MRPL14", "MRPL43", "MTERF4", "MRPL20", "MRPL37")
219	GOMF_TRANSFERASE_ACTIVITY_TRANSFERRING_NITROGENOUS_GROUPS	0.00246305	0.030309	0.688873	2.25757	0	22	c("GOT2", "PHYKPL", "ABAT", "GPT", "OAT", "ETNPPL", "TAT", "AGXT2", "AADAT", "GOT1", "AGXT", "GPT2")
220	GOBP_OMEGA_HYDROXYLASE_P450_PATHWAY	0.00236407	0.030309	0.844677	2.25713	0	11	c("CYP1A2", "CYP2U1", "CYP4F2", "CYP2C8", "CYP1A1", "CYP4A22", "CYP4A11", "CYP2C9", "CYP4F11")
221	GOBP_VERY_LONG_CHAIN_FATTY_ACID_METABOLIC_PROCESS	0.00254453	0.030309	0.644984	2.25525	0	28	c("HSD17B4", "SLC27A5", "ACSL1", "SLC27A2", "ACAA1", "ACOX2", "CYP4F2", "ACOT2", "ACOT1", "ACOX1", "ACOT4", "SLC27A4", "ELOVL5", "ACSL6", "ELOVL6", "HACD3", "TECR", "CYP4F12")
222	GOMF_OXIDOREDUCTASE_ACTIVITY_ACTING_ON_PEROXIDE_AS_ACCEPTOR	0.0026738	0.030309	0.573139	2.25042	0	43	c("GSTK1", "GSTZ1", "GSTM2", "CAT", "PRDX3", "MGST1", "MGST3", "HBB", "TXNDC17", "PRDX6", "GSTA1", "PRDX2", "MGST2", "GPX3", "SESN1", "GPX4", "HBA2", "PARK7", "LTC4S", "CLIC2", "SESN2", "GPX1", "PRDX4", "HBA1", "SESN3", "CYGB")
223	GOBP_AROMATIC_AMINO_ACID_FAMILY_CATABOLIC_PROCESS	0.00244499	0.030309	0.76811	2.24829	0	15	c("QDPR", "HGD", "GSTZ1", "HAAO", "TAT", "FAH", "KMO", "PAH", "TDO2", "ACMSD", "AFMID", "HPD")
224	GOBP_ETHANOL_METABOLIC_PROCESS	0.00253165	0.030309	0.739803	2.24699	0	18	c("ALDH2", "SULT1B1", "ADH1B", "ADH4", "ADH1C", "ALDH1B1", "SULT1A1", "SULT1A2", "ADH1A", "SULT2A1", "ADH6", "ACSS2", "ADH5")
225	GOBP_MITOCHONDRIAL_GENE_EXPRESSION	0.00307692	0.0310995	0.483109	2.24675	0	101	c("HSD17B10", "ELAC2", "MRPL16", "TACO1", "MRPL44", "MRPL2", "GATB", "TSFM", "MTIF3", "TUFM", "TFB2M", "TARS2", "MTG2", "NDUFA7", "GFM1", "GFM2", "C1QBP", "TRUB2", "MPV17L2", "MRPS11", "PPARGC1B", "EARS2", "MALSU1", "MRPS24", "FASTKD2", "PRORP", "FASTKD1", "CHCHD10", "SUPV3L1", "MRPS18B", "MRPL57", "MRPS18A", "IARS2", "MRPL58", "MTIF2", "MRPS6", "NSUN3", "MTO1", "FASTKD5", "MRPS15", "MRPS28", "TR…
226	GOBP_REGULATION_OF_TRIGLYCERIDE_METABOLIC_PROCESS	0.00252525	0.030309	0.587936	2.24594	0	37	c("RGN", "APOC3", "LPIN1", "APOA5", "GPLD1", "APOA4", "THRSP", "AADAC", "C3", "SORL1", "MFSD2A", "APOE", "PLIN5", "DGAT2", "SIK1", "LDLR", "FGF21", "NR1H2", "APOC2", "FITM2", "ABHD5", "PNPLA2", "CNEP1R1", "APOA1")
227	GOBP_TRIGLYCERIDE_CATABOLIC_PROCESS	0.00250627	0.030309	0.64828	2.24577	0	27	c("APOC3", "APOA5", "PNPLA4", "GPLD1", "APOA4", "AADAC", "SORL1", "GPIHBP1", "PLIN5", "CPS1", "LIPE", "APOB", "FGF21", "APOC2", "MGLL", "ABHD5", "LIPG", "PNPLA2", "APOA1", "LIPC", "LPL", "DAGLB")
228	GOBP_REGULATION_OF_SMALL_MOLECULE_METABOLIC_PROCESS	0.0052356	0.0390744	0.419517	2.24566	0	274	c("PINK1", "MLYCD", "GPD1", "SEC14L2", "ACADVL", "ETFBKMT", "INPP5K", "CLYBL", "INSIG1", "KAT2B", "PDK4", "RGN", "APOC3", "IGF1", "GPT", "DNAJC30", "FBP1", "EPHX2", "LONP2", "ACADM", "TREX1", "ACACB", "ACADL", "APOA5", "PRKAG2", "FOXO1", "POR", "GPLD1", "SIRT5", "APOA4", "IGFBP4", "BCKDK", "RORA", "ENPP1", "C1QTNF3", "NR4A3", "PGAM1", "VCP", "STAT3", "MFSD2A", "CES1", "PPARGC1A", "NOS2", "PPARA",…
229	GOMF_AROMATASE_ACTIVITY	0.00248139	0.030309	0.729304	2.24535	0	19	c("CYP1A2", "CYP3A4", "CYP4F2", "CYP2C8", "CYP1A1", "CYP4F3", "CYP2A7", "CYP3A43", "CYP4A11", "CYP2C9", "CYP2E1", "CYP4F11", "CYP3A5", "CYP2D7", "CYP4F12", "CYP2C19")
230	GOBP_PROTEIN_ACTIVATION_CASCADE	0.00240385	0.030309	0.782137	2.23997	0	14	c("KLKB1", "F8", "FGA", "SERPINC1", "F13B", "F12", "PRCP", "FGB", "FGG", "APOH", "F13A1")
231	GOBP_PROTEIN_QUALITY_CONTROL_FOR_MISFOLDED_OR_INCOMPLETELY_SYNTHESIZED_PROTEINS	0.00250627	0.030309	0.646056	2.23807	0	27	c("LONP2", "OMA1", "HDAC6", "ZYG11B", "FBXL17", "VCP", "LONP1", "RNF185", "CLPP", "KLHL15", "STUB1", "ATXN3", "DERL1", "TOR1A", "RNF5")
232	GOCC_INTRINSIC_COMPONENT_OF_MITOCHONDRIAL_INNER_MEMBRANE	0.00268097	0.030309	0.547522	2.23667	0	51	c("ETFDH", "GHITM", "SCO1", "COX18", "SFXN1", "TIMM17A", "COQ2", "HSPA9", "MPC1", "APOO", "SFXN5", "MCUR1", "SPG7", "MICOS13", "SFXN2", "CHCHD10", "SAMM50", "MICOS10", "IMMT", "SLC25A3", "TMEM177", "COX16", "APOOL", "AFG3L2", "CHCHD6", "L2HGDH")
233	GOBP_ATP_SYNTHESIS_COUPLED_PROTON_TRANSPORT	0.00246305	0.030309	0.681307	2.23278	0	22	c("ATP5F1B", "DNAJC30", "ATP5F1A", "ATP5MC3", "ATP5PF", "ATP5F1D", "ATP5ME", "ATP5PB", "VPS9D1", "ATPSCKMT", "ATP6V1A", "ATP5PO", "ATP5MF", "ATP5PD", "ATP5F1C")
234	GOBP_ACYLGLYCEROL_HOMEOSTASIS	0.00252525	0.030309	0.58358	2.2293	0	37	c("ACSM2A", "APOC4", "APOC3", "APOA5", "APOA4", "RORA", "C1QTNF3", "GPIHBP1", "CETP", "APOE", "PNPLA8", "NR1H4", "DGAT2", "ANGPTL3", "APOC2", "MLXIPL", "SESN2", "HNF4A", "FITM2", "GCKR", "XBP1", "ANGPTL4", "ABCG8", "APOA1", "MTLN", "LIPC", "LPL", "SCARB1", "PLA2G12B", "ABCG5")
235	GOMF_CARBON_OXYGEN_LYASE_ACTIVITY	0.00278552	0.030309	0.516491	2.22919	0	66	c("FAHD2A", "ECHS1", "HSD17B4", "ECHDC2", "FH", "EHHADH", "CYP1A2", "ETNPPL", "HADHB", "ALAD", "PTS", "CYP1A1", "ECI1", "ECHDC3", "AUH", "ACO2", "DGLUCY", "ACO1", "CA5B", "HADHA", "PCBD1", "NAXD", "TGDS", "ECHDC1", "PCBD2", "CA5A", "CBS", "UROC1", "PARK7", "L3HYPDH", "NTHL1", "HACD3", "ENO3", "ENOSF1", "UROS")
236	GOBP_KETONE_BIOSYNTHETIC_PROCESS	0.00257069	0.030309	0.588337	2.22748	0	36	c("COQ6", "COQ9", "SRD5A2", "COQ2", "PDSS2", "COQ10B", "SIRT5", "COQ10A", "COQ4", "FDXR", "NDUFA9", "COQ8A", "COQ5", "DKK3", "COQ7", "H6PD")
237	GOBP_MITOCHONDRION_ORGANIZATION	0.00666667	0.0454423	0.386432	2.22355	0	474	c("NDUFAF1", "PINK1", "AIFM1", "GHITM", "CLUH", "GABARAPL1", "SCO1", "WDR81", "GRPEL1", "NDUFS2", "PDE2A", "COX18", "ACAA2", "PPIF", "CIDEB", "IGF1", "IMMP2L", "SLC25A4", "TIMM17A", "PRDX3", "HMGCL", "WDR45", "MAP1LC3A", "HSD17B10", "NDUFS1", "HIGD1A", "HSPA9", "ATPAF2", "TACO1", "NDUFA1", "MTCH2", "UBE2D3", "ATPAF1", "OMA1", "APOO", "HDAC6", "NDUFS7", "MIPEP", "KDR", "RETREG1", "SIRT5", "ENDOG",…
238	GOBP_CHOLESTEROL_CATABOLIC_PROCESS	0.00226244	0.030309	0.847695	2.22256	0	10	c("CYP39A1", "CYP46A1", "SCARF1", "AKR1D1", "APOE", "CYP7A1", "CYP27A1")
239	GOCC_INTRINSIC_COMPONENT_OF_MITOCHONDRIAL_MEMBRANE	0.00287356	0.0306609	0.497489	2.2221	0	80	c("PINK1", "ETFDH", "GHITM", "SCO1", "COX18", "SFXN1", "MICU1", "SLC25A4", "TIMM17A", "COQ2", "HSPA9", "MPC1", "APOO", "SFXN5", "MCUR1", "SYNJ2BP", "SPG7", "MUL1", "BNIP3", "FIS1", "MICOS13", "CPT1A", "MFN2", "SFXN2", "TMEM70", "ADCK1", "CHCHD10", "SAMM50", "MICOS10", "IMMT", "TOMM70", "SLC25A3", "TMEM177", "COX16", "ABCB6", "APOOL", "AFG3L2", "CHCHD6", "L2HGDH")
240	GOMF_C_ACYLTRANSFERASE_ACTIVITY	0.00253807	0.030309	0.740034	2.21569	0	17	c("ACAT1", "SCP2", "ACAA2", "ACSM2A", "ACSM2B", "ACSM5", "ACAA1", "HADHB", "ACSM3", "SPTSSA", "HADHA", "ACSM1")
241	GOBP_ANDROGEN_METABOLIC_PROCESS	0.00258398	0.030309	0.65294	2.21567	0	26	c("ESR1", "HSD17B4", "SRD5A2", "CYP3A4", "SRD5A1", "HSD17B6", "HSD17B10", "CYP17A1", "UGT2B7", "AKR1D1", "HSD17B8")
242	GOMF_FAD_BINDING	0.00257069	0.030309	0.584499	2.21295	0	36	c("AIFM1", "LDHD", "COQ6", "STEAP4", "AOX1", "NQO2", "ACOX2", "KMO", "DAO", "XDH", "MMACHC", "ACOX3", "ACOX1", "CYB5R1", "CRY2", "D2HGDH", "MICAL3", "ERO1B", "PRODH", "CYB5R3")
243	GOCC_CYTOCHROME_COMPLEX	0.00263852	0.030309	0.611815	2.2084	0	32	c("UQCRC2", "COX7B", "UQCRC1", "NDUFA4", "UQCRQ", "COX4I1", "COX15", "COX4I2", "UQCRFS1", "UQCR11", "COX10", "COX6A1", "COX7A1", "COX5B", "COX5A", "COX7C", "COX8A", "UQCR10", "COX6B1", "UGT1A1", "COX7A2")
244	GOBP_NUCLEOSIDE_PHOSPHATE_BIOSYNTHETIC_PROCESS	0.004	0.0334839	0.422923	2.20762	0	204	c("PINK1", "MLYCD", "ACAT1", "DHODH", "UPP2", "MTHFD1", "GCDH", "SHMT1", "PAPSS2", "TK2", "ASPDH", "PDK4", "ACSL1", "HAAO", "ADK", "PDHA1", "ATP5F1B", "DLD", "DNAJC30", "NMRK1", "AK3", "ACACB", "NADK2", "KMO", "NAMPT", "ATP5F1A", "ADCY1", "PRKAG2", "ADCY4", "ATP5MC3", "ATP5PF", "PANK1", "SLC25A13", "PDHX", "ACSF3", "VCP", "NUDT12", "PDHB", "SLC26A1", "AK1", "PPARGC1A", "NOS2", "PPARA", "ACSS2", "…
245	GOBP_COMPLEMENT_ACTIVATION_ALTERNATIVE_PATHWAY	0.00244499	0.030309	0.754109	2.20731	0	15	c("C8A", "CFHR5", "CFH", "CFB", "C3", "CFP", "C8B", "C9", "C7", "C5", "C8G")
246	GOBP_UBIQUINONE_METABOLIC_PROCESS	0.00253165	0.030309	0.725534	2.20365	0	18	c("COQ6", "COQ9", "COQ2", "PDSS2", "COQ10B", "COQ10A", "COQ4", "FDXR", "NDUFA9", "COQ8A", "COQ5", "COQ7", "COQ3", "COQ8B", "AIFM2")
247	GOBP_CRISTAE_FORMATION	0.00244499	0.030309	0.751424	2.19945	0	15	c("PINK1", "OMA1", "APOO", "MICOS13", "ADCK1", "CHCHD10", "SAMM50", "LETM1", "IMMT", "APOOL", "AFG3L2", "CHCHD6")
248	GOBP_ZYMOGEN_ACTIVATION	0.0027933	0.030309	0.525179	2.19913	0	58	c("CLEC3B", "C1R", "C1RL", "KLKB1", "NLRP6", "CIDEB", "HP", "SERPINF2", "CPB2", "F9", "F11", "FGA", "OMA1", "HPR", "F12", "HPN", "FGB", "FGG", "CASP9", "CYCS", "PLGRKT", "CTSZ", "APOH", "CTSL", "CYFIP2", "TBC1D10A", "FURIN", "CD5L", "HGFAC", "LGMN")
249	GOMF_NAD_RETINOL_DEHYDROGENASE_ACTIVITY	0.00244499	0.030309	0.751007	2.19823	0	15	c("ADH1B", "HSD17B6", "ADH4", "ADH1C", "RDH5", "RDH16", "ADH1A", "DHRS3", "ADH6", "RDH11")
250	GOBP_REGULATION_OF_FIBRINOLYSIS	0.00240385	0.030309	0.767423	2.19783	0	14	c("KLKB1", "SERPINF2", "CPB2", "F11", "PLG", "F12", "HRG", "APOH", "F2", "THBD")
251	GOBP_REGULATION_OF_CELLULAR_AMINE_METABOLIC_PROCESS	0.00255102	0.030309	0.653589	2.19346	0	25	c("ALDH2", "ABAT", "MAOB", "PAOX", "NR4A2", "BCKDK", "ATP2B4", "ACMSD", "NNMT", "NR1H4", "PDE1B", "BHMT", "PARK7", "PRKN", "PNKD")
252	GOBP_MITOCHONDRIAL_ELECTRON_TRANSPORT_CYTOCHROME_C_TO_OXYGEN	0.00243902	0.030309	0.807872	2.18829	0	12	c("COX4I1", "COX15", "COX4I2", "COX6A1", "COX7A1", "CYCS", "COX5B", "COX5A", "COX7C", "AFG1L")
253	GOBP_POSITIVE_REGULATION_OF_TRIGLYCERIDE_METABOLIC_PROCESS	0.00246305	0.030309	0.667495	2.18751	0	22	c("RGN", "APOA5", "GPLD1", "APOA4", "AADAC", "MFSD2A", "PLIN5", "DGAT2", "LDLR", "FGF21", "NR1H2", "APOC2", "ABHD5", "PNPLA2", "CNEP1R1", "APOA1", "SCARB1", "DAGLB", "SLC27A1", "SREBF1")
254	GOBP_AMINE_CATABOLIC_PROCESS	0.00255102	0.030309	0.651061	2.18498	0	25	c("DMGDH", "HAAO", "ALDH7A1", "SAT1", "MAOB", "KMO", "PAOX", "TDO2", "HNMT", "MAOA", "ATP2B4", "ACMSD", "DBH", "AFMID", "DHPS", "LRTOMT")
255	GOBP_CELLULAR_RESPONSE_TO_CAMP	0.00266667	0.030309	0.564354	2.18447	0	41	c("GPD1", "PDE2A", "INPP5K", "CRHBP", "SRD5A1", "FDX1", "RAPGEF3", "ASS1", "PCK1", "AQP9", "AKAP6", "ITPR2", "AQP8", "RAPGEF2", "CPS1")
256	GOBP_THIOESTER_BIOSYNTHETIC_PROCESS	0.00252525	0.030309	0.571198	2.182	0	37	c("MLYCD", "ACAT1", "GCDH", "PDK4", "ACSL1", "PDHA1", "DLD", "ACACB", "PDHX", "ACSF3", "PDHB", "ACSS2", "ACSL5", "ELOVL5", "PDK2", "HSD17B12", "ACSL6", "ELOVL6", "PPCS", "TECR", "PDK1")
257	GOMF_OXIDOREDUCTASE_ACTIVITY_ACTING_ON_PAIRED_DONORS_WITH_INCORPORATION_OR_REDUCTION_OF_MOLECULAR_OXYGEN	0.00361011	0.0315925	0.436537	2.18016	0	155	c("COQ6", "CYP39A1", "CYP1A2", "FMO4", "CYP3A4", "KDM8", "CYP4V2", "PHYH", "BBOX1", "CYP8B1", "CYP26A1", "CYP2U1", "CYP2B6", "CYP4F2", "KMO", "CYP2C8", "CYP1A1", "CYP46A1", "HMOX2", "CYP4A22", "TMLHE", "CYP4F3", "FMO2", "CYP17A1", "POR", "PAH", "FMO3", "AKR1D1", "FAXDC2", "CYP2A6", "MSMO1", "CYP2A7", "CYP3A43", "CYP4A11", "SC5D", "NOS2", "AGMO", "CYP2C9", "PHYHD1", "PCBD1", "CYP7A1", "CYP27A1", "…
258	GOMF_SULFUR_COMPOUND_BINDING	0.00408163	0.0339901	0.412329	2.17287	0	215	c("PITPNA", "CLEC3B", "GCDH", "SCP2", "ACADVL", "ECM2", "OGDHL", "GSTM2", "ALDH6A1", "ECI2", "DHTKD1", "OGDH", "PCCA", "PCSK6", "TPMT", "COL23A1", "ANXA6", "ANG", "PAFAH1B1", "ACACB", "F11", "COL5A3", "CFH", "ACADL", "SULT1A1", "SERPINC1", "PC", "DBT", "APOA5", "KNG1", "SAA1", "MCCC1", "ACBD4", "PANK1", "MMACHC", "ENPP1", "ACBD5", "GSTM1", "SULT2A1", "PCOLCE", "HACL1", "SERPINA10", "CCN5", "GREM2…
259	GOMF_FATTY_ACID_BINDING	0.00257069	0.030309	0.573423	2.17102	0	36	c("PITPNA", "FABP4", "SCP2", "GSTM2", "RIDA", "ACOX2", "DBT", "AFM", "ACOX3", "RBP7", "ACOX1", "RBP5", "GSTA1", "NDUFAB1", "APOC1", "CYP4F11", "ADH5", "ALB", "RBP1")
260	GOBP_UREA_METABOLIC_PROCESS	0.00236407	0.030309	0.811867	2.16946	0	11	c("SLC25A15", "ASL", "ASS1", "ARG2", "OTC", "CYP2C9", "ARG1", "CPS1", "NR1H4")
261	GOBP_POSITIVE_REGULATION_OF_FATTY_ACID_METABOLIC_PROCESS	0.00255754	0.030309	0.601093	2.1682	0	31	c("MLYCD", "RGN", "APOA5", "APOA4", "NR4A3", "PPARGC1A", "PPARA", "PLIN5", "IRS1", "CPT1A", "IRS2", "ELOVL5", "NR1H2", "APOC2", "AVPR1A", "MLXIPL", "AKT2", "APOA1", "ANXA1", "MTLN")
262	GOBP_KETONE_CATABOLIC_PROCESS	0.00240385	0.030309	0.75701	2.16801	0	14	c("HAGH", "HSD17B6", "ALDH8A1", "NQO2", "CYP4F2", "CYP4F3", "CYP4F11", "PARK7", "PNKD", "KYNU", "CYP4F12", "KYAT3")
263	GOBP_ALCOHOL_CATABOLIC_PROCESS	0.0027027	0.030309	0.536709	2.16377	0	48	c("ALDH2", "CYP39A1", "INPP5K", "SULT1B1", "SORD", "HAO1", "ADH4", "ALDH1B1", "SULT1A1", "CYP46A1", "SULT1A2", "TKFC", "SCARF1", "AKR1D1", "SULT2A1", "APOE", "CYP7A1", "CYP27A1", "GK")
264	GOBP_MONOSACCHARIDE_BIOSYNTHETIC_PROCESS	0.0027933	0.030309	0.493146	2.16323	0	73	c("GPD1", "SORD", "RBP4", "KAT2B", "RGN", "PCK2", "GPT", "FBP1", "ACADM", "PC", "FOXO1", "PGM1", "SLC25A13", "PCK1", "SLC37A4", "C1QTNF3", "PPARGC1A", "PPARA", "SLC35B4", "GNMT", "GPI", "SLC25A10", "FAM3A", "NNMT", "PFKFB1", "DGAT2", "SIK1", "ATF3", "SLC39A14", "MST1", "PDK2", "SDS", "SESN2", "LEPR", "AKR1A1")
265	GOBP_ESTROGEN_METABOLIC_PROCESS	0.00263852	0.030309	0.599292	2.1632	0	32	c("HSD17B4", "CYP1A2", "CYP3A4", "HSD17B10", "SULT1A1", "CYP2C8", "CYP1A1", "UGT2B7", "HSD17B8", "CYP2C9", "UGT2B15", "UGT1A3", "UGT2B4", "CYP3A5", "HSD17B11", "HSD17B12", "CYP2D6", "HSD17B2", "UGT1A1", "HSD17B7", "TIPARP", "DHRS11", "CYP3A7")
266	KEGG_ASCORBATE_AND_ALDARATE_METABOLISM	0.00248756	0.030309	0.671529	2.1622	0	21	c("ALDH2", "ALDH9A1", "ALDH7A1", "ALDH1B1", "UGT2B7", "UGT2B10", "UGT2B15", "UGT1A3", "UGT2B4", "ALDH3A2", "UGT1A9", "UGT2B28", "UGT1A4", "UGT1A6", "UGT1A1")
267	GOMF_STEROID_DEHYDROGENASE_ACTIVITY_ACTING_ON_THE_CH_OH_GROUP_OF_DONORS_NAD_OR_NADP_AS_ACCEPTOR	0.00258398	0.030309	0.635935	2.15797	0	26	c("HSD17B4", "SRD5A2", "HSD17B6", "HSD11B1", "HSD17B10", "RDH5", "RDH16", "HSD17B8", "HSD17B14", "NSDHL", "HSD17B11", "HSD17B12", "HSD3B7", "HSD17B2", "HSD17B7", "AKR1C4", "DHRS11", "DHRS9")
268	GOBP_COPII_COATED_VESICLE_BUDDING	0.00252525	0.030309	0.600513	2.15512	0	30	c("SAR1B", "INSIG1", "MIA3", "SEC16B", "SEC24A", "SEC31B", "PREB", "SEC24B", "SEC23A", "SEC24D", "TMED10", "SEC31A", "VAPB", "RAB1A", "TBC1D20", "TFG", "SAR1A", "SEC16A")
269	GOBP_REGULATION_OF_FATTY_ACID_BIOSYNTHETIC_PROCESS	0.00252525	0.030309	0.563651	2.15317	0	37	c("ACADVL", "INSIG1", "PDK4", "RGN", "APOC3", "ACADL", "APOA5", "APOA4", "APOC1", "CYP7A1", "ELOVL5", "NR1H2", "APOC2", "AVPR1A", "MLXIPL", "CEACAM1", "INSIG2", "WDTC1", "ERLIN2", "APOA1", "ANXA1")
270	GOBP_HUMORAL_IMMUNE_RESPONSE	0.00342466	0.0310995	0.438103	2.15304	0	140	c("SERPING1", "C1S", "CFI", "C1R", "C1RL", "HPX", "COLEC10", "C6", "C4BPA", "C8A", "MASP1", "ANG", "CFHR5", "FGA", "RGCC", "CFH", "FCN3", "APCS", "CFHR1", "MBL2", "CLU", "CFB", "MASP2", "C3", "C4BPB", "FGB", "CFP", "HRG", "C8B", "C1QBP", "C9", "CD81", "ST6GAL1", "HLA-E", "C7", "GPI", "FAM3A", "CRP", "C5", "C8G", "C4A", "MEF2C", "LEAP2", "TF", "F2", "CXCL2", "RARRES2", "CD55")
271	GOMF_FATTY_ACID_OMEGA_HYDROXYLASE_ACTIVITY	0.00227273	0.030309	0.898269	2.15273	0	8	c("CYP4V2", "CYP2U1", "CYP4F2", "CYP1A1", "CYP4A22", "CYP4F3", "CYP4A11", "CYP4F11")
272	GOBP_SULFUR_COMPOUND_CATABOLIC_PROCESS	0.00252525	0.030309	0.599624	2.15193	0	30	c("MLYCD", "ACAT1", "NUDT7", "TST", "MAT1A", "CSAD", "HYAL1", "CDO1", "AGXT", "GGT5", "NUDT8", "CHAC1", "CBS", "FITM2", "GNS")
273	GOCC_TRIGLYCERIDE_RICH_PLASMA_LIPOPROTEIN_PARTICLE	0.002457	0.030309	0.684594	2.1499	0	20	c("APOC4", "APOC3", "PCYOX1", "APOO", "APOA5", "APOA4", "APOE", "APOC1", "APOL1", "APOH", "APOB", "APOC2")
274	GOMF_ALCOHOL_DEHYDROGENASE_NAD_P_PLUS_ACTIVITY	0.00223714	0.030309	0.859912	2.14943	0	9	c("ADH1B", "ADH4", "ADH1C", "ADH1A", "DHRS4", "ADH6", "ADHFE1", "ADH5")
275	GOBP_REGULATION_OF_LIPID_METABOLIC_PROCESS	0.00515464	0.0387402	0.399057	2.14831	0	276	c("MLYCD", "TM6SF2", "SEC14L2", "ACADVL", "ETFBKMT", "HTR2B", "INSIG1", "PDK4", "RGN", "APOC3", "EPHX2", "LACTB", "PLCG2", "LONP2", "TREX1", "ACACB", "LPIN1", "ACADL", "HSD17B13", "APOA5", "PRKAG2", "POR", "GPLD1", "APOA4", "THRSP", "AADAC", "DNAJC19", "TEK", "ABHD6", "RORA", "C3", "PCK1", "CREBL2", "NR4A3", "SORL1", "IDH1", "ARMC5", "SIRT3", "CHP1", "MFSD2A", "CES1", "PPARGC1A", "PPARA", "APOE",…
276	GOCC_ENDOPLASMIC_RETICULUM_EXIT_SITE	0.00255754	0.030309	0.59521	2.14698	0	31	c("SAR1B", "MIA3", "SEC16B", "SEC24A", "PLPP3", "SEC31B", "PREB", "SEC24B", "SEC23A", "MIA2", "SEC24D", "APOB", "SEC31A", "HLA-A", "MPPE1", "VAPB", "CTAGE1", "TFG", "SAR1A", "SEC16A", "LRRK2")
277	GOBP_SHORT_CHAIN_FATTY_ACID_CATABOLIC_PROCESS	0.00230415	0.030309	0.935862	2.14607	0	7	c("PCCB", "MCEE", "PHYH", "PCCA", "PCK2", "ACADS", "PCK1")
278	GOMF_ORGANIC_ACID_TRANSMEMBRANE_TRANSPORTER_ACTIVITY	0.00322581	0.0310995	0.45171	2.14574	0	118	c("SLC25A11", "SLC6A13", "SFXN1", "CTNS", "SLC27A5", "SLC6A12", "SLC27A2", "SLC5A6", "SLCO2B1", "SLC25A15", "MPC1", "ABCG2", "SLC16A4", "SLC16A11", "SLC1A1", "SLCO1B3", "SLC38A4", "SLCO1A2", "SLC13A5", "SFXN5", "SLC25A13", "SLC38A2", "SLCO1B1", "SLC16A2", "SLC25A30", "SLC1A2", "SLC10A1", "MFSD2A", "SERINC3", "SLC26A1", "SLC22A4", "SLC7A2", "ABCB11", "AQP9", "SLC16A13", "SLC23A2", "SLC25A10", "SLC…
279	GOBP_ACUTE_INFLAMMATORY_RESPONSE	0.00298507	0.0310995	0.473242	2.14538	0	89	c("DNASE1L3", "KLKB1", "NLRP6", "HP", "HAMP", "F8", "SERPINF2", "ITIH4", "TFR2", "SAA4", "APCS", "SAA2", "HPR", "F12", "SAA1", "KL", "MBL2", "PRCP", "ORM2", "C3", "ASS1", "TRPV1", "CEBPB", "LBP", "HLA-E", "EDNRB", "CRP", "ORM1", "SERPINA3", "CREB3L3", "APOL2", "F2", "PARK7", "PTGER3")
280	GOBP_MITOCHONDRIAL_CALCIUM_ION_HOMEOSTASIS	0.00255754	0.030309	0.64417	2.14282	0	24	c("MICU1", "ANXA6", "MAIP1", "MCUR1", "RAP1GDS1", "MICU2", "BNIP3", "FIS1", "TGM2", "C19orf12", "LETM1", "IMMT", "MICU3", "BCAP31", "AFG3L2", "SLC25A23", "SMDT1", "SLC8B1")
281	KEGG_DRUG_METABOLISM_OTHER_ENZYMES	0.00268097	0.030309	0.531808	2.14019	0	47	c("UPP2", "CES5A", "CYP3A4", "TK2", "NAT2", "TPMT", "UGT2B7", "CES2", "XDH", "UGT2B10", "DPYS", "CYP2A6", "CYP2A7", "CYP3A43", "UPB1", "CES1", "NAT1", "UGT2B15", "UGT1A3", "UGT2B4", "TYMP", "CYP3A5", "CDA", "UGT1A9", "UGT2B28")
282	GOBP_REGULATION_OF_FATTY_ACID_BETA_OXIDATION	0.00253807	0.030309	0.713692	2.13682	0	17	c("MLYCD", "ETFBKMT", "LONP2", "ACACB", "MFSD2A", "PPARA", "ABCB11", "PLIN5", "IRS1", "CPT1A", "IRS2")
283	GOCC_MITOCHONDRIAL_SMALL_RIBOSOMAL_SUBUNIT	0.00258398	0.030309	0.629187	2.13507	0	26	c("MRPS22", "MRPS18C", "MRPS11", "MRPS5", "MRPS24", "DAP3", "MRPS18B", "MRPS18A", "MRPS9", "MRPS6", "MRPS33", "MRPS15", "MRPS28", "MRPS2", "MRPS34", "MRPS21", "MRPS16", "MRPS14", "MRPS12", "MRPS10", "MRPS17")
284	GOBP_ASPARTATE_FAMILY_AMINO_ACID_CATABOLIC_PROCESS	0.0025	0.030309	0.719319	2.12975	0	16	c("GOT2", "RIDA", "ASPA", "DLST", "MAT1A", "AADAT", "AASS", "GOT1", "PIPOX", "SDSL", "CRYM", "SDS", "HYKK", "GCAT")
285	GOBP_IRON_ION_HOMEOSTASIS	0.00282486	0.030309	0.48954	2.1286	0	72	c("STEAP4", "NDFIP1", "HPX", "ISCU", "FBXL5", "HJV", "HAMP", "B2M", "ATP6V0D1", "TFR2", "HMOX2", "BDH2", "STEAP3", "SLC25A28", "SLC39A8", "ACO1", "EPAS1", "SOD1", "FXN", "NUBP1", "SOD2", "TMPRSS6", "TF", "SLC39A14", "CP", "SLC40A1", "ATP6V1A", "SLC25A37", "HFE", "CYB561A3", "ABCB6", "NCOA4")
286	GOBP_TRANSITION_METAL_ION_HOMEOSTASIS	0.00322581	0.0310995	0.447862	2.12746	0	118	c("SCO1", "MT1X", "STEAP4", "NDFIP1", "HPX", "ISCU", "FBXL5", "MT2A", "SLC31A1", "HJV", "HAMP", "B2M", "ATP6V0D1", "TFR2", "SLC1A1", "HMOX2", "MT1E", "BDH2", "STEAP3", "SLC25A28", "SLC39A8", "ACO1", "SLC31A2", "EPAS1", "MT1F", "SOD1", "FXN", "NUBP1", "MT1H", "MT1G", "SOD2", "TMPRSS6", "ATOX1", "TF", "SLC39A14", "CP", "SLC30A1", "COMMD1", "PRKN", "MT1M", "SLC40A1", "ATP6V1A", "SLC25A37", "HFE", "C…
287	GOMF_OXIDOREDUCTASE_ACTIVITY_ACTING_ON_THE_CH_CH_GROUP_OF_DONORS_OXYGEN_AS_ACCEPTOR	0.00223714	0.030309	0.850307	2.12542	0	9	c("ACAA1", "ACOX2", "ACADL", "CRAT", "RSAD1", "ACOX3", "ACOX1")
288	GOBP_ALDEHYDE_CATABOLIC_PROCESS	0.00240964	0.030309	0.760634	2.12253	0	13	c("ALDH2", "HAGH", "ADH4", "AGXT2", "ESD", "AGXT", "ADH5", "HOGA1", "PDXP", "PARK7", "PNKD", "AKR1A1")
289	GOBP_PEROXISOME_ORGANIZATION	0.00261097	0.030309	0.578368	2.12229	0	33	c("SCP2", "PEX11G", "LONP2", "PEX3", "SEC16B", "HACL1", "PEX19", "FIS1", "PEX1", "PEX14", "PEX13", "TMEM135", "PEX7", "PLAAT3", "PEX16", "PEX11A", "PEX5", "PEX12", "PEX11B", "ACOT8")
290	GOBP_REGULATION_OF_LIPOPROTEIN_LIPASE_ACTIVITY	0.00253165	0.030309	0.69849	2.12151	0	18	c("PCSK6", "APOC3", "APOA5", "APOA4", "GPIHBP1", "APOC1", "APOH", "ANGPTL3", "NR1H2", "APOC2", "FURIN", "ABHD5", "ANGPTL4", "APOA1")
291	GOBP_AMINO_ACID_BETAINE_BIOSYNTHETIC_PROCESS	0.00222222	0.030309	0.944881	2.12135	0	6	c("ALDH9A1", "BBOX1", "ALDH7A1", "ACADM", "TMLHE")
292	GOBP_ICOSANOID_METABOLIC_PROCESS	0.00303951	0.0310995	0.463397	2.12092	0	94	c("CYP1A2", "CYP2U1", "PLAA", "CYP2B6", "CYP4F2", "CYP2C8", "CYP1A1", "CYP4A22", "CYP4F3", "MGST3", "EPHX1", "CES2", "ABHD6", "CYP2A6", "CYP2A7", "GSTM1", "CYP4A11", "ACOX1", "HPGD", "GSTA1", "FAAH", "CYP2C9", "MGST2", "CYP2E1", "GGT5", "CYP4F11", "PNPLA8", "CYP2J2", "CBR1", "GPX4", "LTC4S", "AVPR1A", "PTGR2", "TNFRSF1A", "CYP2D7", "CYP2D6", "MGLL", "GPX1", "ZADH2", "CYP4F12", "CYP4F22", "PTGR1",…
293	GOMF_QUATERNARY_AMMONIUM_GROUP_BINDING	0.00261097	0.030309	0.577169	2.11789	0	33	c("PITPNA", "OGDHL", "DHTKD1", "OGDH", "PITPNM2", "APOA5", "PCYT1A", "APOA4", "HACL1", "CETP", "APOC1", "ILVBL", "CHMP2A", "SCARB2", "PCTP", "ESYT1")
294	KEGG_LYSINE_DEGRADATION	0.00271003	0.030309	0.536836	2.11537	0	44	c("HADH", "ACAT1", "ALDH2", "ECHS1", "GCDH", "EHHADH", "ALDH9A1", "OGDHL", "BBOX1", "OGDH", "DLST", "ALDH7A1", "ALDH1B1", "AADAT", "TMLHE", "AASS", "PIPOX", "SETD7", "HADHA")
295	GOCC_TRANSPORTER_COMPLEX	0.00408163	0.0339901	0.400938	2.11284	0	215	c("NDUFAF1", "NDUFS2", "UQCRC2", "KCNJ8", "MICU1", "ABCC9", "KCNB1", "UQCRC1", "ABCB8", "NDUFV1", "NDUFV2", "NDUFS1", "NDUFA4", "SCN4B", "NDUFA1", "KCNMA1", "ATP11C", "UQCRQ", "KCNE2", "NDUFS7", "CHRNB1", "ATP8B4", "SCN4A", "CASQ2", "ABHD6", "NDUFB1", "NDUFB8", "NDUFB6", "NDUFA5", "ANO1", "OLFM2", "PRKACA", "MICU2", "NDUFA10", "NDUFA7", "NDUFAB1", "UQCRFS1", "NDUFA9", "UQCR11", "AKAP6", "NDUFB10"…
296	GOMF_OXIDOREDUCTASE_ACTIVITY_ACTING_ON_THE_ALDEHYDE_OR_OXO_GROUP_OF_DONORS_DISULFIDE_AS_ACCEPTOR	0.00230415	0.030309	0.920483	2.1108	0	7	c("OGDHL", "BCKDHA", "DHTKD1", "OGDH", "PDHA1", "BCKDHB", "PDHB")
297	GOBP_STEROL_HOMEOSTASIS	0.00280899	0.030309	0.471528	2.1095	0	79	c("FABP4", "LCAT", "CYP39A1", "INSIG1", "APOC3", "EPHX2", "APOA5", "APOA4", "SEC24A", "RORA", "ACSM3", "GPIHBP1", "CES1", "CETP", "APOE", "ABCB11", "CYP7A1", "TSKU", "ACSM1", "NR1H4", "CYP7B1", "DGAT2", "ANGPTL3", "APOB", "LDLR", "NR1H2", "APOC2", "TTC39B", "LDLRAP1", "MTTP", "HNF4A", "PLSCR3", "ABCA5", "XBP1", "LIPG", "ABCG8")
298	GOBP_MITOCHONDRIAL_ATP_SYNTHESIS_COUPLED_PROTON_TRANSPORT	0.0025	0.030309	0.71145	2.10645	0	16	c("ATP5F1B", "DNAJC30", "ATP5F1A", "ATP5PF", "ATP5F1D", "ATP5ME", "ATP5PB", "ATPSCKMT", "ATP5PO", "ATP5MF", "ATP5PD", "ATP5F1C", "ATP5MG")
299	GOBP_REGULATION_OF_STEROL_TRANSPORT	0.0027027	0.030309	0.505216	2.1058	0	56	c("SCP2", "ABCB4", "CYP8B1", "APOC3", "PON1", "APOA5", "APOA4", "SEC24A", "CES1", "CETP", "APOE", "APOC1", "GPS2", "ARV1", "ABCA8", "LRP1", "ENPP7", "NR1H2", "APOC2", "TTC39B", "LDLRAP1", "FURIN", "RXRA", "ABCA7", "ABCA5", "LIPG", "ABCG8", "SHH", "APOA1")
300	GOMF_ALDO_KETO_REDUCTASE_NADP_ACTIVITY	0.00258398	0.030309	0.620522	2.10566	0	26	c("ADH4", "DHRS3", "DHRS4", "AKR7A3", "AKR1D1", "KCNAB2", "AKR7L", "RDH11", "ALDH3A1", "RDH14", "KCNAB1", "SPR", "AKR1A1", "AKR7A2", "RDH13")
301	GOBP_KILLING_BY_HOST_OF_SYMBIONT_CELLS	0.00244499	0.030309	0.718854	2.10412	0	15	c("NLRP6", "CFHR2", "CFHR5", "CFHR1", "MBL2", "HRG", "ARG1", "APOL1", "F2")
302	GOBP_REGULATION_OF_TRIGLYCERIDE_BIOSYNTHETIC_PROCESS	0.00248139	0.030309	0.682307	2.10066	0	19	c("RGN", "LPIN1", "GPLD1", "THRSP", "C3", "MFSD2A", "PLIN5", "DGAT2", "SIK1", "LDLR", "NR1H2", "FITM2")
303	GOCC_MITOCHONDRIAL_ALPHA_KETOGLUTARATE_DEHYDROGENASE_COMPLEX	0.00222222	0.030309	0.935522	2.10034	0	6	c("BCKDHA", "BCKDHB", "DLD", "DBT", "BCKDK", "MRPS36")
304	GOBP_LIPID_LOCALIZATION	0.00558659	0.0405017	0.372401	2.09755	0	368	c("PITPNA", "STARD5", "FABP4", "CFHR4", "GOT2", "LCAT", "SCP2", "CPT2", "SAR1B", "OSBP", "SLC27A5", "ABCB4", "RBP4", "SLC25A20", "CYP8B1", "ACSL1", "APOC4", "APOC3", "PITPNM2", "SLC27A2", "SLCO2B1", "PON1", "ACACB", "CYP4F2", "ATP11C", "ABCG2", "APOO", "APOA5", "FZD4", "SLCO1B3", "PLA2G2A", "ZFYVE1", "ATP8B4", "APOL6", "REN", "APOLD1", "APOA4", "SLCO2A1", "SLCO1A2", "CLU", "GLTPD2", "SEC24A", "C3…
305	GOBP_SULFUR_COMPOUND_BIOSYNTHETIC_PROCESS	0.00332226	0.0310995	0.431441	2.09307	0	130	c("MLYCD", "ACAT1", "MTHFD1", "CTH", "GCDH", "HAGH", "UST", "ADI1", "PAPSS2", "PDK4", "ACSL1", "ST3GAL6", "PDHA1", "DLD", "MAT1A", "ACACB", "CSAD", "SLC1A1", "BHMT2", "CDO1", "GSTM1", "PDHX", "ACSF3", "SLC1A2", "PDHB", "SLC26A1", "GSTA1", "ACSS2", "MGST2", "GGT5", "ACSL5", "CHAC1", "TPK1", "MAT2B", "BHMT", "GCLC", "CBS", "CHST7", "ELOVL5", "CHSY3", "PDK2", "HSD17B12", "ACSL6", "ELOVL6", "ST3GAL3"…
306	KEGG_ADIPOCYTOKINE_SIGNALING_PATHWAY	0.00274725	0.030309	0.500044	2.08917	0	57	c("ACSL1", "PCK2", "ACACB", "PRKAG2", "IKBKG", "SLC2A4", "PCK1", "STAT3", "PPARGC1A", "PPARA", "ACSL5", "IRS1", "CPT1A", "MTOR", "POMC", "ADIPOR2", "SOCS3", "IRS2", "ADIPOR1", "TNFRSF1B", "ACSL6", "TNFRSF1A", "LEPR", "RXRA", "NFKBIB", "AKT2", "CAMKK1", "CD36", "TRADD")
307	GOMF_TRANSFERASE_ACTIVITY_TRANSFERRING_ALKYL_OR_ARYL_OTHER_THAN_METHYL_GROUPS	0.00274725	0.030309	0.499744	2.08791	0	57	c("GSTK1", "GSTZ1", "GSTM2", "COQ2", "MAT1A", "PDSS2", "MGST1", "MGST3", "GSTM1", "DPH1", "GSTA1", "DTWD2", "GSTO1", "GSTA2", "MGST2", "PGGT1B", "COX10", "DHDDS", "RABGGTA", "DHPS", "MMAB", "LTC4S", "CLIC2")
308	GOBP_ACETYL_COA_BIOSYNTHETIC_PROCESS	0.00253807	0.030309	0.696656	2.08582	0	17	c("MLYCD", "ACAT1", "PDK4", "PDHA1", "DLD", "PDHX", "PDHB", "ACSS2", "PDK2", "PPCS", "PDK1")
309	GOBP_ALDITOL_METABOLIC_PROCESS	0.00253165	0.030309	0.686048	2.08372	0	18	c("SORD", "MOGAT2", "PCK2", "COQ2", "TKFC", "GOT1", "PCK1", "GK", "DGAT2", "ANGPTL3")
310	GOMF_ARACHIDONIC_ACID_EPOXYGENASE_ACTIVITY	0.00240964	0.030309	0.746625	2.08344	0	13	c("CYP2B6", "CYP4F2", "CYP2C8", "CYP2A6", "CYP2A7", "CYP4A11", "CYP2C9", "CYP2E1", "CYP2J2", "CYP4F12", "CYP2C19")
311	GOMF_ALDEHYDE_DEHYDROGENASE_NAD_P_PLUS_ACTIVITY	0.00244499	0.030309	0.711775	2.08339	0	15	c("ALDH2", "ALDH9A1", "ALDH4A1", "ADH4", "ALDH7A1", "ALDH1B1", "ADH5", "ALDH3A2", "ALDH3A1", "ALDH1A1")
312	GOBP_POSITIVE_REGULATION_OF_LIPID_BIOSYNTHETIC_PROCESS	0.00268817	0.030309	0.478921	2.0812	0	69	c("HTR2B", "RGN", "HSD17B13", "APOA5", "POR", "GPLD1", "APOA4", "ABHD6", "CREBL2", "SIRT3", "CHP1", "MFSD2A", "PPARA", "APOE", "CYP7A1", "PLIN5", "NR1H4", "ADGRF5", "MTOR", "DGAT2", "HULC", "LDLR", "ENPP7", "ELOVL5", "NR1H2", "APOC2", "AVPR1A", "MLXIPL", "SORBS1", "CCDC3", "CNEP1R1", "FGF1", "APOA1", "ANXA1", "SIRT4")
313	GOBP_FATTY_ACID_DERIVATIVE_CATABOLIC_PROCESS	0.00253807	0.030309	0.694653	2.07982	0	17	c("ACAT1", "NUDT7", "CYP4F2", "CYP4F3", "CYP4A11", "HPGD", "NUDT8", "CYP4F11", "FITM2", "CYP4F12", "ABHD16A")
314	KEGG_LIMONENE_AND_PINENE_DEGRADATION	0.00226244	0.030309	0.793085	2.07938	0	10	c("ALDH2", "ECHS1", "EHHADH", "ALDH9A1", "ALDH7A1", "ALDH1B1", "HADHA", "ALDH3A2")
315	GOMF_ACYL_COA_OXIDASE_ACTIVITY	0.00222222	0.030309	0.925591	2.07804	0	6	c("ACAA1", "ACOX2", "ACADL", "CRAT", "ACOX3", "ACOX1")
316	GOBP_ATP_BIOSYNTHETIC_PROCESS	0.00268817	0.030309	0.518446	2.0735	0	46	c("PINK1", "ATP5F1B", "DNAJC30", "ATP5F1A", "PRKAG2", "ATP5MC3", "ATP5PF", "SLC25A13", "VCP", "PPARGC1A", "PPARA", "ATP5F1D", "ATP5ME", "PID1", "ATP5PB", "VPS9D1", "ATPSCKMT", "ATP6V1A", "ATP5PO", "DMAC2L", "PKLR", "ATP5MF", "ATP5PD", "ATP5F1C", "FLCN")
317	GOBP_REGULATION_OF_TRIGLYCERIDE_CATABOLIC_PROCESS	0.00240385	0.030309	0.723926	2.07326	0	14	c("APOC3", "APOA5", "GPLD1", "APOA4", "AADAC", "SORL1", "PLIN5", "FGF21", "APOC2", "ABHD5", "PNPLA2", "APOA1")
318	GOMF_CARBOXY_LYASE_ACTIVITY	0.00250627	0.030309	0.581463	2.06557	0	29	c("MLYCD", "HDC", "BCKDHA", "PCK2", "CSAD", "GOT1", "PCK1", "FAHD1", "PDXDC1", "ACMSD", "ECHDC1", "GGCX", "UROD", "DDT")
319	GOMF_CARBOXYLIC_ESTER_HYDROLASE_ACTIVITY	0.00320513	0.0310995	0.440547	2.06496	0	111	c("ALDH2", "LCAT", "CES5A", "APMAP", "RGN", "SIAE", "ABHD10", "PON3", "PON1", "PNPLA7", "BPHL", "ACOT2", "PNPLA4", "ESD", "PLA2G2A", "CES2", "BAAT", "ACOT1", "AADAC", "ABHD6", "PRDX6", "PAFAH2", "ABHD1", "LYPLAL1", "CES4A", "TARS2", "CES1", "FAAH", "ACOT12", "ACOT4", "PNPLA8", "LIPE", "CES3", "PLAAT3", "PLA2G12A", "ASPG", "H6PD", "PLAAT4", "VARS2", "ACOT6", "IARS2", "MRPL58", "MGLL", "PTRH1", "ND…
320	GOBP_ACETYL_COA_BIOSYNTHETIC_PROCESS_FROM_PYRUVATE	0.00226244	0.030309	0.787421	2.06453	0	10	c("PDK4", "PDHA1", "DLD", "PDHX", "PDHB", "PDK2", "PDK1")
321	GOBP_CELLULAR_RESPONSE_TO_NITROGEN_STARVATION	0.00223714	0.030309	0.825874	2.06435	0	9	c("GABARAPL1", "MAP1LC3A", "GABARAP", "GABARAPL2", "MAP1LC3B", "MAP1LC3B2")
322	GOBP_NUCLEOSIDE_BISPHOSPHATE_BIOSYNTHETIC_PROCESS	0.0026455	0.030309	0.500649	2.06398	0	52	c("MLYCD", "ACAT1", "GCDH", "PAPSS2", "PDK4", "ACSL1", "PDHA1", "DLD", "ACACB", "PANK1", "PDHX", "ACSF3", "PDHB", "SLC26A1", "ACSS2", "ACSL5", "ELOVL5", "PDK2", "HSD17B12", "ACSL6", "ELOVL6", "PPCS", "TECR", "PDK1")
323	GOBP_DOPAMINE_METABOLIC_PROCESS	0.00254453	0.030309	0.589538	2.06138	0	28	c("ALDH2", "ABAT", "MAOB", "SLC1A1", "DAO", "NR4A2", "MAOA", "DBH", "PDE1B", "PARK7", "GCH1", "PRKN", "LRTOMT", "PNKD")
324	GOBP_RESPONSE_TO_ISCHEMIA	0.00265957	0.030309	0.528	2.05896	0	42	c("PINK1", "AIFM1", "MLYCD", "RCAN1", "PPIF", "RNLS", "MAP3K5", "CPEB4", "CASP9", "MAP2K3", "STUB1", "TIGAR", "CIB1", "GJB2", "PANX2", "MAP2K6", "HYOU1", "PANX1", "EGR1", "NOL3", "ABRAXAS2")
325	GOBP_AMINE_BIOSYNTHETIC_PROCESS	0.00263852	0.030309	0.5699	2.0571	0	32	c("ALDH2", "HDC", "SAT1", "SAT2", "SULT1A2", "OAZ2", "DAO", "PAOX", "KL", "PAH", "NR4A2", "DBH", "NNMT", "PARK7", "GCH1", "AGMAT")
326	GOMF_OXIDOREDUCTASE_ACTIVITY_ACTING_ON_THE_CH_CH_GROUP_OF_DONORS_NAD_OR_NADP_AS_ACCEPTOR	0.00254453	0.030309	0.588297	2.05704	0	28	c("SRD5A2", "BLVRB", "SRD5A1", "DECR1", "MECR", "BDH2", "DECR2", "AKR1D1", "TM7SF2", "ACADSB", "PECR", "PTGR2", "TECR", "ZADH2", "PTGR1")
327	GOBP_POSITIVE_REGULATION_OF_STEROL_TRANSPORT	0.00261097	0.030309	0.560466	2.0566	0	33	c("SCP2", "ABCB4", "CYP8B1", "PON1", "CES1", "CETP", "APOE", "GPS2", "ABCA8", "LRP1", "ENPP7", "NR1H2", "LDLRAP1", "RXRA", "ABCA7", "ABCA5", "LIPG", "APOA1")
328	GOBP_CYTOCHROME_COMPLEX_ASSEMBLY	0.00261097	0.030309	0.560078	2.05518	0	33	c("SCO1", "COX18", "TACO1", "SURF1", "LYRM7", "COX15", "UQCRFS1", "COX14", "COX10", "TTC19", "UQCC1", "COX17", "HCCS", "COX16", "COA5")
329	GOBP_TYROSINE_METABOLIC_PROCESS	0.00243902	0.030309	0.758704	2.05511	0	12	c("HGD", "GSTZ1", "TTC36", "TAT", "FAH", "PAH", "PCBD1", "HPD", "PCBD2", "IYD")
330	GOBP_POSITIVE_REGULATION_OF_SMALL_MOLECULE_METABOLIC_PROCESS	0.00311526	0.0310995	0.438612	2.05448	0	107	c("PINK1", "MLYCD", "GPD1", "CLYBL", "KAT2B", "RGN", "IGF1", "GPT", "APOA5", "FOXO1", "POR", "GPLD1", "APOA4", "NR4A3", "VCP", "CES1", "PPARGC1A", "NOS2", "PPARA", "CYP7A1", "PRKCE", "PLIN5", "NNMT", "NR1H4", "IRS1", "CPT1A", "DGAT2", "NOS3", "IRS2", "PARK7", "INSR", "PID1", "ELOVL5", "NR1H2", "APOC2", "ENTPD5", "AVPR1A", "GUCA2B", "LDLRAP1", "MLXIPL", "PTH1R")
331	GOBP_GLUTAMINE_FAMILY_AMINO_ACID_METABOLIC_PROCESS	0.00282486	0.030309	0.472266	2.05349	0	72	c("GOT2", "GLYATL1", "NIT2", "ALDH4A1", "OAT", "TAT", "ALDH5A1", "FAH", "AADAT", "ASL", "AMDHD1", "DAO", "SLC39A8", "DGLUCY", "GOT1", "ASS1", "MTHFS", "ARG2", "GLS2", "ADHFE1", "OTC", "NOS2", "ARG1", "ATP2B4", "FTCD", "CPS1", "NR1H4", "GLUL", "GCLC", "NOS3", "CTPS1", "UROC1")
332	KEGG_STARCH_AND_SUCROSE_METABOLISM	0.00265252	0.030309	0.53291	2.05169	0	40	c("UGP2", "AGL", "GYS2", "GBA3", "UGT2B7", "UGT2B10", "PGM1", "ENPP1", "GBE1", "UGT2B15", "UGT1A3", "UGT2B4", "GPI", "PYGL", "UGT1A9", "UGT2B28", "UGT1A4", "UGT1A6", "UGT1A1", "GUSB", "GANC", "PYGM", "PGM2")
333	GOBP_REGULATION_OF_LIPID_BIOSYNTHETIC_PROCESS	0.00348432	0.0312874	0.416261	2.05065	0	142	c("SEC14L2", "ACADVL", "HTR2B", "INSIG1", "PDK4", "RGN", "APOC3", "TREX1", "LPIN1", "ACADL", "HSD17B13", "APOA5", "POR", "GPLD1", "APOA4", "THRSP", "ABHD6", "C3", "PCK1", "CREBL2", "IDH1", "ARMC5", "SIRT3", "CHP1", "MFSD2A", "CES1", "PPARA", "APOE", "SOD1", "APOC1", "CYP7A1", "PLIN5", "IGFBP7", "FAM3A", "NR1H4", "ADGRF5", "MTOR", "DGAT2", "HULC", "DKK3", "SIK1", "APOB", "LDLR", "H6PD", "ENPP7", "…
334	GOBP_PROTEIN_CONTAINING_COMPLEX_REMODELING	0.00250627	0.030309	0.576932	2.04947	0	29	c("LCAT", "APOC3", "PON1", "APOA5", "PLA2G2A", "APOA4", "CETP", "APOE", "APOC1", "NR1H4", "APOB", "APOC2", "MTTP", "ABCA5", "PLA2G5", "LIPG", "APOA1", "LIPC", "LPL", "SCARB1", "APOA2")
335	GOBP_PYRUVATE_METABOLIC_PROCESS	0.00309598	0.0310995	0.449677	2.04916	0	93	c("GPD1", "SRR", "OGDHL", "PDK4", "DHTKD1", "OGDH", "PCK2", "PDHA1", "IGF1", "DLD", "FBP1", "TREX1", "PC", "PRKAG2", "PGM1", "PCK1", "ALDOB", "PDHX", "NR4A3", "PGAM1", "STAT3", "PDHB", "PPARA", "JMJD8", "GPI", "PFKFB1", "HOGA1", "INSR", "PDK2", "ENTPD5", "CBFA2T3", "MLXIPL", "SDS", "PKLR", "PGAM4", "TIGAR", "PDK1", "ENO3", "ZBTB7A", "SLC4A4")
336	GOBP_SERINE_FAMILY_AMINO_ACID_CATABOLIC_PROCESS	0.00240964	0.030309	0.733051	2.04557	0	13	c("SHMT1", "CSAD", "DAO", "CDO1", "AGXT", "GCSH", "CBS", "SDS", "GLDC", "AMT", "SHMT2", "THNSL2")
337	GOBP_CELLULAR_MODIFIED_AMINO_ACID_BIOSYNTHETIC_PROCESS	0.00265252	0.030309	0.531172	2.045	0	40	c("MTHFD1", "ALDH9A1", "HAGH", "BBOX1", "ALDH7A1", "ACADM", "SLC1A1", "TMLHE", "MTHFS", "SLC1A2", "MGST2", "GGT5", "GAMT", "CHAC1", "GCLC", "GATM", "PARK7", "GCH1")
338	GOBP_REACTIVE_OXYGEN_SPECIES_METABOLIC_PROCESS	0.00387597	0.032973	0.397096	2.0438	0	180	c("PINK1", "CYP1A2", "CTNS", "PDK4", "NNT", "CAT", "HP", "IMMP2L", "DCXR", "PRDX3", "PON3", "PLCG2", "NDUFS1", "MAOB", "CYP1A1", "SLC1A1", "HDAC6", "GADD45A", "HBB", "FOXO1", "DHRS4", "SIRT5", "APOA4", "XDH", "FYN", "PRCP", "ARG2", "CCS", "GLS2", "ACOX1", "NOS2", "PPARA", "PRDX2", "BNIP3", "SOD1", "BCO2", "TLR4", "FBLN5", "PLIN5", "NDUFS3", "SIRT2", "NDUFA13", "CRP", "NDUFS4", "GPX3", "IFI6", "SE…
339	GOBP_POSITIVE_REGULATION_OF_LIPID_METABOLIC_PROCESS	0.00327869	0.0310995	0.42434	2.03965	0	126	c("MLYCD", "HTR2B", "RGN", "HSD17B13", "APOA5", "POR", "GPLD1", "APOA4", "AADAC", "TEK", "ABHD6", "CREBL2", "NR4A3", "SIRT3", "CHP1", "MFSD2A", "CES1", "PPARGC1A", "PPARA", "APOE", "APOC1", "CYP7A1", "CD81", "EEF1A2", "PRKCE", "PLIN5", "NR1H4", "IRS1", "ADGRF5", "CPT1A", "MTOR", "DGAT2", "HULC", "ANGPTL3", "F2", "IRS2", "LDLR", "FGF21", "ENPP7", "ELOVL5", "NR1H2", "APOC2", "AVPR1A", "LDLRAP1", "M…
340	GOBP_NEGATIVE_REGULATION_OF_TRIGLYCERIDE_METABOLIC_PROCESS	0.00223714	0.030309	0.815047	2.03728	0	9	c("APOC3", "LPIN1", "GPLD1", "SORL1", "APOE", "PLIN5", "SIK1")
341	GOBP_COPII_COATED_VESICLE_CARGO_LOADING	0.00244499	0.030309	0.695714	2.03638	0	15	c("INSIG1", "MIA3", "SEC24A", "SEC31B", "SEC24B", "SEC23A", "SEC24D", "SEC31A", "RAB1A", "TBC1D20", "SAR1A")
342	GOBP_PROTEIN_EXIT_FROM_ENDOPLASMIC_RETICULUM	0.00537634	0.0394525	0.50915	2.03632	1	46	c("SAR1B", "INSIG1", "DERL2", "EDEM1", "HERPUD1", "SEC16B", "OS9", "PREB", "SORL1", "SYVN1", "VCP", "SEL1L", "TMEM129", "CD81")
343	GOMF_GLUTATHIONE_PEROXIDASE_ACTIVITY	0.002457	0.030309	0.648075	2.03522	0	20	c("GSTK1", "GSTZ1", "GSTM2", "MGST1", "MGST3", "PRDX6", "GSTA1", "MGST2", "GPX3", "GPX4", "LTC4S", "CLIC2", "GPX1")
344	GOBP_PHENOL_CONTAINING_COMPOUND_CATABOLIC_PROCESS	0.00223714	0.030309	0.813937	2.03451	0	9	c("DIO2", "MAOB", "FAH", "MAOA", "DBH", "LRTOMT")
345	GOMF_BUTYRATE_COA_LIGASE_ACTIVITY	0.00230415	0.030309	0.886552	2.03299	0	7	c("ACSM2A", "ACSM2B", "ACSM5", "ACSM3", "ACSM1", "ACSS3", "ACSF2")
346	KEGG_ARACHIDONIC_ACID_METABOLISM	0.00268817	0.030309	0.50982	2.03034	0	45	c("CYP2U1", "EPHX2", "CYP2B6", "CYP4F2", "CYP2C8", "CYP4A22", "CYP4F3", "PLA2G2A", "CYP4A11", "CYP2C9", "CYP2E1", "GGT5", "GPX3", "CYP2J2", "CBR1", "GPX4", "PLA2G12A", "LTC4S")
347	GOBP_PROTEIN_TRANSMEMBRANE_IMPORT_INTO_INTRACELLULAR_ORGANELLE	0.00263852	0.030309	0.562429	2.03014	0	32	c("AIFM1", "GRPEL1", "TIMM17A", "LONP2", "DNAJC19", "PEX1", "PEX14", "PEX13", "DNAJC15", "PEX7", "PEX16", "TOMM70", "PAM16", "PEX5", "PEX12", "TIMM44")
348	GOMF_PROTON_TRANSPORTING_ATP_SYNTHASE_ACTIVITY_ROTATIONAL_MECHANISM	0.00244499	0.030309	0.693254	2.02918	0	15	c("ATP5F1B", "ATP5F1A", "ATP5PF", "ATP5F1D", "ATP5ME", "ATP5PB", "ATP6V1A", "ATP5PO", "ATP5MF", "ATP5PD", "ATP5F1C", "ATP5MG")
349	GOCC_MHC_CLASS_I_PROTEIN_COMPLEX	0.00226244	0.030309	0.772712	2.02596	0	10	c("B2M", "HLA-B", "HLA-E", "HLA-C", "HLA-F", "HLA-A", "HFE", "HLA-G", "HLA-H", "MR1")
350	GOBP_SELECTIVE_AUTOPHAGY	0.0027933	0.030309	0.461453	2.02421	0	73	c("PINK1", "WDR81", "SLC25A4", "STBD1", "HDAC6", "RETREG1", "ACBD5", "ADRB2", "VPS13D", "DDRGK1", "TEX264", "LRSAM1", "UBA5", "MFN2", "MAP1LC3B", "PRKN", "UBQLN1", "TBK1", "USP30", "SLC25A5", "SESN2", "UFM1", "HSPB8", "CALCOCO2", "TIGAR", "LGALS8", "BAG3", "OPTN", "WIPI2")
351	KEGG_ALANINE_ASPARTATE_AND_GLUTAMATE_METABOLISM	0.00254453	0.030309	0.578524	2.02286	0	28	c("GOT2", "NIT2", "ABAT", "ALDH4A1", "ASPA", "GPT", "ALDH5A1", "AGXT2", "ASL", "GOT1", "ASS1", "AGXT", "GLS2", "GPT2", "CPS1", "GLUL", "ACY3")
352	GOCC_PROTON_TRANSPORTING_TWO_SECTOR_ATPASE_COMPLEX_PROTON_TRANSPORTING_DOMAIN	0.00492611	0.0384171	0.61678	2.02131	1	22	c("ATP6V0E2", "ATP6V0D1", "ATP5MC3", "ATP5PF", "RNASEK", "ATP5ME", "ATP6V0E1", "ATP5PB", "ATP5PO", "DMAC2L", "ATP5MF", "ATP5PD", "ATP6V0A1", "ATP6AP2", "ATP5MG")
353	GOBP_ALCOHOL_BIOSYNTHETIC_PROCESS	0.00323625	0.0310995	0.424292	2.02105	0	120	c("QDPR", "SEC14L2", "ACAA2", "CYP3A4", "INSIG1", "PCK2", "PLCG2", "HMGCS2", "PTS", "APOA5", "POR", "APOA4", "GOT1", "MSMO1", "PCK1", "TM7SF2", "SC5D", "CES1", "SPTSSA", "PLPP6", "APOE", "SOD1", "PCBD1", "DHDDS", "CYP7A1", "CYP27A1", "DBH", "PCBD2", "ARV1", "ITPKB", "DKK3", "EBP", "NSDHL", "APOB", "PARK7", "GCH1", "H6PD", "MBTPS1", "CYP51A1", "IDI1", "SPR", "PTH1R", "INSIG2", "MVK", "PTK2B", "LSS…
354	GOMF_THIOLESTER_HYDROLASE_ACTIVITY	0.00258398	0.030309	0.528934	2.02028	0	38	c("HIBCH", "ACOT13", "HAGH", "ACAA2", "NUDT7", "ABHD10", "ACOT2", "ESD", "BAAT", "ACOT1", "LYPLAL1", "ACOT12", "ACOT4", "UFSP2", "ACOT6", "ABHD17B", "PNKD")
355	GOCC_PROTON_TRANSPORTING_TWO_SECTOR_ATPASE_COMPLEX	0.00265957	0.030309	0.518	2.01997	0	42	c("ATP5F1B", "ATP6V0E2", "ATP6V0D1", "ATP5F1A", "ATP5MC3", "ATP5PF", "RNASEK", "ATP5F1D", "ATP5ME", "ATP6V1D", "ATP6V0E1", "ATP5PB", "ATP6V1A", "ATP5PO", "DMAC2L", "ATP5MF", "ATP6V1B2", "ATP5PD", "ATP5F1C", "ATP6V0A1", "ATP6AP2", "ATP5MG")
356	GOBP_COMPLEMENT_ACTIVATION_LECTIN_PATHWAY	0.00226244	0.030309	0.770205	2.01939	0	10	c("SERPING1", "COLEC10", "MASP1", "FCN3", "MBL2", "MASP2", "COLEC11", "MFAP4", "A2M")
357	GOCC_MEMBRANE_ATTACK_COMPLEX	0.00230415	0.030309	0.880345	2.01876	0	7	c("C6", "C8A", "C8B", "C9", "C7", "C5", "C8G")
358	GOBP_FATTY_ACID_ALPHA_OXIDATION	0.00230415	0.030309	0.879862	2.01765	0	7	c("HAO1", "PHYH", "SLC27A2", "HACL1", "PEX13", "ILVBL", "SLC25A17")
359	GOBP_CYSTEINE_METABOLIC_PROCESS	0.00236407	0.030309	0.754515	2.0162	0	11	c("CTH", "TST", "CSAD", "CDO1", "AGXT", "GCLC", "CBS")
360	GOBP_CELLULAR_TRANSITION_METAL_ION_HOMEOSTASIS	0.0030303	0.0310995	0.437161	2.01545	0	96	c("SCO1", "MT1X", "STEAP4", "NDFIP1", "HPX", "ISCU", "MT2A", "SLC31A1", "HJV", "HAMP", "ATP6V0D1", "TFR2", "SLC1A1", "MT1E", "SLC39A8", "ACO1", "SLC31A2", "MT1F", "SOD1", "FXN", "NUBP1", "MT1H", "MT1G", "TMPRSS6", "ATOX1", "TF", "SLC39A14", "CP", "SLC30A1", "MT1M", "SLC40A1", "ATP6V1A", "HFE", "CYB561A3", "ABCB6", "NCOA4", "ARF1", "CYBRD1", "ABCB7", "CCDC22", "MT1DP", "HEPH", "ANKRD9", "MT1A", "S…
361	GOMF_ALCOHOL_DEHYDROGENASE_ACTIVITY_ZINC_DEPENDENT	0.00222222	0.030309	0.897593	2.01518	0	6	c("ADH1B", "ADH4", "ADH1C", "ADH1A", "ADH6", "ADH5")
362	GOBP_REGULATION_OF_NUCLEOTIDE_METABOLIC_PROCESS	0.00282486	0.030309	0.471666	2.01405	0	64	c("PINK1", "GPD1", "PDK4", "IGF1", "DNAJC30", "FBP1", "TREX1", "PRKAG2", "PGAM1", "VCP", "STAT3", "PPARGC1A", "NOS2", "PPARA", "JMJD8", "ACMSD", "NOS3", "INSR", "PID1", "PDK2", "LACC1", "ENTPD5", "GUCA2B", "CBFA2T3", "MLXIPL", "ATPSCKMT", "CDA", "TIGAR", "PDK1", "ZBTB7A", "SLC4A4", "FLCN")
363	GOBP_GLUTAMINE_FAMILY_AMINO_ACID_CATABOLIC_PROCESS	0.00497512	0.0384171	0.6081	2.01133	1	23	c("GOT2", "ALDH4A1", "OAT", "FAH", "DAO", "GOT1", "ARG2", "GLS2", "ADHFE1", "NOS2", "ARG1", "ATP2B4", "GLUL", "NOS3")
364	GOBP_GLUCOSE_METABOLIC_PROCESS	0.00378788	0.0326442	0.391804	2.00594	0	172	c("MLYCD", "GPD1", "INPP5K", "SORD", "RBP4", "KAT2B", "PDK4", "RGN", "PCK2", "PDHA1", "IGF1", "DCXR", "GPT", "FBP1", "ACADM", "ACACB", "PC", "OMA1", "FOXO1", "GPLD1", "IGFBP4", "PGM1", "BCKDK", "SLC25A13", "RORA", "ENPP1", "PCK1", "SLC37A4", "C1QTNF3", "PDHB", "NPY1R", "PPARGC1A", "PPARA", "SLC35B4", "GNMT", "KHK", "GPI", "SLC25A10", "FAM3A", "NNMT", "IRS1", "CPT1A", "PFKFB1", "DGAT2", "PGM5", "Z…
365	GOBP_MONOCARBOXYLIC_ACID_TRANSPORT	0.00298507	0.0310995	0.444352	2.00401	0	87	c("SLC6A13", "SLC27A5", "ABCB4", "SLC6A12", "SLC5A6", "SLCO2B1", "MPC1", "ABCG2", "SLC16A4", "SLC16A11", "SLCO1B3", "PLA2G2A", "SLCO2A1", "SLCO1A2", "SLCO1B1", "SLC22A3", "SLC16A2", "SLC10A1", "CES1", "NOS2", "ABCB11", "AQP9", "SLC16A13", "CYP7A1", "UGT1A3", "PNPLA8", "SLC51A", "SLC27A4")
366	GOBP_ORGANIC_ACID_TRANSPORT	0.00425532	0.0351328	0.377175	2.00033	0	228	c("FABP4", "GOT2", "SLC25A11", "CPT2", "SLC6A13", "SFXN1", "CTNS", "SLC27A5", "SLC25A20", "SLC6A12", "ABAT", "ACSL1", "SLC27A2", "SLC5A6", "SLCO2B1", "SLC25A15", "MPC1", "CYP4F2", "KMO", "ABCG2", "SLC16A11", "SLC1A1", "SLCO1B3", "PLA2G2A", "SLC38A4", "SLCO1A2", "SLC13A5", "SFXN5", "SLC25A13", "SLC38A2", "AGXT", "SLCO1B1", "SLC16A2", "RBP7", "TRPV1", "SLC25A47", "CYP4A11", "SLC25A30", "CLTRN", "RB…
367	GOBP_REGULATION_OF_HORMONE_LEVELS	0.00561798	0.0406681	0.355682	2.00031	0	372	c("HADH", "ESR1", "HSD17B4", "CYP1A2", "SRD5A2", "OSBP", "SULT1B1", "ENPEP", "ALDH9A1", "CRHBP", "GHR", "CYP3A4", "DIO2", "PAPSS2", "ADH1B", "SRD5A1", "RBP4", "HSD17B6", "ABAT", "CYP26A1", "KCNB1", "ADH4", "ALDH8A1", "FDX1", "PCSK6", "PCK2", "TG", "RPH3AL", "VAMP2", "HSD17B10", "ADH1C", "RETSAT", "RDH5", "FGA", "TFR2", "SULT1A1", "CYP2C8", "SLC9B2", "CYP1A1", "CYP46A1", "RDH16", "ADH1A", "TTR", "…
368	GOBP_SECONDARY_METABOLIC_PROCESS	0.00536193	0.0394067	0.497041	2.00028	1	47	c("CYP1A2", "CTNS", "CBR4", "CYP3A4", "PON3", "CYP1A1", "FMO2", "BDH2", "AKR7A3", "CYP2A6", "CYP2A7", "ACMSD", "RAPGEF2", "CYP3A5", "DDT", "AKR1A1", "AKR7A2", "CYP2D6", "PMEL", "AS3MT", "ARL1", "ZEB2")
369	GOCC_PLATELET_DENSE_GRANULE	0.002457	0.030309	0.636586	1.99914	0	20	c("CDC37L1", "CLEC3B", "SELENOP", "ITIH4", "LAMP2", "TIMP3", "SELP", "APOH", "RARRES2", "SERPINA4", "ITPR1", "ITIH3", "SPP2", "ECM1")
370	GOCC_PROTON_TRANSPORTING_ATP_SYNTHASE_COMPLEX	0.00253807	0.030309	0.6677	1.99912	0	17	c("ATP5F1B", "ATP5F1A", "ATP5MC3", "ATP5PF", "ATP5F1D", "ATP5ME", "ATP5PB", "ATP5PO", "DMAC2L", "ATP5MF", "ATP5PD", "ATP5F1C", "ATP5MG")
371	GOCC_PLATELET_DENSE_GRANULE_LUMEN	0.00240385	0.030309	0.697853	1.99859	0	14	c("CDC37L1", "CLEC3B", "SELENOP", "ITIH4", "TIMP3", "APOH", "RARRES2", "SERPINA4", "ITIH3", "SPP2", "ECM1")
372	GOBP_REGULATION_OF_HYDROGEN_PEROXIDE_METABOLIC_PROCESS	0.00240964	0.030309	0.716108	1.99829	0	13	c("PINK1", "CTNS", "HP", "HDAC6", "FYN", "PRDX2", "SOD2")
373	GOBP_UREA_CYCLE	0.00223714	0.030309	0.798421	1.99572	0	9	c("SLC25A15", "ASL", "ASS1", "ARG2", "OTC", "ARG1", "CPS1")
374	GOBP_VESICLE_CARGO_LOADING	0.00255754	0.030309	0.599757	1.99508	0	24	c("INSIG1", "MIA3", "SEC24A", "SEC31B", "SEC24B", "SEC23A", "MIA2", "SEC24D", "TMED10", "SEC31A", "RAB1A", "TBC1D20", "CTAGE1", "SAR1A")
375	GOMF_LONG_CHAIN_FATTY_ACID_COA_LIGASE_ACTIVITY	0.00243902	0.030309	0.736416	1.99474	0	12	c("SLC27A5", "ACSL1", "SLC27A2", "ACSM1", "ACSL5", "ACSF2", "SLC27A4", "ACSL6")
376	GOBP_BILE_ACID_SECRETION	0.00223714	0.030309	0.797495	1.99341	0	9	c("ABCB4", "SLC10A1", "CES1", "ABCB11", "UGT1A3", "SLC51A")
377	GOBP_PURINE_CONTAINING_COMPOUND_BIOSYNTHETIC_PROCESS	0.00371747	0.0322103	0.398003	1.99146	0	158	c("PINK1", "MLYCD", "ACAT1", "MTHFD1", "GCDH", "SHMT1", "PAPSS2", "PDK4", "ACSL1", "ADK", "PDHA1", "ATP5F1B", "DLD", "DNAJC30", "AK3", "ACACB", "ATP5F1A", "ADCY1", "PRKAG2", "ADCY4", "ATP5MC3", "ATP5PF", "PANK1", "SLC25A13", "PDHX", "ACSF3", "ADAL", "VCP", "PDHB", "SLC26A1", "AK1", "PPARGC1A", "NOS2", "PPARA", "ACSS2", "ATP5F1D", "ATP5ME", "ACSL5", "GUK1", "NOS3", "ADCY9", "AK2", "PID1", "ELOVL5"…
378	GOBP_ETHANOL_OXIDATION	0.00227273	0.030309	0.830544	1.99043	0	8	c("ADH1B", "ADH4", "ADH1C", "ADH1A", "ADH6", "ACSS2", "ADH5")
379	GOBP_SUCCINYL_COA_METABOLIC_PROCESS	0.00227273	0.030309	0.830525	1.99038	0	8	c("SUCLG2", "OGDH", "NUDT7", "DLST", "NUDT8", "ACOT4", "SUCLA2")
380	GOBP_POSITIVE_REGULATION_OF_COAGULATION	0.00255754	0.030309	0.597572	1.98781	0	24	c("SERPINF2", "CPB2", "PLG", "F12", "TBXA2R", "HRG", "F7", "PRDX2", "APOH", "F2", "THBD", "ANO6")
381	GOBP_PROTEIN_HOMOTETRAMERIZATION	0.00536193	0.0394067	0.493462	1.98587	1	47	c("CTH", "ACOT13", "SHMT1", "ALDH9A1", "CBR4", "HSD17B10", "B2M", "MCOLN1", "MAT1A", "ACACB", "TRPV1", "UPB1", "TDO2", "GNMT", "CRYZ", "SOD2")
382	GOCC_RESPIRATORY_CHAIN_COMPLEX_III	0.00236407	0.030309	0.742349	1.9837	0	11	c("UQCRC2", "UQCRC1", "UQCRQ", "UQCRFS1", "UQCR11", "UQCR10")
383	GOCC_NUCLEOID	0.00271003	0.030309	0.503262	1.98307	0	44	c("ACADVL", "CLPX", "ATP5F1B", "HSD17B10", "ELAC2", "HADHB", "HSPA9", "DBT", "TUFM", "TFB2M", "LONP1", "HADHA", "DDX28", "CPS1", "SOD2", "FASTKD2", "TERT", "SUPV3L1", "SLC25A5", "POLDIP2", "FASTKD5", "TRMT10C", "TFB1M", "MPG")
384	GOBP_FAT_SOLUBLE_VITAMIN_METABOLIC_PROCESS	0.00255754	0.030309	0.549582	1.98239	0	31	c("CYP3A4", "CYP26A1", "CYP4F2", "CYP1A1", "CYP4F3", "GC", "CYP27A1", "CYP11A1", "UGT1A3", "TTPA", "CYP4F11", "RBP1", "CBR1", "VKORC1", "LGMN", "CYP4F12", "SNAI2", "UGT1A4")
385	GOMF_SULFURTRANSFERASE_ACTIVITY	0.00226244	0.030309	0.756077	1.98235	0	10	c("MOCS2", "NFS1", "TST", "MOCOS")
386	GOMF_ACTIVE_ION_TRANSMEMBRANE_TRANSPORTER_ACTIVITY	0.00392157	0.0331441	0.385607	1.98165	0	179	c("SLC25A11", "SLC6A13", "CTNS", "ABCC6", "KCNJ8", "COX7B", "ABCC9", "SLC6A12", "SLC22A1", "UQCRC1", "ATP5F1B", "SLC25A4", "SLC5A6", "ATP6V0E2", "ATP6V0D1", "SLCO2B1", "SLC2A10", "SLC9B2", "SLC1A1", "CYB5A", "SLCO1B3", "SLC39A8", "SLCO2A1", "SURF1", "SLCO1A2", "SLC13A5", "COX4I1", "SLC12A4", "SLC38A2", "SLCO1B1", "SLC37A4", "COX15", "SLC1A2", "SLC10A1", "MFSD2A", "SLC28A1", "COX4I2", "SLC26A1", "…
387	GOBP_VITAMIN_METABOLIC_PROCESS	0.00302115	0.0310995	0.434895	1.98121	0	92	c("MMAA", "SHMT1", "CLYBL", "CYP3A4", "CYP26A1", "RGN", "CYP4F2", "CYP1A1", "ALPL", "CYP4F3", "BTD", "MCCC1", "MMACHC", "MTHFS", "GC", "MMADHC", "PNPO", "GSTO1", "CYP27A1", "CYP11A1", "UGT1A3", "TTPA", "SLC23A2", "CYP4F11", "NNMT", "RBP1", "TPK1", "SLC19A3", "CBR1", "VKORC1", "GCLC", "PDXP", "MMAB", "LGMN", "SLC19A2", "AKR1A1", "CYP4F12", "LMBRD1", "SNAI2", "UGT1A4")
388	GOMF_LIGASE_ACTIVITY_FORMING_CARBON_CARBON_BONDS	0.00230415	0.030309	0.863841	1.98091	0	7	c("PCCB", "MCCC2", "PCCA", "ACACB", "PC", "MCCC1")
389	GOBP_CELLULAR_IRON_ION_HOMEOSTASIS	0.00266667	0.030309	0.474566	1.97955	0	55	c("STEAP4", "NDFIP1", "HPX", "ISCU", "HJV", "HAMP", "ATP6V0D1", "TFR2", "SLC39A8", "ACO1", "SOD1", "FXN", "NUBP1", "TMPRSS6", "TF", "SLC39A14", "CP", "SLC40A1", "ATP6V1A", "HFE", "CYB561A3", "ABCB6", "NCOA4", "CYBRD1", "ABCB7", "HEPH")
390	GOBP_PROSTHETIC_GROUP_METABOLIC_PROCESS	0.00222222	0.030309	0.881551	1.97917	0	6	c("MOCS2", "NFS1", "MOCOS", "GPHN", "MOCS1")
391	GOBP_RESPONSE_TO_ZINC_ION	0.00265252	0.030309	0.51657	1.97664	0	39	c("MT1X", "MT2A", "HAAO", "HAMP", "ALAD", "MT1E", "ASS1", "OTC", "MT1F", "ARG1", "KHK", "CPS1", "D2HGDH", "MT1H", "MT1G", "SOD2", "SLC30A1", "MT1M")
392	GOBP_KYNURENINE_METABOLIC_PROCESS	0.00226244	0.030309	0.753682	1.97607	0	10	c("GOT2", "ALDH8A1", "KMO", "AADAT", "TDO2", "AFMID", "KYNU", "KYAT3")
393	GOMF_AMINO_ACID_BINDING	0.00266667	0.030309	0.510447	1.97581	0	41	c("SHMT1", "SRR", "TAT", "SLC1A1", "ASS1", "AGXT", "TDO2", "OTC", "NOS2", "GNMT", "CPS1", "GLUL", "SESN1", "GCLC", "TM4SF5", "NOS3", "SESN2", "CASTOR1", "GLDC", "SESN3", "CEP104", "SHMT2", "THNSL2", "GCHFR", "DDC", "NAGS")
394	GOBP_TETRAPYRROLE_BIOSYNTHETIC_PROCESS	0.00255754	0.030309	0.54741	1.97456	0	31	c("ALAS1", "PGRMC1", "ALAD", "RSAD1", "COX15", "COX10", "FECH", "NFE2L1", "FXN", "UROD", "SUCLA2", "IBA57", "ATP5IF1", "SLC25A38", "ABCB6", "UROS", "ABCB7", "CPOX")
395	GOBP_ARGININE_METABOLIC_PROCESS	0.00253165	0.030309	0.650105	1.97455	0	18	c("OAT", "FAH", "ASL", "SLC39A8", "ASS1", "ARG2", "OTC", "NOS2", "ARG1", "ATP2B4", "NOS3", "AGMAT")
396	GOBP_GLYOXYLATE_METABOLIC_PROCESS	0.00230415	0.030309	0.860414	1.97305	0	7	c("GRHPR", "AGXT2", "IDH2", "AGXT", "IDH1", "HOGA1", "HYI")
397	GOBP_PRIMARY_ALCOHOL_CATABOLIC_PROCESS	0.00240964	0.030309	0.706646	1.97188	0	13	c("ALDH2", "SULT1B1", "HAO1", "ALDH1B1", "SULT1A1", "SULT1A2", "SULT2A1")
398	GOBP_REVERSE_CHOLESTEROL_TRANSPORT	0.00253807	0.030309	0.65854	1.9717	0	17	c("LCAT", "APOC3", "APOA4", "CLU", "CES1", "CETP", "APOE", "APOC2", "ABCA5", "LIPG", "APOA1", "LIPC", "SCARB1", "APOA2")
399	GOBP_FATTY_ACID_DERIVATIVE_METABOLIC_PROCESS	0.00274725	0.030309	0.471867	1.97144	0	57	c("ACAT1", "GCDH", "HSD17B4", "SLC27A5", "ACSM2A", "ACSL1", "NUDT7", "HMGCL", "HMGCS2", "CYP4F2", "CYP4F3", "CYP4A11", "ACSF3", "HPGD", "GGT5", "NUDT8", "CYP4F11", "ACSS3", "ACSL5", "DGAT2", "ELOVL5", "HSD17B12", "ACSL6", "ELOVL6", "FITM2", "TECR", "CYP4F12", "PTGR1")
400	GOBP_PROTEIN_TARGETING_TO_PEROXISOME	0.00253807	0.030309	0.658414	1.97132	0	17	c("LONP2", "PEX3", "HACL1", "PEX19", "PEX1", "PEX14", "PEX13", "PEX7", "PEX16", "PEX5", "PEX12")
401	GOMF_LIGASE_ACTIVITY	0.00342466	0.0310995	0.403979	1.97103	0	135	c("SUCLG2", "MTHFD1", "PCCB", "SLC27A5", "MCCC2", "ACSM2A", "ACSM2B", "ACSL1", "PCCA", "ATP5F1B", "SLC27A2", "SUCLG1", "ACSM5", "ACACB", "PC", "ATP5F1A", "GATB", "MCCC1", "ATP5PF", "ASS1", "MTHFS", "ACSM3", "ACSF3", "TARS2", "FARS2", "ACSS2", "ATP5F1D", "ATP5ME", "ACSM1", "ACSS3", "ACSL5", "CPS1", "ACSF2", "SLC27A4", "UBA5", "GLUL", "UBA7", "EARS2", "GCLC", "CTPS1", "LIG4", "ATP5PB", "VARS2", "SU…
402	GOBP_LEUCINE_CATABOLIC_PROCESS	0.00221729	0.030309	0.947593	1.9709	0	5	c("IVD", "MCCC2", "HMGCL", "AUH", "MCCC1")
403	GOBP_ASPARTATE_METABOLIC_PROCESS	0.00222222	0.030309	0.877779	1.9707	0	6	c("GOT2", "ASPA", "GOT1", "ASS1")
404	HALLMARK_HEME_METABOLISM	0.00373134	0.0323014	0.386678	1.97011	0	168	c("ATG4A", "RCL1", "CTNS", "HAGH", "RANBP10", "ALDH6A1", "BLVRB", "KAT2B", "NNT", "CAT", "TAL1", "MOCOS", "ALAD", "SELENBP1", "PC", "ABCG2", "LMO2", "MGST3", "HBB", "C3", "LAMP2", "CCDC28A", "RNF123", "MXI1", "SLC22A4", "MPP1", "PRDX2", "FN3K", "FECH", "NFE2L1", "FBXO7", "FTCD", "NR3C1", "ERMAP", "ARL2BP", "MAP2K3", "DCAF11", "GCLC", "HEBP1", "SLC30A1", "UROD", "RIOK3", "SDCBP", "ADIPOR1", "CAST"…
405	GOBP_CATECHOL_CONTAINING_COMPOUND_BIOSYNTHETIC_PROCESS	0.0025	0.030309	0.665125	1.96929	0	16	c("ALDH2", "HDC", "DAO", "KL", "PAH", "NR4A2", "DBH", "PARK7", "GCH1")
406	GOBP_NEGATIVE_REGULATION_OF_FIBRINOLYSIS	0.00226244	0.030309	0.750724	1.96831	0	10	c("SERPINF2", "CPB2", "PLG", "HRG", "APOH", "F2", "THBD")
407	GOMF_CARBONYL_REDUCTASE_NADPH_ACTIVITY	0.00447427	0.0363794	0.786699	1.96642	1	9	c("DCXR", "DHRS1", "DHRS4", "DHRS4L1", "DHRS4L2", "CBR1")
408	GOBP_REGULATION_OF_STEROID_METABOLIC_PROCESS	0.00287356	0.0306609	0.439794	1.9644	0	80	c("SEC14L2", "ACADVL", "INSIG1", "EPHX2", "ACADL", "APOA5", "POR", "APOA4", "RORA", "ARMC5", "CES1", "APOE", "ABCB11", "SOD1", "APOC1", "CYP7A1", "IGFBP7", "NR1H4", "DGAT2", "ARV1", "DKK3", "APOB", "LDLR", "RORC", "H6PD", "STUB1", "FMO5", "TTC39B", "MBTPS1", "LDLRAP1", "INSIG2")
409	GOMF_HORMONE_BINDING	0.0026455	0.030309	0.475668	1.96099	0	52	c("CRHBP", "GHR", "VIPR1", "TTR", "AR", "PIK3R1", "EDNRB", "NR3C1", "RAMP1", "RAMP2", "GCGR", "EGFR", "ATP1A2", "ADIPOR2", "CRYM", "CALCRL", "INSR", "CDH13", "ALDH1A1", "ADIPOR1", "NPR3", "AVPR1A", "SLC40A1", "PTH1R", "LEPR", "IDE", "SHBG", "ABHD2", "CALR")
410	KEGG_GLYOXYLATE_AND_DICARBOXYLATE_METABOLISM	0.0025	0.030309	0.661318	1.95802	0	16	c("MTHFD1", "HAO1", "GRHPR", "ACO2", "ACO1", "HAO2", "MDH2", "AFMID", "MDH1", "HYI", "GLYCTK")
411	GOCC_INTRINSIC_COMPONENT_OF_ENDOPLASMIC_RETICULUM_MEMBRANE	0.00367647	0.0319412	0.391325	1.95775	0	157	c("TAPT1", "SLC27A5", "INSIG1", "DERL2", "HSD11B1", "SLC27A2", "B2M", "EDEM1", "AMFR", "SPPL2A", "SARAF", "EMC6", "RETREG1", "SEC62", "TM7SF2", "SLC37A4", "FICD", "PREB", "SYVN1", "PLPP6", "ERGIC1", "UBXN8", "CYP2E1", "SLC35B4", "HLA-B", "HLA-E", "HLA-C", "HLA-F", "EMC7", "DGAT2", "RTN4", "ZMPSTE24", "EMC4", "EMC3", "BSCL2", "EBP", "TMEM33", "RNF180", "FITM1", "DNAJB12", "ELOVL5", "RHBDD1", "WFS1…
412	GOBP_LONG_CHAIN_FATTY_ACID_BIOSYNTHETIC_PROCESS	0.002457	0.030309	0.622378	1.95452	0	20	c("CYP1A2", "CYP3A4", "GSTM2", "CYP2C8", "CYP1A1", "GSTM1", "CYP2C9", "CYP2E1", "GPX4", "LTC4S", "ELOVL6", "CYP2D6", "GSTM4")
413	GOBP_ENERGY_RESERVE_METABOLIC_PROCESS	0.00274725	0.030309	0.449232	1.95338	0	70	c("UGP2", "INPP5K", "AGL", "IGF1", "PHKB", "GYS2", "ACADM", "STBD1", "PRKAG2", "KL", "ENPP1", "GBE1", "PCDH12", "GNMT", "KHK", "PYGL", "IRS1", "ADGRF5", "MTOR", "GCGR", "PPP1R3B", "POMC", "IRS2", "INSR", "PID1", "NHLRC1")
414	GOBP_REGULATION_OF_CHOLESTEROL_BIOSYNTHETIC_PROCESS	0.00253165	0.030309	0.642399	1.95115	0	18	c("SEC14L2", "POR", "APOE", "SOD1", "CYP7A1", "APOB", "MBTPS1", "ERLIN2", "FGF1", "MBTPS2", "ERLIN1", "DHCR7", "SREBF1")
415	GOBP_REGULATION_OF_LIPID_LOCALIZATION	0.00344828	0.0311872	0.400822	1.95027	0	134	c("SCP2", "SAR1B", "ABCB4", "CYP8B1", "ACSL1", "APOC4", "APOC3", "PON1", "ACACB", "CYP4F2", "APOA5", "REN", "APOA4", "SEC24A", "C3", "CYP4A11", "CES1", "CETP", "PPARA", "APOE", "FIS1", "APOC1", "GPS2", "CRY2", "OSBPL11", "PLIN5", "ACSL5", "CRP", "PRAP1", "ARV1", "ABCA8", "POMC", "LRP1", "IRS2", "APOB", "ENPP7", "FITM1", "NR1H2", "PRKN", "APOC2", "TTC39B", "LDLRAP1", "FURIN", "C1QTNF1", "ITGB3", "…
416	GOBP_TRIGLYCERIDE_RICH_LIPOPROTEIN_PARTICLE_REMODELING	0.00243902	0.030309	0.719903	1.95001	0	12	c("LCAT", "APOC3", "APOA5", "APOA4", "CETP", "APOE", "NR1H4", "APOC2", "APOA1", "LIPC", "LPL", "APOA2")
417	GOBP_OXALOACETATE_METABOLIC_PROCESS	0.00227273	0.030309	0.812906	1.94815	0	8	c("GOT2", "NIT2", "PCK2", "GOT1", "PCK1", "MDH2", "MDH1")
418	GOMF_ACETYL_COA_C_ACYLTRANSFERASE_ACTIVITY	0.00230415	0.030309	0.849345	1.94767	0	7	c("ACAT1", "SCP2", "ACAA2", "ACAA1", "HADHB", "HADHA")
419	GOBP_MEDIUM_CHAIN_FATTY_ACID_METABOLIC_PROCESS	0.00243902	0.030309	0.718858	1.94718	0	12	c("OXSM", "ACADM", "CRAT", "CYP4A22", "ABHD1", "CYP4A11", "CES1", "ACAD9")
420	GOMF_AMIDE_BINDING	0.00507614	0.0384502	0.35317	1.94661	0	307	c("PITPNA", "GCDH", "SCP2", "ACADVL", "SRD5A2", "ENPEP", "CRHBP", "GHR", "PPIF", "GSTM2", "ALDH6A1", "SRD5A1", "RAMP3", "ECI2", "NLRP6", "PGRMC1", "CAT", "PCCA", "VIPR1", "CD14", "NQO2", "ANG", "ACACB", "FBXO2", "ACADL", "PC", "FZD4", "MCCC1", "CLU", "ACBD4", "PANK1", "GLTPD2", "MMACHC", "MTHFS", "ACBD5", "GSTM1", "NMUR1", "ADRB2", "SRP54", "SORL1", "PEX19", "ACAD9", "KPNA1", "APOE", "MGST2", "HA…
421	KEGG_LINOLEIC_ACID_METABOLISM	0.00497512	0.0384171	0.604504	1.94639	1	21	c("CYP1A2", "CYP3A4", "CYP2C8", "PLA2G2A", "CYP3A43", "CYP2C9", "CYP2E1", "CYP2J2", "PLA2G12A", "CYP3A5", "PLA2G5", "CYP2C19", "CYP3A7", "PLA2G12B", "CYP2C18")
422	GOCC_OXOGLUTARATE_DEHYDROGENASE_COMPLEX	0.00221729	0.030309	0.935457	1.94565	0	5	c("OGDHL", "OGDH", "DLST", "DLD", "MRPS36")
423	GOCC_FIBRINOGEN_COMPLEX	0.00227273	0.030309	0.811444	1.94465	0	8	c("SERPINF2", "FGA", "FGB", "FGG", "FGL1")
424	GOMF_MEDIUM_CHAIN_FATTY_ACID_COA_LIGASE_ACTIVITY	0.00230415	0.030309	0.847967	1.94451	0	7	c("ACSM2A", "ACSM2B", "ACSM5", "ACSM3", "ACSM1", "ACSF2")
425	GOCC_PORE_COMPLEX	0.00510204	0.0385857	0.578541	1.9416	1	25	c("PPIF", "C6", "C8A", "SLC25A4", "CD34", "SPG7", "C8B", "C9", "C7", "C5", "C8G")
426	GOBP_RIBOSE_PHOSPHATE_BIOSYNTHETIC_PROCESS	0.00367647	0.0319412	0.387838	1.9403	0	157	c("PINK1", "MLYCD", "ACAT1", "DHODH", "UPP2", "GCDH", "PAPSS2", "PDK4", "ACSL1", "ADK", "PDHA1", "ATP5F1B", "DLD", "DNAJC30", "AK3", "ACACB", "ATP5F1A", "ADCY1", "PRKAG2", "ADCY4", "ATP5MC3", "ATP5PF", "PANK1", "SLC25A13", "PDHX", "ACSF3", "VCP", "PDHB", "SLC26A1", "AK1", "PPARGC1A", "PPARA", "ACSS2", "ATP5F1D", "ATP5ME", "PYGL", "ACSL5", "CTPS1", "CMPK1", "ADCY9", "AK2", "PID1", "ELOVL5", "ATP5P…
427	GOBP_REGULATION_OF_CATECHOLAMINE_METABOLIC_PROCESS	0.00240385	0.030309	0.676873	1.93851	0	14	c("ALDH2", "ABAT", "MAOB", "NR4A2", "PDE1B", "PARK7", "PRKN", "PNKD")
428	GOMF_INORGANIC_DIPHOSPHATASE_ACTIVITY	0.00221729	0.030309	0.930865	1.9361	0	5	c("PPA2", "LHPP", "ALPL")
429	GOMF_GLUTATHIONE_TRANSFERASE_ACTIVITY	0.00511509	0.0385935	0.581893	1.93565	1	24	c("GSTK1", "GSTZ1", "GSTM2", "MGST1", "MGST3", "GSTM1", "GSTA1", "GSTO1", "GSTA2", "MGST2", "LTC4S", "CLIC2", "GSTM4", "GSTM5")
430	GOMF_ORGANIC_ACID_BINDING	0.00310559	0.0310995	0.409392	1.9345	0	114	c("PITPNA", "SCP2", "SHMT1", "SRR", "PHYH", "CYP26A1", "PCCA", "TAT", "ACACB", "PC", "SLC1A1", "DBT", "UGT2B7", "HBB", "MCCC1", "ASS1", "MTHFS", "AGXT", "TDO2", "OTC", "NOS2", "UGT2B15", "GNMT", "UGT1A3", "UGT2B4", "FTCD", "DBH", "CPS1", "NR1H4", "GLUL", "SESN1", "GCLC", "TM4SF5", "NOS3", "HBA2", "FOLR2", "SESN2", "UGT1A9", "RXRA", "CASTOR1", "HBA1", "UROS", "UGT1A4", "GLDC", "SERPINA5", "UGT1A6"…
431	GOBP_NEGATIVE_REGULATION_OF_RELEASE_OF_CYTOCHROME_C_FROM_MITOCHONDRIA	0.00496278	0.0384171	0.62777	1.93275	1	19	c("GHITM", "PPIF", "IGF1", "CLU", "OPA1", "FXN", "PRKN", "GPX1", "ARRB2", "TRIAP1", "NOL3")
432	GOMF_3_HYDROXYACYL_COA_DEHYDROGENASE_ACTIVITY	0.00230415	0.030309	0.842276	1.93146	0	7	c("HADH", "HSD17B4", "EHHADH", "HSD17B10", "HADHB", "HADHA", "HSD17B12")
433	GOBP_MEDIUM_CHAIN_FATTY_ACYL_COA_METABOLIC_PROCESS	0.00222222	0.030309	0.859133	1.92884	0	6	c("HSD17B4", "ACSM2A", "NUDT7", "NUDT8")
434	GOBP_CARBOXYLIC_ACID_TRANSPORT	0.00396825	0.0334214	0.36941	1.92821	0	203	c("SLC25A11", "SLC6A13", "SFXN1", "CTNS", "SLC27A5", "ABCC6", "ABCB4", "SLC6A12", "ABAT", "SLC5A6", "SLCO2B1", "SLC25A15", "MPC1", "CYP4F2", "KMO", "ABCG2", "SLC16A4", "SLC16A11", "SLC1A1", "SLC35D1", "SLCO1B3", "PLA2G2A", "SLCO2A1", "SLCO1A2", "SLC13A5", "SFXN5", "SLC25A13", "SLC38A2", "AGXT", "SLCO1B1", "SLC22A3", "SLC16A2", "TRPV1", "CYP4A11", "SLC25A30", "CLTRN", "SLC1A2", "SLC10A1", "SERINC3…
435	GOMF_HYDROLASE_ACTIVITY_HYDROLYZING_O_GLYCOSYL_COMPOUNDS	0.00273224	0.030309	0.443116	1.92817	0	68	c("MAN1C1", "GNE", "FUCA1", "AGL", "ABHD10", "GBA3", "MAN2B2", "NAGLU", "EDEM1", "KL", "HYAL1", "CTBS", "GBE1", "HEXA", "CHI3L1", "MAN2C1", "NAGA")
436	GOMF_UBIQUINONE_BINDING	0.00221729	0.030309	0.926976	1.92801	0	5	c("ETFDH", "SDHD", "SDHB", "COQ10B", "COQ10A")
437	KEGG_AMINO_SUGAR_AND_NUCLEOTIDE_SUGAR_METABOLISM	0.00533333	0.0394067	0.497931	1.92737	1	41	c("UGP2", "GNE", "PGM1", "CYB5R1", "UAP1", "GPI", "GMPPB", "HEXA", "GALK2", "NPL", "FCSK", "MPI", "CYB5R3", "GALT", "CMAS", "GFPT1", "GNPNAT1", "GALK1", "PGM2", "GMPPA", "AMDHD2", "HK1", "HEXB", "PMM2")
438	GOBP_RESPONSE_TO_COPPER_ION	0.00263852	0.030309	0.533334	1.92511	0	32	c("MT1X", "LCAT", "SORD", "MT2A", "MAP1LC3A", "CYP1A1", "MT1E", "MT1F", "SOD1", "ATP5F1D", "MT1H", "MT1G", "PARK7", "MT1M")
439	GOBP_RESPIRATORY_CHAIN_COMPLEX_IV_ASSEMBLY	0.00497512	0.0384171	0.581783	1.92428	1	23	c("SCO1", "COX18", "TACO1", "SURF1", "COX15", "COX14", "COX10", "COX17", "COX16", "COA5")
440	GOMF_COMPLEMENT_BINDING	0.00253807	0.030309	0.642573	1.92389	0	17	c("C8A", "APCS", "CFB", "MASP2", "C1QBP", "CRP", "C8G", "C4A", "VSIG4", "CD59", "CALR")
441	GOBP_SERINE_FAMILY_AMINO_ACID_BIOSYNTHETIC_PROCESS	0.00253165	0.030309	0.633221	1.92327	0	18	c("MTHFD1", "CTH", "SHMT1", "SRR", "AGXT2", "AGXT", "SERINC3", "SEPHS2", "CBS")
442	GOBP_REGULATION_OF_NATURAL_KILLER_CELL_MEDIATED_IMMUNITY	0.00261097	0.030309	0.52372	1.92176	0	33	c("CRK", "CADM1", "AP1G1", "LAMP1", "HLA-B", "HLA-E", "HLA-F", "SH2D1B", "CEACAM1", "HLA-A", "HLA-G", "ARRB2", "KLRD1", "CD160")
443	GOBP_MITOCHONDRIAL_MEMBRANE_ORGANIZATION	0.00304878	0.0310995	0.4105	1.92064	0	105	c("PINK1", "GHITM", "COX18", "ACAA2", "PPIF", "SLC25A4", "HSPA9", "OMA1", "APOO", "MAIP1", "SPG7", "MUL1", "BNIP3", "OPA1", "MICOS13", "NDUFA13", "TIMM22", "MFN2", "TIMM8A", "BOK", "EYA2", "GCLC", "BLOC1S2", "ADCK1", "TIMM10", "CHCHD10", "SAMM50", "LETM1", "MICOS10", "ALKBH7", "IMMT", "TOMM70", "SLC25A5", "ATP5IF1")
444	GOCC_COPII_VESICLE_COAT	0.00244499	0.030309	0.655514	1.91872	0	15	c("SAR1B", "SEC24A", "SEC31B", "SEC24B", "SEC23A", "TMED7", "SEC24D", "SEC31A", "SAR1A")
445	GOMF_NADPLUS_BINDING	0.00253165	0.030309	0.631617	1.9184	0	18	c("HADH", "EHHADH", "SIRT5", "CRYL1", "SIRT3", "HPGD", "HADHA", "SIRT2", "PARP9")
446	KEGG_PENTOSE_AND_GLUCURONATE_INTERCONVERSIONS	0.00511509	0.0385935	0.576661	1.91825	1	24	c("UGP2", "DCXR", "UGT2B7", "UGT2B10", "CRYL1", "UGT2B15", "UGT1A3", "UGT2B4", "UGT1A9", "UGT2B28", "UGT1A4", "UGT1A6", "UGT1A1", "GUSB")
447	GOBP_CYTOLYSIS_BY_HOST_OF_SYMBIONT_CELLS	0.00230415	0.030309	0.836269	1.91769	0	7	c("CFHR2", "CFHR5", "CFHR1", "HRG", "APOL1", "F2")
448	GOBP_RESPONSE_TO_PURINE_CONTAINING_COMPOUND	0.00301205	0.0310995	0.409606	1.91571	0	104	c("GPD1", "PDE2A", "INPP5K", "CRHBP", "GSTM2", "SRD5A1", "ABCC9", "FDX1", "BCKDHB", "RAPGEF3", "HMGCS2", "REN", "CASQ2", "CDO1", "PER1", "FOSB", "ASS1", "PCK1", "TRPV1", "SDC1", "AQP9", "SOD1", "AKAP6", "ITPR2", "AQP8", "RAPGEF2", "CPS1", "SLC6A1", "NDUFS4", "PFKFB1", "PPARGC1B")
449	GOBP_HIGH_DENSITY_LIPOPROTEIN_PARTICLE_REMODELING	0.00244499	0.030309	0.653505	1.91283	0	15	c("LCAT", "APOC3", "APOA4", "CETP", "APOE", "APOC1", "ABCA5", "LIPG", "APOA1", "LIPC", "SCARB1", "APOA2")
450	KEGG_BIOSYNTHESIS_OF_UNSATURATED_FATTY_ACIDS	0.00497512	0.0384171	0.593895	1.91223	1	21	c("ACAA1", "ACOT2", "BAAT", "ACOT1", "ACOX3", "ACOX1", "HADHA", "ACOT4", "PECR", "ELOVL5", "HSD17B12", "ELOVL6", "TECR")
451	GOBP_STEROL_TRANSPORT	0.00301205	0.0310995	0.408817	1.91202	0	104	c("STARD5", "LCAT", "SCP2", "OSBP", "ABCB4", "CYP8B1", "APOC3", "PON1", "APOA5", "APOA4", "CLU", "SEC24A", "CES1", "CETP", "APOE", "APOC1", "TSKU", "GPS2", "OSBPL11", "STX12", "ARV1", "SYT7", "ABCA8", "VPS4A", "LRP1", "APOB", "LDLR", "ENPP7", "NR1H2", "APOC2", "TTC39B", "LDLRAP1", "FURIN", "MTTP", "RXRA", "ABCA7", "LRP6", "ABCA5", "GRAMD1C", "VPS4B", "LIPG", "ABCG8", "SHH", "APOA1", "CD36")
452	GOBP_REGULATION_OF_CELLULAR_RESPIRATION	0.00534759	0.0394067	0.486755	1.91124	1	43	c("PINK1", "PPIF", "ISCU", "TREX1", "VCP", "PPARGC1A", "NOS2", "BNIP3", "COX7A1", "DNAJC15", "CISD1", "PDE12", "PARK7", "IFNLR1", "CBFA2T3", "TRAP1", "MLXIPL", "IFNAR1", "IDE", "FLCN", "SLC25A23", "COX7A2", "OPN3", "SHMT2")
453	GOBP_ANTIGEN_PROCESSING_AND_PRESENTATION_OF_ENDOGENOUS_PEPTIDE_ANTIGEN_VIA_MHC_CLASS_I_VIA_ER_PATHWAY	0.00454545	0.0366183	0.797434	1.91108	1	8	c("AZGP1", "HLA-B", "HLA-E", "HLA-C", "HLA-F", "HLA-A", "HLA-G", "HLA-H")
454	GOBP_OPSONIZATION	0.00240964	0.030309	0.684589	1.91033	0	13	c("COLEC10", "C4BPA", "FCN3", "MBL2", "C4BPB", "LBP", "CRP", "COLEC11", "PLA2G5")
455	KEGG_PHENYLALANINE_METABOLISM	0.00253807	0.030309	0.637836	1.90971	0	17	c("GOT2", "TAT", "MAOB", "GOT1", "PAH", "PRDX6", "AOC3", "MAOA", "HPD", "ALDH3A1")
456	GOBP_NEGATIVE_REGULATION_OF_SMALL_MOLECULE_METABOLIC_PROCESS	0.00282486	0.030309	0.430481	1.90947	0	77	c("ACADVL", "ETFBKMT", "INSIG1", "APOC3", "FBP1", "ACACB", "ACADL", "BCKDK", "C1QTNF3", "STAT3", "MFSD2A", "PPARA", "APOE", "SOD1", "APOC1", "CYP7A1", "ATP2B4", "ACMSD", "PLIN5", "FAM3A", "SLC27A4", "DGAT2", "DKK3", "SIK1", "PID1", "MST1", "CBFA2T3", "CDA", "CEACAM1", "INSIG2", "LEPR", "TIGAR", "WDTC1", "SNAI2", "FLCN", "ERLIN2")
457	GOCC_PROTEASOME_CORE_COMPLEX	0.00253165	0.030309	0.62864	1.90935	0	18	c("PSMB6", "PSMA2", "PSMA3", "PSMB8", "PSMB7", "PSMA7", "PSMB10", "PSMA4", "PSMF1", "PSMB4", "PSMB1", "PSMA5", "PSMB2", "PSMB5", "PSMA6", "PSMA1", "PSMB3")
458	GOBP_RESPONSE_TO_XENOBIOTIC_STIMULUS	0.00505051	0.0384502	0.341717	1.90903	0	331	c("HADH", "CYP1A2", "HTR2B", "SRD5A2", "FMO4", "SULT1B1", "SRR", "ABCC6", "ADRA1A", "CRHBP", "CYP3A4", "SORD", "GSTM2", "SRD5A1", "ACSM2B", "ABAT", "CYP26A1", "ACSL1", "NAT2", "CAT", "AOX1", "TPMT", "ENG", "CYP2U1", "FBP1", "PON3", "CPB2", "ACAA1", "HMGCS2", "MAOB", "CYP2B6", "ACACB", "CYP4F2", "SMPD1", "BPHL", "ALAD", "SULT1A1", "CYP2C8", "CYP1A1", "CYP46A1", "SLC1A1", "SULT1A2", "ADCY1", "GLYAT…
459	GOBP_ISOCITRATE_METABOLIC_PROCESS	0.00222222	0.030309	0.849872	1.90805	0	6	c("IDH2", "ACO2", "IDH3G", "IDH1", "IDH3A", "IDH3B")
460	GOMF_LIPASE_BINDING	0.00222222	0.030309	0.849751	1.90777	0	6	c("APOA5", "GPIHBP1", "LRPAP1", "PLIN5", "APOB")
461	GOCC_INTRINSIC_COMPONENT_OF_ORGANELLE_MEMBRANE	0.00540541	0.0395452	0.339255	1.90536	0	356	c("PINK1", "ETFDH", "SLC46A3", "GHITM", "SCO1", "TAPT1", "COX18", "MAN1C1", "SFXN1", "SLC27A5", "MICU1", "INSIG1", "DERL2", "PEX11G", "HSD11B1", "SLC27A2", "SLC25A4", "TIMM17A", "COQ2", "B2M", "TMEM175", "HSPA9", "EDEM1", "MPC1", "PEX3", "AMFR", "SPPL2A", "APOO", "SARAF", "EMC6", "RETREG1", "SEC62", "RNF152", "SFXN5", "MCUR1", "TM7SF2", "LAMP2", "SLC37A4", "FICD", "SYNJ2BP", "PREB", "SYVN1", "SPG…
462	GOMF_PYRUVATE_DEHYDROGENASE_ACTIVITY	0.00221729	0.030309	0.916067	1.90533	0	5	c("PDHA1", "DLD", "PDHX", "PDHB")
463	GOBP_CELLULAR_MODIFIED_AMINO_ACID_CATABOLIC_PROCESS	0.00250627	0.030309	0.53633	1.90524	0	29	c("GOT2", "DMGDH", "DIO2", "ALDH4A1", "PCYOX1", "ACADL", "MTHFS", "SARDH", "GGT5", "CHAC1", "BHMT", "HOGA1", "GGACT")
464	GOMF_COPPER_ION_BINDING	0.00536193	0.0394067	0.473355	1.90495	1	47	c("SCO1", "HAMP", "F8", "ANG", "APOA4", "CCS", "AOC3", "SOD1", "DBH", "F5", "ALB", "COX17", "ATOX1", "CP", "COMMD1", "PARK7", "LACC1", "SNCG")
465	GOMF_ESTROGEN_16_ALPHA_HYDROXYLASE_ACTIVITY	0.00454545	0.0366183	0.794764	1.90468	1	8	c("CYP1A2", "CYP3A4", "CYP2C8", "CYP1A1", "CYP3A43", "CYP3A5")
466	GOBP_DICARBOXYLIC_ACID_CATABOLIC_PROCESS	0.00253807	0.030309	0.635809	1.90364	0	17	c("GOT2", "ASPA", "GOT1", "MTHFS", "ACSF3", "ADHFE1", "ACOT4", "QPRT", "GLUL")
467	GOBP_ENDOPLASMIC_RETICULUM_TO_GOLGI_VESICLE_MEDIATED_TRANSPORT	0.00327869	0.0310995	0.395956	1.90321	0	126	c("SAR1B", "INSIG1", "MIA3", "SEC16B", "SEC24A", "SEC31B", "PREB", "SORL1", "SEC24B", "VCP", "ERGIC1", "SEC23A", "MIA2", "TRAPPC1", "KDELR2", "BCAP29", "VAMP7", "COG3", "TRAPPC6B", "TMED7", "BET1", "SEC22B", "SEC24D", "TRAPPC12", "TMED10", "SEC31A", "MPPE1", "SEC22C", "VAPB", "RAB1A", "TRAPPC2L", "TBC1D20", "BCAP31", "USO1", "CTAGE1", "TFG", "LMAN2", "SAR1A", "TRAPPC8", "GOLT1A", "YIPF4", "TMED1"…
468	GOBP_URONIC_ACID_METABOLIC_PROCESS	0.00253165	0.030309	0.626285	1.9022	0	18	c("ABHD10", "UGT2B7", "UGT2B15", "UGT1A3", "PRKCE", "UGT2B4", "UGT1A9", "AKR1A1", "UGT2B28", "UGT1A4", "UGT1A6", "UGT1A1", "UGT2A1", "UGT1A5", "XYLB")
469	GOBP_MITOCHONDRIAL_TRANSLATIONAL_ELONGATION	0.00221729	0.030309	0.913529	1.90005	0	5	c("MRPL44", "TSFM", "TUFM", "GFM1", "GFM2")
470	GOBP_BILE_ACID_AND_BILE_SALT_TRANSPORT	0.00258398	0.030309	0.55973	1.89937	0	26	c("SLC27A5", "SLCO2B1", "SLCO1B3", "SLCO1A2", "SLCO1B1", "SLC10A1", "ABCB11", "AQP9", "CYP7A1", "SLC51A", "CEACAM1", "ABCC11", "SLC10A7", "AKR1C4", "NR0B2", "ABCC2")
471	GOMF_GLYCERALDEHYDE_3_PHOSPHATE_DEHYDROGENASE_NADPLUS_NON_PHOSPHORYLATING_ACTIVITY	0.00222222	0.030309	0.845873	1.89907	0	6	c("ALDH2", "ALDH9A1", "ALDH7A1", "ALDH1B1", "ALDH3A2", "ALDH1A1")
472	GOBP_INDOLE_CONTAINING_COMPOUND_METABOLIC_PROCESS	0.00253807	0.030309	0.634076	1.89845	0	17	c("ALDH2", "GCDH", "SRD5A1", "HAAO", "KMO", "TDO2", "ACMSD", "AFMID", "PDE1B", "RNF180")
473	GOBP_STRESS_RESPONSE_TO_METAL_ION	0.00244499	0.030309	0.648575	1.8984	0	15	c("MT1X", "MT2A", "MT1E", "MT1F", "MT1H", "MT1G", "SLC30A1", "PARK7", "MT1M", "ABCB6", "MT1DP", "MT1A")
474	GOBP_POSITIVE_REGULATION_OF_FATTY_ACID_OXIDATION	0.00240964	0.030309	0.680281	1.89831	0	13	c("MLYCD", "NR4A3", "PPARGC1A", "PPARA", "PLIN5", "IRS1", "CPT1A", "IRS2", "AKT2", "MTLN")
475	GOBP_NEGATIVE_REGULATION_OF_NATURAL_KILLER_CELL_MEDIATED_IMMUNITY	0.00244499	0.030309	0.647888	1.89639	0	15	c("CRK", "HLA-B", "HLA-E", "HLA-F", "CEACAM1", "HLA-A", "HLA-G", "ARRB2", "KLRD1")
476	GOBP_TOXIN_METABOLIC_PROCESS	0.00240385	0.030309	0.662096	1.89619	0	14	c("CYP1A2", "CYP3A4", "CYP1A1", "FMO2", "AKR7A3", "CYP3A5", "AS3MT", "ARL1")
477	GOBP_NEUROTRANSMITTER_CATABOLIC_PROCESS	0.00452489	0.0366183	0.723034	1.89571	1	10	c("ABAT", "ALDH5A1", "MAOB", "HNMT", "MAOA", "LRTOMT")
478	GOCC_PROTEASOME_REGULATORY_PARTICLE	0.00496278	0.0384171	0.615618	1.89534	1	19	c("PSMC2", "PSMD7", "PSMD6", "PSMD8", "PSMC1", "ADRM1", "PSMD9", "PSMC3", "PSMC6", "PSMC4", "PSMD2", "PSMD14", "PSMD1", "PSMD12", "PSMD13", "PSMC5", "PSMD11", "PSMD4")
479	GOCC_EXTRINSIC_COMPONENT_OF_MITOCHONDRIAL_INNER_MEMBRANE	0.00240964	0.030309	0.679145	1.89514	0	13	c("COQ6", "ACADVL", "COQ4", "COQ8A", "COQ5", "COQ7", "NDUFAF5", "COQ3", "COQ8B", "PAM16")
480	GOBP_FATTY_ACID_TRANSPORT	0.00268817	0.030309	0.436059	1.89494	0	69	c("FABP4", "GOT2", "CPT2", "SLC27A5", "SLC25A20", "ACSL1", "SLC27A2", "CYP4F2", "PLA2G2A", "RBP7", "CYP4A11", "RBP5", "MFSD2A", "PPARA", "APOE", "FIS1", "PNPLA8", "ACSL5", "SLC27A4", "CPT1A", "SLC25A17", "RBP1", "IRS2", "PLA2G12A")
481	GOBP_MOTOR_NEURON_APOPTOTIC_PROCESS	0.00671141	0.0454423	0.757785	1.89415	2	9	c("KCNB1", "SLC1A1", "MAP2K4", "FAS", "ADARB1")
482	GOBP_REGULATION_OF_GENERATION_OF_PRECURSOR_METABOLITES_AND_ENERGY	0.00321543	0.0310995	0.400315	1.89394	0	116	c("PINK1", "GHITM", "GPD1", "ETFBKMT", "INPP5K", "PPIF", "ISCU", "IGF1", "FBP1", "NDUFA4", "TREX1", "TACO1", "PRKAG2", "ENPP1", "PGAM1", "VCP", "STAT3", "PPARGC1A", "NOS2", "PPARA", "BNIP3", "JMJD8", "COX7A1", "KHK", "IRS1", "DNAJC15", "COX17", "GCGR", "PPP1R3B", "POMC", "CISD1", "IRS2", "PDE12", "PARK7", "INSR", "IFNLR1", "ENTPD5", "CBFA2T3", "TRAP1", "MLXIPL", "IFNAR1", "IDE", "TIGAR", "ZBTB7A"…
483	GOBP_REGULATION_OF_LIPID_TRANSPORT	0.00311526	0.0310995	0.402473	1.89321	0	110	c("SCP2", "SAR1B", "ABCB4", "CYP8B1", "ACSL1", "APOC3", "PON1", "CYP4F2", "APOA5", "REN", "APOA4", "SEC24A", "CYP4A11", "CES1", "CETP", "PPARA", "APOE", "FIS1", "APOC1", "GPS2", "CRY2", "ACSL5", "PRAP1", "ARV1", "ABCA8", "POMC", "LRP1", "IRS2", "ENPP7", "NR1H2", "PRKN", "APOC2", "TTC39B", "LDLRAP1", "FURIN", "C1QTNF1", "ITGB3", "RXRA", "ABCA7", "ABCA5", "LIPG", "TRIAP1", "ABCG8", "AKT2", "SHH", "…
484	GOBP_POSITIVE_REGULATION_OF_MITOCHONDRIAL_CALCIUM_ION_CONCENTRATION	0.00472813	0.0377741	0.708353	1.89285	1	11	c("MICU1", "MCUR1", "RAP1GDS1", "MICU2", "BNIP3", "FIS1", "TGM2", "BCAP31", "SLC25A23")
485	GOBP_PEROXISOMAL_TRANSPORT	0.004914	0.0384171	0.602218	1.89121	1	20	c("LONP2", "PEX3", "HACL1", "PEX19", "PEX1", "PEX14", "PEX13", "PEX7", "PEX16", "PEX5", "PEX12", "ABCD4", "ZFAND6", "PEX6", "ABCD3")
486	GOBP_HISTIDINE_METABOLIC_PROCESS	0.00472813	0.0377741	0.707206	1.88979	1	11	c("MTHFD1", "HDC", "AMDHD1", "HNMT", "FTCD", "UROC1", "HAL")
487	GOBP_LYSINE_METABOLIC_PROCESS	0.00454545	0.0366183	0.78782	1.88804	1	8	c("DLST", "AADAT", "AASS", "PIPOX", "CRYM", "HYKK")
488	GOBP_MITOCHONDRIAL_ACETYL_COA_BIOSYNTHETIC_PROCESS_FROM_PYRUVATE	0.00221729	0.030309	0.907701	1.88793	0	5	c("PDHA1", "DLD", "PDHX", "PDHB")
489	GOBP_REGULATION_OF_GLUCOSE_METABOLIC_PROCESS	0.00304878	0.0310995	0.40336	1.88724	0	105	c("MLYCD", "INPP5K", "KAT2B", "PDK4", "RGN", "IGF1", "GPT", "FBP1", "ACADM", "ACACB", "FOXO1", "GPLD1", "IGFBP4", "BCKDK", "RORA", "ENPP1", "C1QTNF3", "PPARGC1A", "PPARA", "SLC35B4", "GNMT", "KHK", "FAM3A", "NNMT", "IRS1", "PFKFB1", "DGAT2", "ZMPSTE24", "GCGR", "PPP1R3B", "SIK1", "POMC", "IRS2", "RORC", "INSR", "MST1", "PDK2", "ADIPOR1", "PRKN", "C1QTNF1", "SESN2", "LEPR", "TIGAR", "PDK1")
490	GOCC_PLATELET_ALPHA_GRANULE_LUMEN	0.00276243	0.030309	0.44326	1.88705	0	61	c("SERPING1", "IGF1", "F8", "SERPINF2", "FGA", "PLG", "KNG1", "SCCPDH", "CLU", "ORM2", "PROS1", "FGB", "VWF", "A1BG", "HRG", "GAS6", "FGG", "TEX264", "F5", "VTI1B", "ORM1", "ALB", "SERPINA3", "F13A1", "ACTN2")
491	GOBP_MITOCHONDRIAL_CALCIUM_ION_TRANSMEMBRANE_TRANSPORT	0.00253807	0.030309	0.629763	1.88554	0	17	c("MICU1", "MAIP1", "MCUR1", "PMPCB", "MICU2", "LETM1", "PSEN2", "MICU3", "AFG3L2", "SLC25A23", "SMDT1", "SLC8B1")
492	GOBP_REGULATION_OF_SYSTEMIC_ARTERIAL_BLOOD_PRESSURE_MEDIATED_BY_A_CHEMICAL_SIGNAL	0.00263852	0.030309	0.522095	1.88455	0	32	c("ENPEP", "ADRA1A", "ADRA1B", "SERPINF2", "RPS6KA2", "REN", "ADRB2", "EDNRB", "CPA3", "CTSZ", "SOD2", "NOS3", "AVPR1A", "ACE2")
493	GOMF_OXIDOREDUCTASE_ACTIVITY_ACTING_ON_DIPHENOLS_AND_RELATED_SUBSTANCES_AS_DONORS	0.00454545	0.0366183	0.786304	1.8844	1	8	c("UQCRC1", "NQO2", "CYP1A1", "UQCRFS1", "LACC1", "UQCR10")
494	GOBP_MITOCHONDRIAL_TRANSPORT	0.00387597	0.032973	0.366062	1.88407	0	180	c("PINK1", "AIFM1", "GRPEL1", "CPT2", "COX18", "ACAA2", "PPIF", "SLC25A20", "ATP5F1B", "IMMP2L", "SLC25A4", "TIMM17A", "DNAJC30", "UBE2D3", "ATP5F1A", "MIPEP", "DNAJC19", "ATP5PF", "MAIP1", "SLC25A13", "SLC25A46", "PMPCB", "SPG7", "SLC25A30", "MUL1", "BNIP3", "FIS1", "ATP5F1D", "ATP5ME", "FBXO7", "SLC25A10", "NDUFA13", "TIMM22", "ABLIM3", "CPT1A", "DNAJC15", "MFN2", "TIMM8A", "BOK", "EYA2", "GCLC…
495	GOBP_CARBOHYDRATE_METABOLIC_PROCESS	0.00666667	0.0454423	0.326438	1.88315	0	493	c("MLYCD", "ALDH2", "GPD1", "UGP2", "INPP5K", "MAN1C1", "OGDHL", "GNE", "SORD", "SHPK", "MOGAT2", "RBP4", "KAT2B", "PDK4", "DHTKD1", "OGDH", "ST3GAL6", "RGN", "FUCA1", "AGL", "PCK2", "SIAE", "PDHA1", "MPDU1", "IGF1", "DCXR", "PHKB", "GPT", "ABHD10", "FBP1", "GYS2", "COQ2", "GBA3", "ACADM", "MAN2B2", "TREX1", "STBD1", "ACACB", "FUOM", "EDEM1", "ALDH1B1", "PC", "IDH2", "OMA1", "PRKAG2", "TKFC", "FO…
496	GOMF_METAL_CLUSTER_BINDING	0.00282486	0.030309	0.440791	1.88221	0	64	c("ETFDH", "SDHB", "NDUFS2", "NFS1", "ISCU", "ABAT", "AOX1", "FDX1", "NDUFV1", "NDUFV2", "NDUFS1", "GLRX2", "NDUFS7", "ACO2", "XDH", "ACO1", "NUBPL", "CISD2", "RSAD1", "MOCS1", "UQCRFS1", "FECH", "FXN", "NUBP1", "NDUFS8", "CISD1")
497	GOBP_NEGATIVE_REGULATION_OF_WOUND_HEALING	0.00276243	0.030309	0.442079	1.88202	0	61	c("SERPING1", "CRK", "KLKB1", "ABAT", "SERPINF2", "CPB2", "F11", "FGA", "APCS", "PLG", "KNG1", "F12", "PROS1", "FGB", "CD34", "HRG", "APOE", "FGG", "APOH", "NOS3", "F2", "PROC", "SH2B3", "C1QTNF1", "VTN", "CEACAM1", "THBD")
498	GOMF_ESTROGEN_2_HYDROXYLASE_ACTIVITY	0.00221729	0.030309	0.904703	1.88169	0	5	c("CYP1A2", "CYP3A4", "CYP2B6", "CYP1A1")
499	GOBP_NEUROTRANSMITTER_METABOLIC_PROCESS	0.004914	0.0384171	0.599015	1.88115	1	20	c("ALDH9A1", "ABAT", "ALDH5A1", "MAOB", "PAH", "HNMT", "MAOA", "DBH", "LRTOMT")
500	GOBP_STEROID_ESTERIFICATION	0.005	0.0384171	0.635016	1.88015	1	16	c("ACAT1", "LCAT", "APOA5", "APOA4", "APOE", "APOC1")
501	GOMF_SERINE_HYDROLASE_ACTIVITY	0.00318471	0.0310995	0.399795	1.87926	0	113	c("C1S", "CFI", "C1R", "C1RL", "PROZ", "KLKB1", "PCSK6", "HP", "IMMP2L", "MASP1", "LONP2", "F9", "F11", "TPSB2", "HPR", "PLG", "F12", "AADAC", "HTRA1", "PRSS36", "CFB", "PRCP", "MASP2", "HPN", "F7", "LONP1", "TPSAB1", "APEH", "CLPP", "LPA", "DPP7", "TMPRSS6", "F10", "F2", "PROC", "RHBDD1", "MBTPS1", "FURIN", "CD5L", "HGFAC", "DPP4", "RHBDD2", "C2", "CTSA", "TPP1", "HABP2")
502	GOBP_RESPONSE_TO_ISOQUINOLINE_ALKALOID	0.00244499	0.030309	0.641898	1.87886	0	15	c("SRR", "GHR", "MAP1LC3A", "SLC1A1", "FOSB", "PRKCE", "GPI")
503	GOBP_REGULATION_OF_BLOOD_PRESSURE	0.00326797	0.0310995	0.392913	1.87795	0	123	c("ENPEP", "ADRA1A", "ABAT", "ADRA1B", "SERPINF2", "RPS6KA2", "RNLS", "CYP4F2", "HBB", "KL", "REN", "PRCP", "SGK1", "ACSM3", "ADRB2", "TRPV1", "CYP4A11", "ACTA2", "CD34", "TBXA2R", "DLL1", "NPY1R", "GAS6", "NOS2", "PPARA", "AR", "SOD1", "ADH5", "EDNRB", "CPA3", "CTSZ", "SOD2", "RAMP2", "GCGR", "NOS3", "ATP1A2", "POMC", "ACVRL1", "GCH1", "ADRA2B", "NPR3", "AVPR1A")
504	HALLMARK_INTERFERON_ALPHA_RESPONSE	0.0030303	0.0310995	0.407287	1.87772	0	96	c("C1S", "B2M", "LAP3", "TMEM140", "OASL", "SLC25A28", "GMPR", "IFI44", "IFITM1", "ISG15", "HERC6", "DHX58", "HLA-C", "PSMA3", "IFIT3", "IFI44L", "UBA7", "MX1", "PARP9", "IFI27", "STAT2", "TRIM5", "PSMB8", "CMPK2", "BST2", "IFITM2", "DDX60", "TRIM26", "IFIT2", "RSAD2", "IFITM3", "USP18", "UBE2L6", "PSME2", "PSME1", "OAS1", "TRIM14", "NUB1", "ISG20", "HELZ2", "TENT5A", "IFIH1")
505	GOBP_NADP_METABOLIC_PROCESS	0.00520833	0.0390744	0.501993	1.87672	1	35	c("SHPK", "NNT", "DCXR", "NADK2", "IDH2", "FMO2", "IDH1", "NUDT13", "PGAM1", "NUDT12", "RBKS", "DERA", "NADK", "KCNAB2", "NOCT", "H6PD", "FMO5")
506	GOBP_PIGMENT_METABOLIC_PROCESS	0.00280112	0.030309	0.426586	1.87607	0	75	c("CTNS", "SHMT1", "BLVRB", "HPX", "ALAS1", "PGRMC1", "SLCO2B1", "ALAD", "HMOX2", "SLCO1B3", "BDH2", "SLCO1B1", "COX15", "AMBP", "COX10", "FECH", "NFE2L1", "RAPGEF2", "FXN", "UROD", "DDT", "IBA57", "ATP5IF1", "UGT1A9", "PMEL", "SLC25A38", "ABCB6", "PRPS1", "UROS", "UGT1A4", "ZEB2", "ABCB7", "UGT1A1", "CPOX", "OPN3", "SHMT2")
507	GOBP_REGULATION_OF_INTESTINAL_ABSORPTION	0.00243902	0.030309	0.69256	1.87594	0	12	c("CYP8B1", "HAMP", "APOA5", "APOA4", "PRAP1", "ENPP7", "ABCG8", "APOA1", "APOA2", "ABCG5")
508	GOMF_ANDROSTAN_3_ALPHA_17_BETA_DIOL_DEHYDROGENASE_ACTIVITY	0.00671141	0.0454423	0.750237	1.87528	2	9	c("HSD17B6", "HSD17B10", "RDH5", "RDH16", "AKR1C4", "DHRS9")
509	GOBP_CELLULAR_CARBOHYDRATE_METABOLIC_PROCESS	0.00444444	0.0362286	0.3519	1.87472	0	241	c("MLYCD", "UGP2", "INPP5K", "GNE", "SORD", "MOGAT2", "KAT2B", "PDK4", "RGN", "AGL", "PCK2", "IGF1", "PHKB", "GPT", "ABHD10", "FBP1", "GYS2", "COQ2", "GBA3", "ACADM", "STBD1", "ACACB", "IDH2", "PRKAG2", "TKFC", "FOXO1", "GPLD1", "IGFBP4", "GOT1", "GNPTG", "BCKDK", "RORA", "ENPP1", "PCK1", "C1QTNF3", "IDH1", "PGAM1", "STAT3", "PPARGC1A", "GBE1", "RBKS", "PPARA", "PCDH12", "SLC35B4", "GNMT", "KHK",…
510	GOBP_ORGANOPHOSPHATE_BIOSYNTHETIC_PROCESS	0.00666667	0.0454423	0.325682	1.87399	0	474	c("PINK1", "MLYCD", "ACAT1", "DHODH", "UPP2", "MTHFD1", "MOCS2", "GCDH", "LCAT", "INPP5K", "HTR2B", "OSBP", "SHMT1", "SOCS2", "NFS1", "PAPSS2", "TK2", "ASPDH", "PI4K2B", "PDK4", "ACSL1", "HAAO", "ADK", "PDHA1", "ATP5F1B", "PITPNM2", "DLD", "DNAJC30", "NMRK1", "PLCG2", "AK3", "HMGCS2", "MOCOS", "ACACB", "LPIN1", "TTC7B", "PEMT", "NADK2", "KMO", "NAMPT", "ATP5F1A", "ADCY1", "PRKAG2", "PCYT1A", "ADC…
511	GOBP_PLASMINOGEN_ACTIVATION	0.00765306	0.0498561	0.558343	1.87381	2	25	c("CLEC3B", "KLKB1", "SERPINF2", "CPB2", "F11", "FGA", "F12", "HPN", "FGB", "FGG", "PLGRKT", "CTSZ", "APOH")
512	GOBP_VERY_LOW_DENSITY_LIPOPROTEIN_PARTICLE_CLEARANCE	0.00222222	0.030309	0.834512	1.87356	0	6	c("APOC3", "APOE", "LRPAP1", "APOC1", "APOC2")
513	GOBP_ANTIGEN_PROCESSING_AND_PRESENTATION_OF_ENDOGENOUS_PEPTIDE_ANTIGEN	0.00496278	0.0384171	0.608333	1.87291	1	19	c("AZGP1", "B2M", "HLA-B", "HLA-E", "HLA-C", "HLA-F", "HLA-A", "IDE", "HFE", "HLA-G", "HLA-H", "ERAP1")
514	GOBP_NEGATIVE_REGULATION_OF_LIPID_CATABOLIC_PROCESS	0.004914	0.0384171	0.596026	1.87177	1	20	c("ETFBKMT", "APOC3", "ACACB", "GPLD1", "SORL1", "MFSD2A", "APOC1", "PLIN5", "FMC1", "BSCL2")
515	GOBP_PROTEIN_IMPORT_INTO_PEROXISOME_MATRIX	0.00243902	0.030309	0.690839	1.87128	0	12	c("LONP2", "PEX1", "PEX14", "PEX13", "PEX7", "PEX16", "PEX5", "PEX12")
516	GOBP_ISOLEUCINE_METABOLIC_PROCESS	0.00230415	0.030309	0.816005	1.87122	0	7	c("ACAT1", "HSD17B10", "ACADSB", "SDSL", "ILVBL", "SDS")
517	GOBP_REGULATION_OF_OPSONIZATION	0.00671141	0.0454423	0.748166	1.87011	2	9	c("COLEC10", "C4BPA", "FCN3", "MBL2", "C4BPB", "COLEC11", "PLA2G5")
518	GOBP_REGULATION_OF_CELLULAR_CARBOHYDRATE_METABOLIC_PROCESS	0.00332226	0.0310995	0.390789	1.86968	0	125	c("MLYCD", "INPP5K", "KAT2B", "PDK4", "RGN", "IGF1", "GPT", "FBP1", "ACADM", "ACACB", "FOXO1", "GPLD1", "IGFBP4", "BCKDK", "RORA", "ENPP1", "C1QTNF3", "PGAM1", "STAT3", "PPARGC1A", "PPARA", "SLC35B4", "GNMT", "KHK", "PRKCE", "FAM3A", "NNMT", "IRS1", "PFKFB1", "DGAT2", "ZMPSTE24", "GCGR", "SCARB2", "PPP1R3B", "SIK1", "POMC", "IRS2", "RORC", "INSR", "MST1", "PDK2", "ADIPOR1", "PRKN", "CBFA2T3", "C1…
519	GOBP_L_PHENYLALANINE_METABOLIC_PROCESS	0.00671141	0.0454423	0.747709	1.86897	2	9	c("QDPR", "HGD", "GSTZ1", "TAT", "FAH", "PAH", "HPD")
520	GOBP_RESPONSE_TO_MISFOLDED_PROTEIN	0.00767263	0.0498825	0.56133	1.86725	2	24	c("HDAC6", "F12", "CLU", "VCP", "RNF185", "KLHL15", "STUB1", "DNAJB12", "ATXN3", "DERL1", "TOR1A", "RNF5", "SDF2L1", "DNAJB14")
521	GOMF_INTRAMOLECULAR_OXIDOREDUCTASE_ACTIVITY_TRANSPOSING_C_C_BONDS	0.00243902	0.030309	0.688835	1.86586	0	12	c("EHHADH", "ECI2", "ECH1", "ECI1", "EBPL", "GSTA1", "EBP", "DDT", "IDI1")
522	GOBP_ORGANIC_HYDROXY_COMPOUND_TRANSPORT	0.00395257	0.0333185	0.35876	1.86577	0	199	c("PINK1", "STARD5", "LCAT", "SCP2", "OSBP", "SLC27A5", "ABCB4", "RBP4", "ABAT", "CYP8B1", "KCNB1", "SLC22A1", "APOC3", "SLCO2B1", "PON1", "MAOB", "APOA5", "SLCO1B3", "REN", "APOA4", "SLCO1A2", "CLU", "SEC24A", "SLCO1B1", "SLC22A3", "SLC10A1", "CES1", "CETP", "APOE", "ABCB11", "AQP9", "APOC1", "CYP7A1", "TSKU", "GPS2", "OSBPL11", "AQP7", "SLC51A", "RAB3A", "STX12", "ARV1", "SYT7", "ABCA8", "VPS4A…
523	GOBP_AMMONIUM_ION_METABOLIC_PROCESS	0.005	0.0384171	0.630015	1.86534	1	16	c("ALDH2", "HDC", "DMGDH", "SRD5A1", "ALDH7A1", "SLC22A3", "HNMT", "PDE1B", "RNF180")
524	GOBP_POSITIVE_REGULATION_OF_TRIGLYCERIDE_LIPASE_ACTIVITY	0.00671141	0.0454423	0.745547	1.86356	2	9	c("APOA5", "APOA4", "GPIHBP1", "APOH", "NR1H2", "APOC2", "ABHD5", "APOA1")
525	GOBP_HEMOSTASIS	0.004	0.0334839	0.359615	1.86295	0	197	c("SERPING1", "PROZ", "PAPSS2", "KLKB1", "ABAT", "SCUBE1", "F8", "SERPINF2", "PLCG2", "AK3", "CPB2", "F9", "F11", "FGA", "CYP4F2", "SERPINC1", "F13B", "PLG", "HBB", "KNG1", "F12", "SAA1", "DGKH", "PAFAH2", "C4BPB", "PROS1", "FGB", "VWF", "SERPINA10", "HPS5", "CD34", "TBXA2R", "HRG", "GAS6", "F7", "APOE", "PRDX2", "FGG", "TLR4", "CYP4F11", "GPI", "F5", "SELP", "APOH", "GGCX", "SERPIND1", "VKORC1",…
526	GOMF_BIOTIN_BINDING	0.00221729	0.030309	0.895647	1.86285	0	5	c("PCCA", "ACACB", "PC", "MCCC1")
527	GOMF_FATTY_ACYL_COA_SYNTHASE_ACTIVITY	0.00221729	0.030309	0.894704	1.86089	0	5	c("ACSM2A", "ACSM2B", "ACSM5", "ACSM3", "ACSM1")
528	GOCC_ER_UBIQUITIN_LIGASE_COMPLEX	0.00671141	0.0454423	0.744392	1.86067	2	9	c("DERL2", "OS9", "SYVN1", "SEL1L", "RHBDD2", "FAM8A1", "DERL1")
529	GOMF_COA_HYDROLASE_ACTIVITY	0.004914	0.0384171	0.59183	1.85859	1	20	c("HIBCH", "ACOT13", "ACAA2", "NUDT7", "ACOT2", "BAAT", "ACOT1", "ACOT12", "ACOT4")
530	GOBP_TEMPERATURE_HOMEOSTASIS	0.00347222	0.0312079	0.377911	1.8582	0	141	c("HADH", "FABP4", "CPT2", "FH", "ACADVL", "ACOT13", "DIO2", "DECR1", "ABAT", "ACSL1", "GADD45G", "LPIN1", "ACADL", "PEMT", "ALPL", "OMA1", "FOXO1", "G0S2", "ABHD6", "ADRB2", "TRPV1", "EPAS1", "DHRS7B", "STAT3", "CEBPB", "PPARGC1A", "TLR4", "NOVA2", "EDNRB", "DBH", "FTO", "MFN2", "SLC25A44", "PPARGC1B", "BSCL2", "GATM", "ADIPOR2", "PTGER3", "FGF21", "PLCL2", "ALDH1A1", "ADIPOR1", "NR1H2", "NPR3",…
531	GOBP_ALANINE_CATABOLIC_PROCESS	0.00221729	0.030309	0.893187	1.85774	0	5	c("GPT", "AGXT2", "DAO", "AGXT", "GPT2")
532	GOBP_ARGININE_CATABOLIC_PROCESS	0.00671141	0.0454423	0.742717	1.85649	2	9	c("OAT", "FAH", "ARG2", "NOS2", "ARG1", "ATP2B4", "NOS3")
533	GOBP_MONOSACCHARIDE_METABOLIC_PROCESS	0.00425532	0.0351328	0.350278	1.8562	0	227	c("MLYCD", "GPD1", "INPP5K", "SORD", "RBP4", "KAT2B", "PDK4", "RGN", "FUCA1", "PCK2", "PDHA1", "IGF1", "DCXR", "GPT", "FBP1", "ACADM", "MAN2B2", "ACACB", "FUOM", "PC", "OMA1", "FOXO1", "GPLD1", "IGFBP4", "PGM1", "BCKDK", "SLC25A13", "RORA", "ENPP1", "PCK1", "SLC37A4", "C1QTNF3", "ALDOB", "PDHB", "NPY1R", "PPARGC1A", "RBKS", "PPARA", "GSTO1", "SLC35B4", "GNMT", "KHK", "SLC23A2", "GPI", "SLC25A10",…
534	GOCC_RESPIRATORY_CHAIN_COMPLEX_IV	0.004914	0.0384171	0.591062	1.85618	1	20	c("UQCRC2", "COX7B", "NDUFA4", "COX4I1", "COX4I2", "UQCRFS1", "COX6A1", "COX7A1", "COX5B", "COX5A", "COX7C", "COX8A", "COX6B1", "COX7A2", "COX6C", "COA6")
535	GOCC_MITOCHONDRIAL_PYRUVATE_DEHYDROGENASE_COMPLEX	0.00230415	0.030309	0.807694	1.85216	0	7	c("PDHA1", "DLD", "PDHX", "PDHB", "PDK2", "PDK1")
536	GOBP_GLYCINE_METABOLIC_PROCESS	0.00244499	0.030309	0.632731	1.85203	0	15	c("SHMT1", "RIDA", "AGXT2", "GLYAT", "BAAT", "AGXT", "GCSH", "GLDC", "GCAT", "AMT", "SHMT2")
537	GOBP_LIPID_HYDROXYLATION	0.00230415	0.030309	0.807468	1.85164	0	7	c("CYP3A4", "CYP2C8", "CYP1A1", "CYP4A22", "CYP2E1", "CYP3A5")
538	GOMF_BETA_2_MICROGLOBULIN_BINDING	0.00454545	0.0366183	0.772605	1.85157	1	8	c("HLA-E", "HLA-F", "CD1D", "FCGRT", "HLA-A", "HFE", "HLA-H", "MR1")
539	GOBP_TETRAHYDROBIOPTERIN_METABOLIC_PROCESS	0.00230415	0.030309	0.807396	1.85148	0	7	c("QDPR", "PTS", "PCBD1", "PCBD2", "GCH1", "SPR")
540	GOBP_SULFUR_AMINO_ACID_BIOSYNTHETIC_PROCESS	0.005	0.0384171	0.625273	1.8513	1	16	c("MTHFD1", "CTH", "ADI1", "BHMT2", "CDO1", "BHMT", "CBS")
541	HALLMARK_REACTIVE_OXYGEN_SPECIES_PATHWAY	0.00540541	0.0395452	0.458986	1.85042	1	48	c("NDUFS2", "CAT", "MSRA", "GLRX2", "HMOX2", "GLRX", "MGST1", "PRDX6", "PRDX2", "SOD1", "GPX3", "NDUFA6", "SOD2", "GCLC", "ATOX1", "GPX4", "TXNRD2", "NDUFB4")
542	GOBP_REGULATION_OF_CARBOHYDRATE_METABOLIC_PROCESS	0.00352113	0.031413	0.36977	1.8483	0	153	c("MLYCD", "GPD1", "INPP5K", "KAT2B", "PDK4", "RGN", "IGF1", "GPT", "FBP1", "ACADM", "TREX1", "ACACB", "PRKAG2", "FOXO1", "GPLD1", "IGFBP4", "BCKDK", "RORA", "ENPP1", "C1QTNF3", "PGAM1", "STAT3", "PPARGC1A", "PPARA", "JMJD8", "SLC35B4", "GNMT", "KHK", "PRKCE", "FAM3A", "NNMT", "IRS1", "PFKFB1", "DGAT2", "ZMPSTE24", "GCGR", "SCARB2", "PPP1R3B", "SIK1", "POMC", "IRS2", "RORC", "INSR", "MST1", "PDK2…
543	GOBP_ANTIGEN_PROCESSING_AND_PRESENTATION_OF_ENDOGENOUS_ANTIGEN	0.00767263	0.0498825	0.55534	1.84732	2	24	c("AZGP1", "B2M", "HLA-B", "HLA-E", "HLA-C", "HLA-F", "CD1D", "HLA-A", "IDE", "HFE", "HLA-G", "HLA-H", "ERAP1")
544	GOMF_PROTEIN_CARRIER_CHAPERONE	0.00253165	0.030309	0.60812	1.84703	0	18	c("COX18", "EMC6", "CLU", "PEX19", "EMC7", "EMC4", "EMC3", "TIMM10", "BAG3", "EMC9", "EMC8", "OXA1L")
545	GOBP_NEGATIVE_REGULATION_OF_HYDROGEN_PEROXIDE_METABOLIC_PROCESS	0.00443459	0.0362286	0.887404	1.84571	1	5	c("CTNS", "HP", "HDAC6", "FYN")
546	GOBP_HYDROGEN_PEROXIDE_CATABOLIC_PROCESS	0.00507614	0.0384502	0.61645	1.84568	1	17	c("CAT", "HP", "PRDX3", "HBB", "APOA4", "PRDX2", "GPX3", "HBA2", "GPX1", "PRDX4", "HBA1", "PRDX5")
547	GOBP_TETRAPYRROLE_CATABOLIC_PROCESS	0.00243902	0.030309	0.68108	1.84485	0	12	c("BLVRB", "SLCO2B1", "HMOX2", "SLCO1B3", "SLCO1B1", "AMBP")
548	GOBP_CELLULAR_DETOXIFICATION_OF_ALDEHYDE	0.00671141	0.0454423	0.737838	1.84429	2	9	c("ADH4", "ESD", "ADH5", "RDH11", "PARK7", "ALDH1A1", "AKR1A1")
549	GOMF_OXIDOREDUCTASE_ACTIVITY_ACTING_ON_THE_CH_NH_GROUP_OF_DONORS	0.00250627	0.030309	0.532345	1.84415	0	27	c("ETFDH", "QDPR", "MTHFD1", "DMGDH", "BLVRB", "ALDH4A1", "PAOX", "AASS", "PIPOX", "SARDH")
550	GOBP_ORGANIC_ANION_TRANSPORT	0.00465116	0.0372518	0.342119	1.84409	0	264	c("SLC25A11", "SLC6A13", "SFXN1", "CTNS", "SLC27A5", "ABCC6", "ABCB4", "SLC6A12", "ABAT", "SLC25A4", "SLC5A6", "SLCO2B1", "SLC25A15", "MPC1", "CYP4F2", "KMO", "ABCG2", "SLC2A10", "SLC16A4", "SLC16A11", "SLC1A1", "SLC35D1", "SLC25A42", "SLCO1B3", "MGST1", "PLA2G2A", "SLC39A8", "SLCO2A1", "SLCO1A2", "SLC13A5", "GLTPD2", "SFXN5", "SLC25A13", "SLC38A2", "AGXT", "SLCO1B1", "SLC22A3", "SLC16A2", "TRPV1…
551	GOBP_ANTIGEN_PROCESSING_AND_PRESENTATION_OF_PEPTIDE_ANTIGEN_VIA_MHC_CLASS_I	0.00501253	0.0384502	0.519011	1.84372	1	29	c("SAR1B", "AZGP1", "B2M", "HLA-B", "HLA-E", "HLA-C", "HLA-F", "TAPBPL", "HLA-A", "IDE", "HFE", "HLA-G", "HLA-H", "CALR", "ERAP1", "MR1")
552	GOBP_REGULATION_OF_VASCULOGENESIS	0.00244499	0.030309	0.629851	1.8436	0	15	c("TMEM100", "KDR", "XDH", "CD34", "RAPGEF2", "RAMP2", "HEY2", "CEACAM1")
553	GOBP_NEGATIVE_REGULATION_OF_FATTY_ACID_BIOSYNTHETIC_PROCESS	0.00244499	0.030309	0.629674	1.84308	0	15	c("ACADVL", "INSIG1", "APOC3", "ACADL", "APOC1", "CYP7A1", "CEACAM1", "INSIG2", "WDTC1", "ERLIN2")
554	GOCC_LATE_ENDOSOME	0.00446429	0.0363289	0.346768	1.84307	0	240	c("RILP", "WDR81", "DYSF", "CTNS", "CRHBP", "DERL2", "SLC31A1", "ANXA6", "MAP1LC3A", "AP5M1", "MCOLN1", "SPPL2A", "SLC1A1", "HDAC6", "APOA5", "STEAP3", "TMEM192", "SLC2A4", "ABHD6", "STX8", "SLC31A2", "LAMP1", "LAMP2", "MAGI2", "SORL1", "GFRA1", "LAMTOR2", "SPAAR", "CHID1", "TTPA", "ARL8A", "RAPGEF2", "CLTCL1", "RMC1", "OSBPL11", "VPS18", "VAMP7", "PSAP", "RHOB", "VTI1B", "VAMP5", "CHMP2A", "VPS3…
555	GOMF_OXIDOREDUCTASE_ACTIVITY_ACTING_ON_A_SULFUR_GROUP_OF_DONORS	0.00536193	0.0394067	0.451078	1.84269	1	51	c("SUOX", "DLD", "PRDX3", "MSRA", "PCYOX1", "SELENBP1", "GLRX2", "GLRX", "TXNDC17", "CCS", "GSTO1", "MSRB1", "MSRB2", "STAB1", "TXNRD2", "TXNL1", "SESN2", "GLRX5", "ERO1B", "TXN2", "P4HB")
556	GOCC_MICOS_COMPLEX	0.00454545	0.0366183	0.768047	1.84065	1	8	c("APOO", "MICOS13", "CHCHD10", "MICOS10", "IMMT", "APOOL", "CHCHD6")
557	GOBP_ANDROGEN_BIOSYNTHETIC_PROCESS	0.00454545	0.0366183	0.767691	1.83979	1	8	c("SRD5A2", "SRD5A1", "HSD17B6", "CYP17A1")
558	GOBP_CELLULAR_GLUCAN_METABOLIC_PROCESS	0.00566572	0.0409215	0.433497	1.83933	1	62	c("UGP2", "INPP5K", "AGL", "IGF1", "PHKB", "GYS2", "ACADM", "STBD1", "PRKAG2", "ENPP1", "GBE1", "PCDH12", "GNMT", "KHK", "PYGL", "IRS1", "GCGR", "PPP1R3B", "POMC", "IRS2", "INSR", "NHLRC1")
559	GOBP_OXALOACETATE_TRANSPORT	0.00443459	0.0362286	0.88419	1.83902	1	5	c("SLC25A11", "SLC13A5", "SLC25A30", "SLC25A10")
560	GOBP_POSITIVE_REGULATION_OF_CELLULAR_AMINE_METABOLIC_PROCESS	0.00454545	0.0366183	0.766813	1.83769	1	8	c("ABAT", "MAOB", "PAOX", "NR1H4", "PARK7")
561	GOBP_THALAMUS_DEVELOPMENT	0.00444444	0.0362286	0.818456	1.83751	1	6	c("SRD5A1", "OGDH", "UQCRQ", "SHH")
562	GOBP_PHOSPHOLIPASE_C_ACTIVATING_G_PROTEIN_COUPLED_RECEPTOR_SIGNALING_PATHWAY	0.00265957	0.030309	0.443332	1.83642	0	53	c("ESR1", "HTR2B", "ADRA1A", "GNA14", "ADRA1B", "NMUR1", "ANO1", "GPR4", "EDNRB", "TGM2", "S1PR1", "F2", "ACTN2", "PTGER3", "NPR3", "PTH1R", "C5AR2", "F2RL3", "P2RY8", "P2RY2")
563	GOBP_VITAMIN_K_METABOLIC_PROCESS	0.00454545	0.0366183	0.765997	1.83574	1	8	c("CYP4F2", "CYP4F3", "CYP4F11", "CBR1", "VKORC1", "CYP4F12")
564	GOBP_RETINOIC_ACID_METABOLIC_PROCESS	0.00501253	0.0384502	0.516716	1.83556	1	29	c("CYP3A4", "ADH1B", "CYP26A1", "ALDH8A1", "ADH1C", "CYP2C8", "CYP1A1", "ADH1A", "ADH6", "BCO2", "UGT1A3", "RBP1", "CYP3A5", "UGT1A9")
565	GOBP_LYSINE_CATABOLIC_PROCESS	0.00666667	0.0454423	0.817392	1.83512	2	6	c("DLST", "AADAT", "AASS", "PIPOX", "CRYM", "HYKK")
566	GOCC_LIPID_DROPLET	0.00298507	0.0310995	0.405801	1.83419	0	88	c("FABP4", "PNPLA7", "METTL7A", "SMPD1", "HSD17B13", "PNPLA4", "ZFYVE1", "DHRS3", "G0S2", "SCCPDH", "VCP", "CES1", "PLIN4", "PLIN5", "AQP7", "LIPE", "DGAT2", "RBP1", "C18orf32", "BSCL2", "TMEM135", "METTL7B", "NSDHL", "APOB", "HSD17B11", "RAB18", "HSD3B7", "LSS", "CYB5R3", "LMLN", "ABHD5", "BCAP31", "RSAD2", "FAAH2", "PNPLA2", "STARD13", "CIDEC", "AIFM2", "GIMAP7", "SIGMAR1", "PLA2G4C", "RAB7A", …
567	GOBP_PROTEIN_REPAIR	0.00460829	0.0370008	0.799497	1.83336	1	7	c("MSRA", "FN3K", "MSRB1", "MSRB2", "PARK7")
568	GOBP_TRICARBOXYLIC_ACID_METABOLIC_PROCESS	0.00240964	0.030309	0.656984	1.8333	0	13	c("IDH2", "ACO2", "ACO1", "IDH3G", "ASS1", "IDH1", "IDH3A", "IDH3B")
569	GOBP_POSITIVE_REGULATION_OF_AUTOPHAGY_OF_MITOCHONDRION	0.00243902	0.030309	0.676735	1.83308	0	12	c("SLC25A4", "VPS13D", "BNIP3", "FBXO7", "PARK7", "PRKN", "SLC25A5")
570	GOMF_HYDROPEROXY_ICOSATETRAENOATE_DEHYDRATASE_ACTIVITY	0.00666667	0.0454423	0.81618	1.8324	2	6	c("CYP1A2", "CYP1A1", "PTGIS", "CYP1B1")
571	GOBP_CELLULAR_RESPONSE_TO_OXYGEN_RADICAL	0.00253165	0.030309	0.603189	1.83205	0	18	c("GLRX2", "APOA4", "CCS", "PRDX2", "SOD1", "FBLN5", "SOD2", "NOS3", "GCH1")
572	GOBP_METHIONINE_METABOLIC_PROCESS	0.005	0.0384171	0.617625	1.82865	1	16	c("MTHFD1", "ADI1", "MSRA", "MAT1A", "BHMT2", "GNMT", "BHMT")
573	GOBP_NUCLEOSIDE_BISPHOSPHATE_CATABOLIC_PROCESS	0.00681818	0.0460359	0.762945	1.82842	2	8	c("MLYCD", "ACAT1", "NUDT7", "NUDT8", "FITM2")
574	GOBP_GLUTAMATE_CATABOLIC_PROCESS	0.00666667	0.0454423	0.814278	1.82813	2	6	c("GOT2", "GOT1", "ADHFE1", "GLUL")
575	GOMF_OXIDOREDUCTASE_ACTIVITY_ACTING_ON_PAIRED_DONORS_WITH_INCORPORATION_OR_REDUCTION_OF_MOLECULAR_OXYGEN_REDUCED_IRON_SULFUR_PROTEIN_AS_ONE_DONOR_AND_INCORPORATION_OF_ONE_ATOM_OF_OXYGEN	0.00666667	0.0454423	0.814009	1.82753	2	6	c("CYP2U1", "CYP4F2", "CYP4A22", "CYP4A11", "CYP11A1", "CYP4F12")
576	GOBP_LEUCINE_METABOLIC_PROCESS	0.00460829	0.0370008	0.796588	1.82669	1	7	c("IVD", "MCCC2", "HMGCL", "AUH", "MCCC1")
577	GOCC_PROTEASOME_ACCESSORY_COMPLEX	0.00746269	0.0490136	0.552161	1.82631	2	23	c("PSMC2", "PSMD7", "PSMD6", "PSMD8", "PSMC1", "ADRM1", "PSMD9", "PSMC3", "PSME2", "PSME1", "PSMC6", "PSMC4", "PSMD2", "PSMD14", "PSMD1", "PSMD12", "PSMD13", "PSMC5", "PSMD11", "PSMD4")
578	GOBP_INORGANIC_ION_TRANSMEMBRANE_TRANSPORT	0.00724638	0.0479855	0.315163	1.82267	0	537	c("KCNN2", "RHCG", "SLC25A11", "SLC6A13", "HTR2B", "CTNS", "KCNJ8", "COX7B", "PPIF", "MICU1", "GSTM2", "ISCU", "RAMP3", "ABCC9", "SLC6A12", "KCNB1", "NNT", "RGN", "SLC31A1", "UQCRC1", "ATP5F1B", "ABCB8", "SLC25A4", "SLC5A6", "ANXA6", "DNAJC30", "VAMP2", "HAMP", "PLCG2", "PCYOX1", "ATP6V0E2", "ATP6V0D1", "TMEM175", "GPM6A", "NDUFA4", "MCOLN1", "SCN4B", "TACO1", "KCNMA1", "SLC2A10", "SLC9B2", "SLC1…
579	GOBP_RESPONSE_TO_INCREASED_OXYGEN_LEVELS	0.00746269	0.0490136	0.565999	1.82241	2	21	c("CAT", "ATP6V0D1", "CYP1A1", "FOXO1", "FAS", "BNIP3", "SOD2", "POLB", "TXNRD2", "ATP6V1A")
580	GOMF_CARBON_SULFUR_LYASE_ACTIVITY	0.00240964	0.030309	0.652663	1.82124	0	13	c("CTH", "MGST3", "MGST2", "HCCS", "LTC4S", "ACCS", "GSTM4", "KYAT3")
581	GOBP_RESPONSE_TO_CGMP	0.00665188	0.0454423	0.875386	1.82071	2	5	c("PDE2A", "REN", "RAPGEF2")
582	GOBP_HIGH_DENSITY_LIPOPROTEIN_PARTICLE_ASSEMBLY	0.00240964	0.030309	0.652249	1.82009	0	13	c("LCAT", "APOA5", "APOA4", "PRKACA", "APOE", "NR1H2", "ABCA7", "APOA1", "APOA2")
583	GOBP_ICOSANOID_CATABOLIC_PROCESS	0.00681818	0.0460359	0.759239	1.81954	2	8	c("CYP4F2", "CYP4F3", "CYP4A11", "HPGD", "CYP4F11", "CYP4F12", "ABHD16A")
584	GOBP_CATECHOL_CONTAINING_COMPOUND_CATABOLIC_PROCESS	0.00691244	0.0464445	0.793431	1.81945	2	7	c("MAOB", "MAOA", "DBH", "LRTOMT")
585	GOBP_HOMOCYSTEINE_METABOLIC_PROCESS	0.00243902	0.030309	0.671107	1.81783	0	12	c("CTH", "MMUT", "TST", "CPS1", "BHMT", "CBS")
586	GOBP_NUCLEOBASE_CONTAINING_SMALL_MOLECULE_INTERCONVERSION	0.00691244	0.0464445	0.792577	1.81749	2	7	c("GLRX", "NUDT13", "AK1", "GUK1", "CMPK1", "AK2")
587	GOCC_ER_TO_GOLGI_TRANSPORT_VESICLE_MEMBRANE	0.00549451	0.0398942	0.434899	1.81699	1	57	c("SAR1B", "B2M", "SEC16B", "SEC24A", "SEC31B", "SEC24B", "MCFD2", "SEC23A", "HLA-B", "HLA-E", "HLA-C", "HLA-F", "VTI1B", "TMED7", "SEC22B", "SEC24D", "TMED10", "SEC31A", "HLA-A", "HLA-G", "CNIH3", "HLA-H", "CD59", "USO1", "SAR1A", "CNIH1", "SEC16A", "HLA-DRB5", "TMED2", "STX5", "PEF1", "SREBF1", "VTI1A", "STX17")
588	GOBP_IRON_ION_TRANSPORT	0.00533333	0.0394067	0.44549	1.81658	1	50	c("STEAP4", "SFXN1", "HPX", "ISCU", "HAMP", "B2M", "MCOLN1", "TFR2", "STEAP3", "SLC25A28", "SLC39A8", "PGRMC2", "HRG", "SLC48A1", "TF", "SLC39A14", "CP", "SLC40A1", "FLVCR2", "SLC25A37", "HFE", "ABCB6")
589	GOBP_CELLULAR_CARBOHYDRATE_CATABOLIC_PROCESS	0.00522193	0.0390744	0.494934	1.81613	1	33	c("SORD", "AGL", "ABHD10", "GBA3", "STBD1", "TKFC", "PGAM1", "PYGL", "GK", "IDNK", "SCARB2", "PPP1R3B", "TIGAR", "ENOSF1", "GUSB", "PFKM", "PYGM")
590	GOCC_MIB_COMPLEX	0.00240964	0.030309	0.650534	1.8153	0	13	c("HSPA9", "APOO", "MICOS13", "SAMM50", "MICOS10", "IMMT", "APOOL", "CHCHD6")
591	GOBP_POSITIVE_REGULATION_OF_TRIGLYCERIDE_BIOSYNTHETIC_PROCESS	0.00240964	0.030309	0.650431	1.81502	0	13	c("RGN", "GPLD1", "MFSD2A", "PLIN5", "DGAT2", "LDLR", "NR1H2", "CNEP1R1", "SCARB1", "SLC27A1", "SREBF1")
592	GOMF_FMN_BINDING	0.00240385	0.030309	0.633559	1.81446	0	14	c("HAO1", "NDUFV1", "POR", "HAO2", "NOS2", "PNPO", "IYD", "NOS3", "DUS2")
593	GOMF_STEROID_BINDING	0.00299401	0.0310995	0.405203	1.81385	0	85	c("STARD5", "ESR1", "SCP2", "OSBP", "CYP3A4", "INSIG1", "PGRMC1", "HSD11B1", "APOC3", "ANXA6", "APOA5", "KL", "APOA4", "AKR1D1", "RORA", "GC", "APOF", "PGRMC2", "CETP", "AR", "CD81", "OSBPL11", "ESRRA", "NR3C1", "NR1H4", "SCARB2", "ATP1A2", "SERPINA6", "RORC")
594	GOBP_REGULATION_OF_CARDIAC_MUSCLE_CONTRACTION_BY_REGULATION_OF_THE_RELEASE_OF_SEQUESTERED_CALCIUM_ION	0.00496278	0.0384171	0.58915	1.81385	1	19	c("GSTM2", "CASQ2", "PRKACA", "GSTO1", "PLN", "ATP1A2", "CLIC2", "TMEM38A", "DMD", "CACNA1C")
595	GOMF_CARBOHYDRATE_BINDING	0.003861	0.032973	0.349073	1.81304	0	193	c("SELE", "CLEC3B", "UGP2", "GALNT15", "SORD", "COLEC10", "PHYH", "MRC1", "AGL", "ENG", "FBP1", "MAN2B2", "STBD1", "FUOM", "FBXO2", "FCN3", "APCS", "CD302", "ASGR1", "ASGR2", "MBL2", "ENPP1", "CLEC1A", "ALDOB", "OS9", "CLN5", "CD34", "CLEC14A", "GBE1", "CHID1", "GPI", "DBH", "PYGL", "SIGLEC11", "EMC7", "SELP", "PRG2", "PPP1R3B", "GALNT16", "CLEC2B", "CHI3L1", "CDIPT", "PRG4", "MAN2C1", "H6PD", "V…
596	GOCC_CYTOPLASMIC_UBIQUITIN_LIGASE_COMPLEX	0.00240964	0.030309	0.64969	1.81295	0	13	c("DERL2", "OS9", "SYVN1", "SEL1L", "RHBDD2", "FAM8A1", "ELOB", "DERL1")
597	GOBP_CELLULAR_RESPONSE_TO_GLUCAGON_STIMULUS	0.00691244	0.0464445	0.790138	1.8119	2	7	c("ASS1", "PCK1", "ARG1", "CPS1", "GCGR", "FGF21", "GJB2")
598	GOBP_RESPONSE_TO_ETHANOL	0.00297619	0.0310995	0.402885	1.81162	0	86	c("GOT2", "CRHBP", "ABAT", "CAT", "CD14", "HAMP", "HMGCS2", "MAOB", "ALAD", "ATP5F1A", "FYN", "CDO1", "SLC2A4", "TUFM", "ADH6", "HPGD", "SLC10A1", "TBXA2R", "PPARA", "ABCB11", "SOD1", "MGMT", "CYP7A1", "CYP2E1", "ST6GAL1", "SLC23A2", "PRKCE", "ITPR2", "DBH", "CPT1A", "SOD2", "POLB")
599	GOBP_PROTEIN_LOCALIZATION_TO_ENDOPLASMIC_RETICULUM	0.00566572	0.0409215	0.426744	1.81067	1	62	c("TAPT1", "INSIG1", "MIA3", "SRPRA", "EDEM1", "HERPUD1", "SEC16B", "SEC62", "SRP54", "OS9", "GABARAPL2", "RER1", "DDRGK1", "KDELR2", "BCAP29", "RTN4", "SPCS3", "INSIG2", "SPCS1", "BCAP31", "SRP19", "SEC16A", "SRP9", "SEC61B", "LRRK2", "SEC61A1")
600	GOMF_METALLOCHAPERONE_ACTIVITY	0.00671141	0.0454423	0.72423	1.81028	2	9	c("MMAA", "SCO1", "FXN", "COX17", "ATOX1", "TF", "PARK7")
601	GOMF_RETINOL_BINDING	0.00671141	0.0454423	0.724089	1.80993	2	9	c("RBP4", "ADH4", "RBP7", "RBP5", "C8G", "RBP1")
602	GOBP_MITOCHONDRIAL_PROTEIN_PROCESSING	0.00240964	0.030309	0.648497	1.80962	0	13	c("IMMP2L", "OMA1", "MIPEP", "PMPCB", "SPG7", "AFG3L2", "PMPCA", "SIRT4", "LRRK2")
603	GOBP_BILE_ACID_SIGNALING_PATHWAY	0.00487805	0.0384171	0.667565	1.80824	1	12	c("CIDEB", "CYP8B1", "SLC10A1", "ABCB11", "CYP7A1", "NR1H4", "DGAT2", "ABCG8", "GPBAR1")
604	GOBP_REGULATION_OF_COMPLEMENT_ACTIVATION	0.00506329	0.0384502	0.595215	1.80783	1	18	c("SERPING1", "C4BPA", "CFH", "C3", "C4BPB", "C1QBP", "CD55", "CD5L", "VSIG4", "CD59", "A2M")
605	GOBP_VASCULAR_PROCESS_IN_CIRCULATORY_SYSTEM	0.004	0.0334839	0.348387	1.80711	0	198	c("PDE2A", "SLC6A13", "HTR2B", "ADRA1A", "KCNJ8", "ABCC9", "PLVAP", "ADRA1B", "SLC22A1", "SLC5A6", "SERPINF2", "SLCO2B1", "FGA", "KCNMA1", "ABCG2", "SLC2A10", "SLC1A1", "KNG1", "VSTM4", "SLC2A4", "TEK", "SLC38A2", "ADRB2", "FGB", "SLC22A3", "SLC16A2", "RAP1GDS1", "ACTA2", "CDH5", "SLC1A2", "TBXA2R", "MFSD2A", "APOE", "FAAH", "SLC7A2", "FGG", "SOD1", "ATP2B4", "GPR4", "EDNRB", "DBH", "CPS1", "SLC6…
606	GOBP_NEGATIVE_REGULATION_OF_RESPONSE_TO_BIOTIC_STIMULUS	0.0031348	0.0310995	0.394016	1.80641	0	97	c("SERPING1", "CRK", "TREX1", "FOXP3", "RNF125", "TKFC", "HTRA1", "ARG2", "MUL1", "ISG15", "PRDX2", "C1QBP", "ARG1", "DHX58", "HLA-B", "HLA-E", "DUSP10", "SIRT2", "HLA-F", "FAM3A", "ILRUN", "TRIM38", "RIOK3", "STAT2", "NR1H2", "USP15", "CEACAM1", "HLA-A", "VSIG4", "HLA-G", "LILRA2", "ARRB2", "PPM1B", "ATG12", "ITCH", "SPINK5", "KLRD1", "SAMHD1", "USP18", "A2M", "CARD8")
607	GOBP_GLUTATHIONE_METABOLIC_PROCESS	0.00549451	0.0398942	0.431696	1.80361	1	57	c("GSTK1", "CTNS", "GSTZ1", "HAGH", "GSTM2", "GLRX2", "SLC1A1", "MMACHC", "GSTM1", "IDH1", "SLC1A2", "GSTA1", "GSTO1", "GSTA2", "MGST2", "SOD1", "GGT5", "CHAC1", "SOD2", "GCLC", "GPX4", "PARK7", "CLIC2", "GSS", "GSTM4", "GPX1", "GSTM5", "ARL6IP5", "OPLAH", "ETHE1", "GSTA4", "GSTT1", "NAT8")
608	GOBP_POSITIVE_REGULATION_OF_TRIGLYCERIDE_CATABOLIC_PROCESS	0.00671141	0.0454423	0.720523	1.80101	2	9	c("APOA5", "APOA4", "AADAC", "FGF21", "APOC2", "ABHD5", "PNPLA2", "APOA1", "DAGLB")
609	GOBP_POSITIVE_REGULATION_OF_CELLULAR_RESPIRATION	0.00487805	0.0384171	0.66458	1.80015	1	12	c("PINK1", "ISCU", "VCP", "PPARGC1A", "PARK7", "IFNLR1", "IFNAR1")
610	GOMF_ESTRADIOL_17_BETA_DEHYDROGENASE_ACTIVITY	0.00761421	0.0496366	0.601163	1.79991	2	17	c("HSD17B4", "HSD17B6", "HSD17B10", "HSD17B8", "HSD17B14", "HSD17B11", "HSD17B12", "HSD17B2", "HSD17B7", "AKR1C4", "DHRS11")
611	GOMF_IRON_ION_TRANSMEMBRANE_TRANSPORTER_ACTIVITY	0.00671141	0.0454423	0.718952	1.79709	2	9	c("MCOLN1", "SLC25A28", "SLC39A8", "SLC39A14", "SLC40A1", "SLC25A37")
612	GOCC_ENDOCYTIC_VESICLE_LUMEN	0.00496278	0.0384171	0.583175	1.79546	1	19	c("HPX", "HP", "HBB", "SAA1", "APOE", "HBA2", "CTSL", "APOB", "HBA1", "CALR", "APOA1", "HYOU1", "HSP90B1", "SPARC")
613	GOMF_ALCOHOL_DEHYDROGENASE_NADPPLUS_ACTIVITY	0.00746269	0.0490136	0.557235	1.79419	2	21	c("ADH4", "DHRS3", "DHRS4", "AKR1D1", "RDH11", "ALDH3A1", "RDH14", "AKR1A1", "AKR7A2", "RDH13")
614	GOBP_DICARBOXYLIC_ACID_BIOSYNTHETIC_PROCESS	0.00240964	0.030309	0.642612	1.7932	0	13	c("MTHFD1", "GOT2", "HAAO", "KMO", "GOT1", "GLS2", "ACMSD")
615	GOCC_ORGANELLE_ENVELOPE_LUMEN	0.00299401	0.0310995	0.400181	1.79137	0	85	c("PINK1", "AIFM1", "CLPB", "MICU1", "SUOX", "CAT", "NDUFS1", "ALPL", "SIRT5", "MICU2", "SORL1", "BLOC1S1", "SOD1", "OPA1", "CYCS", "COX17", "ARL2BP", "TIMM8A", "NDUFB7", "GATM", "PARK7", "NDUFA8", "AK2", "TIMM10", "CHCHD10", "IMMT", "TRAP1", "THOP1", "NDUFS5")
616	GOBP_MITOPHAGY	0.00263852	0.030309	0.49593	1.7901	0	32	c("PINK1", "SLC25A4", "HDAC6", "RETREG1", "VPS13D", "MFN2", "MAP1LC3B", "PRKN", "USP30", "SLC25A5", "TIGAR", "OPTN")
617	GOBP_REGULATION_OF_TUBE_SIZE	0.0031348	0.0310995	0.390306	1.7894	0	97	c("HTR2B", "ADRA1A", "ADRA1B", "SERPINF2", "FGA", "KCNMA1", "KNG1", "VSTM4", "ADRB2", "FGB", "RAP1GDS1", "ACTA2", "TBXA2R", "APOE", "FAAH", "FGG", "SOD1", "EDNRB", "DBH", "CPS1", "CRP", "SOD2", "GCLC", "NOS3", "ATP1A2", "KLF2", "GCH1", "ADRA2B", "NPR3", "AVPR1A", "ITGA1", "ACE2", "GPX1", "ARHGAP42")
618	GOMF_INSULIN_LIKE_GROWTH_FACTOR_RECEPTOR_BINDING	0.00240385	0.030309	0.624539	1.78863	0	14	c("CRK", "SOCS2", "IGF1", "REN", "PIK3R1", "IRS1", "INSR")
619	GOBP_RESPONSE_TO_METAL_ION	0.0049505	0.0384171	0.331656	1.78772	0	272	c("FABP4", "MT1X", "LCAT", "CYP1A2", "CRHBP", "PPIF", "SORD", "SERPINF1", "MT2A", "ABAT", "CAT", "HAAO", "CD14", "FBP1", "HAMP", "MAP1LC3A", "PLCG2", "B2M", "TAT", "MCOLN1", "HMGCS2", "MAOB", "FGA", "SMPD1", "TFR2", "ALAD", "KCNMA1", "DLG2", "CYP1A1", "SLC1A1", "ADCY1", "MT1E", "GPLD1", "ENDOG", "ACO1", "CASQ2", "SLC13A5", "GPHN", "SLC25A13", "FOSB", "ASS1", "FGB", "OTC", "SDC1", "BNIP3", "FGG", …
620	GOBP_AUTOPHAGY_OF_MITOCHONDRION	0.00301205	0.0310995	0.399406	1.78702	0	84	c("PINK1", "GABARAPL1", "SLC25A4", "WDR45", "MAP1LC3A", "HDAC6", "RETREG1", "CISD2", "SLC25A46", "GABARAP", "VPS13D", "GABARAPL2", "MUL1", "SPATA18", "BNIP3", "FIS1", "FBXO7", "MFN2", "MAP1LC3B", "MAP1LC3B2", "PARK7", "PRKN", "USP30", "SLC25A5", "ATP5IF1", "TIGAR", "ATG12", "WIPI1", "OPTN", "WIPI2", "HAX1")
621	GOMF_ISOPRENOID_BINDING	0.00255754	0.030309	0.494805	1.78481	0	31	c("RBP4", "CYP26A1", "ADH4", "UGT2B7", "RBP7", "RBP5", "UGT2B15", "UGT1A3", "UGT2B4", "C8G", "RBP1", "UGT1A9", "RXRA", "UGT1A4", "SERPINA5", "UGT1A6", "UGT1A1", "OPN3", "ALDH1A2")
622	GOMF_BILE_ACID_TRANSMEMBRANE_TRANSPORTER_ACTIVITY	0.0075	0.049058	0.60205	1.78254	2	16	c("SLCO2B1", "SLCO1B3", "SLCO1A2", "SLCO1B1", "SLC10A1", "ABCB11", "SLC51A", "CEACAM1", "ABCC11", "SLC10A7", "AKR1C4")
623	GOBP_PHENOL_CONTAINING_COMPOUND_BIOSYNTHETIC_PROCESS	0.00255754	0.030309	0.494174	1.78253	0	31	c("ALDH2", "HDC", "CTNS", "DAO", "KL", "PAH", "NR4A2", "RAPGEF2", "DBH", "PARK7", "GCH1", "DDT", "PMEL")
624	GOBP_LIPID_DIGESTION	0.00761421	0.0496366	0.594562	1.78015	2	17	c("CYP8B1", "APOA5", "APOA4", "LDLR", "ENPP7", "ABCG8", "APOA1", "CD36", "ASAH2", "APOA2", "ABCG5")
625	GOMF_17_BETA_HYDROXYSTEROID_DEHYDROGENASE_NADPLUS_ACTIVITY	0.00240385	0.030309	0.621399	1.77964	0	14	c("HSD17B4", "HSD17B6", "HSD17B10", "HSD17B8", "HSD17B14", "HSD17B11", "HSD17B12", "HSD17B2", "AKR1C4", "DHRS11")
626	GOBP_GLYCEROLIPID_CATABOLIC_PROCESS	0.00549451	0.0398942	0.425885	1.77933	1	57	c("APOC3", "PNPLA7", "APOA5", "PNPLA4", "GPLD1", "APOA4", "AADAC", "ABHD6", "PRDX6", "SORL1", "GPIHBP1", "FAAH", "APOC1", "PNPLA8", "PLIN5", "CPS1", "LIPE", "APOB", "LDLR", "FGF21", "APOC2", "MGLL", "ABHD2", "ABHD5", "PLA2G5", "LIPG", "GDE1", "PNPLA2", "ABHD16A", "APOA1", "PLA2G4C", "LIPC", "LPL", "SCARB1", "APOA2", "DAGLB")
627	GOCC_LUMENAL_SIDE_OF_MEMBRANE	0.00255754	0.030309	0.491962	1.77455	0	31	c("BDH1", "SPPL2A", "DNAJC19", "HLA-B", "HLA-E", "HLA-C", "HLA-F", "HLA-A", "CTSA", "HLA-G", "HLA-H", "BCAP31", "CALR")
628	GOCC_CHYLOMICRON	0.00722892	0.0479687	0.635909	1.77449	2	13	c("APOC3", "APOA5", "APOA4", "APOE", "APOC1", "APOH", "APOB", "APOC2", "APOA1", "LPL", "APOA2")
629	GOBP_CELL_REDOX_HOMEOSTASIS	0.00522193	0.0390744	0.483118	1.77277	1	33	c("DLD", "PRDX3", "SLC2A10", "GLRX2", "PRDX6", "ERP44", "NOS2", "PRDX2", "GCLC", "NOS3", "TXNRD2", "TXN2", "GPX1", "PRDX4", "SELENOT", "PRDX5")
630	GOBP_CELLULAR_RESPONSE_TO_ALDEHYDE	0.00722892	0.0479687	0.634818	1.77145	2	13	c("AIFM1", "ADH4", "ESD", "SGK1", "ADH5", "RDH11", "PARK7", "ALDH1A1", "AKR1A1")
631	GOMF_LIPID_TRANSPORTER_ACTIVITY	0.00350877	0.03139	0.36405	1.77124	0	136	c("PITPNA", "STARD5", "FABP4", "CFHR4", "OSBP", "SLC27A5", "ABCB4", "RBP4", "APOC4", "PITPNM2", "SLC27A2", "SLCO2B1", "ATP11C", "SLCO1B3", "ATP8B4", "APOA4", "SLCO2A1", "SLCO1A2", "GLTPD2", "SLCO1B1", "APOF", "ABCA9", "SLC10A1", "MFSD2A", "ABCA6", "CETP", "APOE", "ABCB11", "TTPA", "OSBPL11", "SLC51A", "SLC27A4", "CPTP", "ARV1", "ABCA8", "APOB", "APOL3", "PCTP", "MTTP", "CEACAM1", "PLSCR3", "ANO6"…
632	GOBP_BROWN_FAT_CELL_DIFFERENTIATION	0.00530504	0.0394067	0.462686	1.77045	1	39	c("FABP4", "DIO2", "ALDH6A1", "NUDT7", "SLC2A4", "ADRB2", "DHRS7B", "CEBPB", "PPARGC1A", "BNIP3", "DUSP10", "FTO", "FNDC5", "LRG1")
633	GOMF_ISOCITRATE_DEHYDROGENASE_ACTIVITY	0.00665188	0.0454423	0.849814	1.76753	2	5	c("IDH2", "IDH3G", "IDH1", "IDH3A", "IDH3B")
634	GOBP_NEGATIVE_REGULATION_OF_TRIGLYCERIDE_CATABOLIC_PROCESS	0.00665188	0.0454423	0.849508	1.76689	2	5	c("APOC3", "GPLD1", "SORL1", "PLIN5")
635	GOBP_REGULATION_OF_LIPASE_ACTIVITY	0.00564972	0.0408671	0.398252	1.76651	1	77	c("SELE", "ESR1", "HTR2B", "ADRA1A", "PCSK6", "APOC3", "ANG", "PLAA", "APOA5", "POR", "APOA4", "NMUR1", "GPIHBP1", "APOC1", "PLIN5", "RASGRP4", "APOH", "ANGPTL3", "EGFR", "LRP1", "NR1H2", "APOC2", "AVPR1A", "FURIN", "FLT1", "ARL1", "ABHD5", "PLA2G5", "ANGPTL4", "RHOC", "APOA1")
636	GOBP_GLYCEROLIPID_METABOLIC_PROCESS	0.00512821	0.0386018	0.313876	1.76472	0	345	c("GPD1", "LCAT", "INPP5K", "HTR2B", "SLC27A5", "SOCS2", "INSIG1", "MOGAT2", "PI4K2B", "ACSL1", "CAT", "RGN", "PCK2", "APOC3", "PITPNM2", "PLCG2", "ANG", "PAFAH1B1", "PON1", "PNPLA7", "LPIN1", "TTC7B", "PEMT", "APOA5", "PCYT1A", "PNPLA4", "PLA2G2A", "GPLD1", "DGKH", "APOA4", "THRSP", "AADAC", "DNAJC19", "PIK3R3", "ABHD6", "PRDX6", "C3", "PCK1", "CHPT1", "CISH", "PIGY", "SORL1", "MTMR10", "DHRS7B"…
637	GOBP_POSITIVE_REGULATION_OF_SMOOTH_MUSCLE_CELL_DIFFERENTIATION	0.00671141	0.0454423	0.705881	1.76441	2	9	c("CTH", "ENG", "OLFM2", "SOD2", "SHH", "EFEMP2")
638	GOBP_COPPER_ION_TRANSPORT	0.00733496	0.0483868	0.602198	1.76266	2	15	c("STEAP4", "SLC31A1", "STEAP3", "SLC31A2", "COX17", "ATOX1", "CP")
639	GOBP_SULFUR_AMINO_ACID_CATABOLIC_PROCESS	0.00671141	0.0454423	0.704869	1.76188	2	9	c("TST", "MAT1A", "CSAD", "CDO1", "AGXT", "CBS")
640	GOMF_ORGANIC_ANION_TRANSMEMBRANE_TRANSPORTER_ACTIVITY	0.00342466	0.0310995	0.360926	1.76097	0	135	c("SLC25A11", "SLC6A13", "SFXN1", "CTNS", "SLC6A12", "SLC25A4", "SLC5A6", "SLCO2B1", "SLC25A15", "MPC1", "ABCG2", "SLC2A10", "SLC16A11", "SLC1A1", "SLC35D1", "SLC25A42", "SLCO1B3", "SLC39A8", "SLCO2A1", "SLCO1A2", "SLC13A5", "SFXN5", "SLC25A13", "SLC38A2", "SLCO1B1", "SLC22A3", "SLC25A30", "SLC1A2", "MFSD2A", "SERINC3", "SLC26A1", "SLC2A2", "SLC7A2", "SLC35B4", "SLC25A25", "SLC23A2", "SLC25A10", …
641	GOBP_CALCIUM_IMPORT_INTO_THE_MITOCHONDRION	0.00731707	0.0483539	0.64921	1.75852	2	12	c("MICU1", "MAIP1", "MCUR1", "MICU2", "PSEN2", "MICU3", "AFG3L2", "SLC25A23", "SMDT1")
642	GOBP_RESPONSE_TO_EXTRACELLULAR_STIMULUS	0.00555556	0.0403071	0.313138	1.75829	0	383	c("AIFM1", "ACAT1", "GABARAPL1", "SRD5A2", "GHR", "SORD", "SRD5A1", "CIDEB", "PDK4", "CYP8B1", "CYP26A1", "KCNB1", "ACSL1", "CAT", "AGL", "PCK2", "GPT", "BCKDHB", "WDR45", "HAMP", "MAP1LC3A", "ACADM", "PON1", "HMGCS2", "ACACB", "ALAD", "GLRX2", "CYP1A1", "ALPL", "OMA1", "PRKAG2", "ZFYVE1", "ASGR1", "FOXO1", "POR", "KL", "SIRT5", "RNF152", "FAS", "NR4A2", "ASS1", "PCK1", "SLC38A2", "ADRB2", "LAMP2…
643	GOBP_COENZYME_A_METABOLIC_PROCESS	0.00759494	0.0495781	0.578766	1.75787	2	18	c("ACAT1", "MCCC2", "NUDT7", "PANK1", "NUDT8", "PPCS")
644	GOMF_LIPID_PHOSPHATASE_ACTIVITY	0.00731707	0.0483539	0.648951	1.75782	2	12	c("INPP5K", "EPHX2", "PLPP3", "PLPP6", "PLPPR2", "PLPP1")
645	KEGG_RENIN_ANGIOTENSIN_SYSTEM	0.00722892	0.0479687	0.629892	1.7577	2	13	c("ENPEP", "REN", "CPA3", "THOP1", "ACE2", "CTSA", "MME")
646	GOMF_CARBON_NITROGEN_LYASE_ACTIVITY	0.00722892	0.0479687	0.629013	1.75525	2	13	c("SRR", "APMAP", "ASL", "SDSL", "FTCD", "CHAC1", "GGACT", "SDS", "HAL")
647	GOBP_ORGANELLE_DISASSEMBLY	0.00318471	0.0310995	0.373149	1.75401	0	113	c("PINK1", "GABARAPL1", "SLC25A4", "WDR45", "MAP1LC3A", "HDAC6", "RETREG1", "CISD2", "SLC25A46", "MTIF3", "GABARAP", "VPS13D", "GABARAPL2", "VCP", "MUL1", "SPATA18", "GFM2", "BNIP3", "FIS1", "DDRGK1", "FBXO7", "TEX264", "UBA5", "MFN2", "MAP1LC3B", "MAP1LC3B2", "MCTS1", "PLAAT3", "PARK7", "PRKN", "USP30", "SLC25A5", "ATP5IF1", "UFM1", "TIGAR", "MTIF2", "ATG12", "WIPI1", "OPTN", "WIPI2", "HAX1")
648	GOBP_BLOOD_COAGULATION_INTRINSIC_PATHWAY	0.00665188	0.0454423	0.843164	1.75369	2	5	c("F8", "SERPINC1", "F12", "APOH")
649	GOBP_RESPONSE_TO_HYPEROXIA	0.00240385	0.030309	0.611892	1.75241	0	14	c("CAT", "CYP1A1", "FOXO1", "FAS", "BNIP3", "SOD2", "POLB", "TXNRD2")
650	GOBP_REGULATION_OF_SYSTEMIC_ARTERIAL_BLOOD_PRESSURE_BY_NOREPINEPHRINE_EPINEPHRINE	0.00665188	0.0454423	0.842081	1.75144	2	5	c("ADRA1A", "ADRA1B", "ADRB2")
651	GOMF_ARYLESTERASE_ACTIVITY	0.00665188	0.0454423	0.841928	1.75112	2	5	c("APMAP", "PON3", "PON1", "CA2")
652	GOBP_HYDROGEN_PEROXIDE_BIOSYNTHETIC_PROCESS	0.00240385	0.030309	0.610729	1.74908	0	14	c("CYP1A2", "CTNS", "MAOB", "CYP1A1", "FYN", "ACOX1", "SOD1", "SOD2")
653	GOCC_PLATELET_ALPHA_GRANULE	0.00578035	0.0415935	0.391328	1.74814	1	81	c("SERPING1", "IGF1", "F8", "SERPINF2", "FGA", "PLG", "KNG1", "SCCPDH", "CLU", "ORM2", "PROS1", "FGB", "VWF", "A1BG", "HRG", "GAS6", "CYB5R1", "FGG", "PECAM1", "TEX264", "VAMP7", "F5", "VTI1B", "ORM1", "ALB", "SERPINA3", "SELP", "F13A1", "ACTN2", "ITGB3", "VEGFC", "SYTL4", "APOOL", "MMRN1", "SERPINA5", "A2M", "CD36")
654	GOBP_ADAPTIVE_THERMOGENESIS	0.00332226	0.0310995	0.360311	1.74799	0	130	c("HADH", "FABP4", "CPT2", "FH", "ACOT13", "DIO2", "DECR1", "ACSL1", "SLC25A4", "GADD45G", "LPIN1", "ACADL", "PEMT", "ALPL", "OMA1", "G0S2", "ABHD6", "ADRB2", "TRPV1", "SORL1", "EPAS1", "DHRS7B", "CEBPB", "PPARGC1A", "TLR4", "NOVA2", "DBH", "MFN2", "SLC25A44", "PPARGC1B", "BSCL2", "GATM", "ADIPOR2", "FGF21", "PLCL2", "ALDH1A1", "ADIPOR1", "NR1H2", "NPR3", "PCTP", "ELOVL6", "SLC25A5", "ARNTL", "LE…
655	GOBP_NEGATIVE_REGULATION_OF_CALCIUM_ION_TRANSPORT_INTO_CYTOSOL	0.00722892	0.0479687	0.625017	1.7441	2	13	c("TMBIM6", "GSTM2", "CASQ2", "GSTO1", "CLIC2")
656	GOMF_D_THREO_ALDOSE_1_DEHYDROGENASE_ACTIVITY	0.0075	0.049058	0.588143	1.74137	2	16	c("AKR7A3", "AKR1D1", "KCNAB2", "AKR7L", "KCNAB1", "AKR1A1", "AKR7A2", "AKR1C4", "AKR1C8P", "GCLM", "AKR1B15", "AKR1C2")
657	GOBP_CIRCULATORY_SYSTEM_PROCESS	0.00649351	0.0453041	0.306222	1.74063	0	436	c("KCNN2", "PDE2A", "SERPING1", "SLC6A13", "HTR2B", "ENPEP", "ADRA1A", "KCNJ8", "GSTM2", "RAMP3", "ABCC9", "ABAT", "PLVAP", "ADRA1B", "SLC22A1", "IMMP2L", "SLC5A6", "SERPINF2", "RPS6KA2", "RNLS", "SLCO2B1", "TREX1", "SCN4B", "FGA", "CYP4F2", "KCNMA1", "ABCG2", "SLC2A10", "SLC1A1", "KCNE2", "HBB", "KNG1", "KL", "REN", "VSTM4", "FYN", "CASQ2", "SLC2A4", "TEK", "PRCP", "YWHAE", "SGK1", "ACSM3", "SLC…
658	GOBP_RETINAL_METABOLIC_PROCESS	0.0075	0.049058	0.587595	1.73974	2	16	c("ALDH8A1", "DHRS4", "DHRS4L1", "DHRS4L2", "BCO2", "RDH11", "RDH13", "ALDH1A2")
659	GOCC_OUTER_MEMBRANE	0.00411523	0.0342107	0.331164	1.73487	0	213	c("PINK1", "PDE2A", "RMDN3", "ACSL1", "PGRMC1", "FAM210B", "RETSAT", "UBB", "HADHB", "MAOB", "ACACB", "LPIN1", "HSPA9", "BPHL", "MTCH2", "KMO", "APOO", "DAO", "CYB5A", "MGST1", "PLA2G2A", "SEPTIN4", "HINT2", "ATP5MC3", "ITPRIP", "CISD2", "SLC25A46", "ASS1", "SYNJ2BP", "MUL1", "SPATA18", "MAOA", "BNIP3", "FIS1", "ARG1", "OPA1", "MICOS13", "RNF185", "ACSL5", "GK", "CPT1A", "MFN2", "MTOR", "ATAD1", …
660	GOBP_NEGATIVE_REGULATION_OF_ENDOTHELIAL_CELL_PROLIFERATION	0.00263852	0.030309	0.480471	1.7343	0	32	c("RGCC", "MMRN2", "ATP5F1A", "XDH", "ATOH8", "SYNJ2BP", "APOE", "APOH", "MEF2C", "ACVRL1", "ATP5IF1", "FLT1")
661	GOBP_NEGATIVE_REGULATION_OF_FATTY_ACID_BETA_OXIDATION	0.00665188	0.0454423	0.831212	1.72883	2	5	c("ETFBKMT", "ACACB", "MFSD2A", "PLIN5")
662	GOBP_ADENYLATE_CYCLASE_ACTIVATING_ADRENERGIC_RECEPTOR_SIGNALING_PATHWAY	0.0075	0.049058	0.583635	1.72802	2	16	c("ADRA1A", "ADRA1B", "ADRB2", "ATP2B4", "RAPGEF2", "PLN", "ADCY9", "PDE4B", "ADRA2B")
663	GOBP_GLUCAN_BIOSYNTHETIC_PROCESS	0.00757576	0.0494864	0.451613	1.72518	2	37	c("UGP2", "INPP5K", "AGL", "IGF1", "GYS2", "ACADM", "ENPP1", "GBE1", "IRS1", "PPP1R3B", "IRS2", "INSR", "NHLRC1")
664	GOBP_CARBOHYDRATE_BIOSYNTHETIC_PROCESS	0.00359712	0.0315925	0.336225	1.72437	0	165	c("GPD1", "UGP2", "INPP5K", "SORD", "RBP4", "KAT2B", "ST3GAL6", "RGN", "AGL", "PCK2", "MPDU1", "IGF1", "GPT", "FBP1", "GYS2", "ACADM", "PC", "FOXO1", "GOT1", "PGM1", "SLC25A13", "ENPP1", "PCK1", "SLC37A4", "C1QTNF3", "PPARGC1A", "GBE1", "PPARA", "SLC35B4", "GNMT", "GPI", "SLC25A10", "MGAT2", "FAM3A", "NNMT", "IRS1", "PFKFB1", "DGAT2", "PPP1R3B", "SIK1", "ATF3", "SLC39A14", "IRS2", "ST6GALNAC6", "…
665	GOMF_ENONE_REDUCTASE_ACTIVITY	0.00665188	0.0454423	0.82787	1.72188	2	5	c("SRD5A2", "SRD5A1", "AKR1D1")
666	HALLMARK_INTERFERON_GAMMA_RESPONSE	0.00381679	0.0328347	0.330126	1.71719	0	192	c("SERPING1", "C1S", "C1R", "MT2A", "PSMA2", "B2M", "CFH", "LAP3", "NAMPT", "SPPL2A", "OASL", "APOL6", "SLC25A28", "CFB", "XAF1", "FAS", "IFI44", "STAT3", "ISG15", "HERC6", "IFIT1", "ISOC1", "DHX58", "HLA-B", "PSMA3", "IFIT3", "IFI44L", "SELP", "VAMP5", "SOD2", "METTL7B", "MX1", "SOCS3", "GCH1", "PDE4B", "IFI27", "OAS2", "CDKN1A", "STAT2", "PSMB8", "HLA-A", "CMPK2", "LATS2", "BST2", "IFITM2", "AU…
667	GOCC_VACUOLAR_MEMBRANE	0.00617284	0.0439906	0.302767	1.71555	0	406	c("SLC46A3", "GABARAPL1", "RILP", "WDR81", "CTNS", "ENPEP", "ANKFY1", "ANXA6", "MAP1LC3A", "ATP6V0E2", "AP5M1", "ATP6V0D1", "TMEM175", "MCOLN1", "ATP11C", "SPPL2A", "MGST1", "TMEM192", "GPLD1", "SLC39A8", "ABHD6", "STX8", "PRCP", "RNF152", "SLC12A4", "AP1G1", "ENPP1", "LAMP1", "LAMP2", "EVA1A", "GABARAP", "RNASEK", "CLN5", "GABARAPL2", "PI4K2A", "FNIP1", "IFITM1", "JMY", "SLC48A1", "BLOC1S1", "LA…
668	GOBP_FATTY_ACYL_COA_METABOLIC_PROCESS	0.00767263	0.0498825	0.47339	1.70756	2	31	c("GCDH", "HSD17B4", "ACSM2A", "ACSL1", "NUDT7", "ACSF3", "NUDT8", "ACSL5", "DGAT2", "ELOVL5", "HSD17B12", "ACSL6", "ELOVL6", "FITM2", "TECR")
669	GOBP_NEGATIVE_REGULATION_OF_DEFENSE_RESPONSE	0.00395257	0.0333185	0.328867	1.69554	0	188	c("SERPING1", "NDFIP1", "CRK", "SERPINF1", "NLRP6", "IGF1", "HAMP", "TREX1", "FOXP3", "RNF125", "APCS", "TKFC", "SAA1", "FYN", "HTRA1", "TEK", "RORA", "ARG2", "C1QTNF3", "CDH5", "MUL1", "ISG15", "PPARA", "APOE", "C1QBP", "FNDC4", "SOD1", "ARG1", "DHX58", "HLA-B", "HLA-E", "GPS2", "DUSP10", "SIRT2", "HLA-F", "FAM3A", "NR1H4", "ILRUN", "ZFP36", "SOCS3", "TRIM38", "PROC", "RIOK3", "LDLR", "CALCRL", …
670	GOMF_CATION_TRANSMEMBRANE_TRANSPORTER_ACTIVITY	0.00591716	0.0424827	0.302192	1.69436	0	387	c("KCNN2", "RHCG", "SLC6A13", "SFXN1", "CTNS", "KCNJ8", "COX7B", "ABCC9", "SLC25A20", "SLC6A12", "KCNB1", "NNT", "SLC31A1", "SLC22A1", "UQCRC1", "ATP5F1B", "SLC25A4", "SLC5A6", "ANXA6", "ATP6V0E2", "ATP6V0D1", "TMEM175", "GPM6A", "MCOLN1", "SLC25A15", "SCN4B", "KCNMA1", "SLC2A10", "SLC9B2", "SLC1A1", "ATP5F1A", "CYB5A", "KCNE2", "SLC25A42", "CHRNB1", "SLC25A28", "SLC39A8", "SCN4A", "SURF1", "SLC1…
671	GOBP_METAL_ION_HOMEOSTASIS	0.00671141	0.0454423	0.293872	1.69085	0	467	c("ESR1", "SCO1", "MT1X", "CCL14", "STEAP4", "HTR2B", "NDFIP1", "TMBIM6", "ADRA1A", "MICU1", "GSTM2", "HPX", "ACKR2", "ISCU", "RAMP3", "FBXL5", "MT2A", "RMDN3", "RGN", "ADRA1B", "SLC31A1", "HJV", "ANXA6", "HAMP", "PLCG2", "B2M", "ATP6V0D1", "MCOLN1", "CYP4F2", "CDH23", "TFR2", "KCNMA1", "SLC1A1", "HERPUD1", "HMOX2", "MT1E", "BDH2", "KDR", "STEAP3", "KNG1", "SLC25A28", "SLC39A8", "SAA1", "KL", "FY…
672	GOBP_ORGANIC_ACID_TRANSMEMBRANE_TRANSPORT	0.00316456	0.0310995	0.355005	1.68054	0	115	c("SLC25A11", "CPT2", "SLC6A13", "SFXN1", "SLC27A5", "SLC25A20", "SLC6A12", "ACSL1", "SLC5A6", "SLC25A15", "MPC1", "SLC16A11", "SLC1A1", "SLC38A4", "SLC13A5", "SLC25A13", "SLC38A2", "SLC16A2", "SLC25A30", "CLTRN", "SLC1A2", "SLC22A4", "SLC7A2", "AQP9", "SLC23A2", "SLC25A10", "ACSL5", "CPT1A", "ATP1A2", "SFXN2", "IRS2", "FOLR2", "SLC13A3", "SLC47A1", "SLC25A38", "SLC38A7", "ACE2", "SLC25A18", "ARL…
673	GOMF_SECONDARY_ACTIVE_TRANSMEMBRANE_TRANSPORTER_ACTIVITY	0.00363636	0.0317358	0.330831	1.67991	0	161	c("SLC25A11", "SLC6A13", "CTNS", "SLC6A12", "SLC22A1", "SLC25A4", "SLC5A6", "SLCO2B1", "SLC2A10", "SLC9B2", "SLC16A4", "SLC16A11", "SLC1A1", "SLC35D1", "SLCO1B3", "SLC38A4", "SLC39A8", "SLCO2A1", "SLCO1A2", "SLC13A5", "SLC12A4", "SLC38A2", "SLCO1B1", "SLC37A4", "SLC16A2", "SLC25A30", "SLC1A2", "SLC10A1", "SLC35C1", "MFSD2A", "SLC28A1", "SLC26A1", "SLC22A4", "SLC16A13", "SLC23A2", "SLC25A10", "SLC…
674	GOBP_REGULATION_OF_REACTIVE_OXYGEN_SPECIES_METABOLIC_PROCESS	0.00321543	0.0310995	0.353177	1.67643	0	117	c("PINK1", "CTNS", "HP", "DCXR", "PON3", "PLCG2", "HDAC6", "GADD45A", "FOXO1", "DHRS4", "SIRT5", "XDH", "FYN", "PRCP", "ARG2", "PPARA", "PRDX2", "BNIP3", "SOD1", "BCO2", "TLR4", "FBLN5", "PLIN5", "SIRT2", "CRP", "SOD2", "CBR1", "COQ7", "F2", "PARK7", "GCH1", "CDKN1A", "PID1", "PRKN", "TRAP1", "RAB27A", "PTK2B", "TIGAR", "ACE2")
675	GOMF_ENDOPEPTIDASE_ACTIVITY	0.00515464	0.0387402	0.311265	1.67569	0	276	c("ATG4A", "C1S", "UQCRC2", "CFI", "C1R", "C1RL", "PROZ", "KDM8", "KLKB1", "PSMB6", "CTSF", "PCSK6", "HP", "IMMP2L", "MASP1", "LONP2", "USP35", "F9", "USP38", "F11", "USP2", "SPPL2A", "OMA1", "CAPN11", "MIPEP", "TPSB2", "HPR", "CTSO", "PLG", "F12", "REN", "HTRA1", "PRSS36", "CFB", "MASP2", "HPN", "PMPCB", "SPG7", "F7", "LONP1", "CASP9", "CTSD", "USP47", "TPSAB1", "APEH", "CTSZ", "CPS1", "ADAMTS17…
676	GOBP_PROTEIN_PROCESSING	0.00389105	0.032973	0.32025	1.66823	0	201	c("CLEC3B", "ENPEP", "C1R", "C1RL", "KLKB1", "NLRP6", "CIDEB", "PCSK6", "HP", "HJV", "IMMP2L", "SERPINF2", "RPS6KA2", "LONP2", "CPB2", "F9", "F11", "FGA", "OMA1", "MIPEP", "HPR", "F12", "REN", "DISP1", "HPN", "FGB", "PRKACA", "PMPCB", "CLN5", "SPG7", "TMEM208", "F7", "FGG", "CASP9", "CYCS", "PLGRKT", "CPA3", "FXN", "CTSZ", "CHAC1", "APOH", "ZMPSTE24", "TMEM59", "CTSL", "CYFIP2", "PITRM1", "SPCS3"…
677	GOCC_COLLAGEN_CONTAINING_EXTRACELLULAR_MATRIX	0.0052356	0.0390744	0.298852	1.66337	0	328	c("CLEC3B", "SERPING1", "ECM2", "SERPINF1", "HPX", "SPARCL1", "CTSF", "AZGP1", "PCSK6", "APOC3", "COL23A1", "ANXA6", "SERPINF2", "ANG", "ITIH4", "F9", "FGA", "COL5A3", "FCN3", "MMRN2", "SERPINC1", "APCS", "TPSB2", "ANXA7", "PLG", "KNG1", "F12", "MBL2", "APOA4", "CLU", "HTRA1", "COL18A1", "ORM2", "FGB", "VWF", "PCOLCE", "AMBP", "CFP", "CLEC14A", "A1BG", "HRG", "EGFL7", "SRPX", "NTN1", "F7", "APOE"…
678	GOBP_CARBOHYDRATE_DERIVATIVE_CATABOLIC_PROCESS	0.00357143	0.0315405	0.337216	1.66271	0	146	c("MLYCD", "ACAT1", "UPP2", "GPD1", "PDE2A", "CDADC1", "FUCA1", "NUDT7", "ABHD10", "GBA3", "NAGLU", "EDEM1", "FBXO2", "NUDT9", "XDH", "HYAL1", "CTBS", "DPYS", "MGAT1", "UPB1", "ADAL", "NUDT16", "DERA", "LYVE1", "NUDT8", "PDE7B", "HEXA", "TYMP", "GDA", "CST3", "MBD4", "CHI3L1", "NPL", "CTSL", "PDE4B", "ALDH1A1", "NAGA", "NTHL1", "CDA", "FITM2", "GNS", "NUDT18", "PGLYRP2")
679	GOBP_CARBOHYDRATE_CATABOLIC_PROCESS	0.00332226	0.0310995	0.342514	1.66166	0	130	c("GPD1", "OGDHL", "SORD", "DHTKD1", "OGDH", "AGL", "IGF1", "ABHD10", "FBP1", "GBA3", "TREX1", "STBD1", "PRKAG2", "TKFC", "CTBS", "PGM1", "ALDOB", "PGAM1", "STAT3", "RBKS", "PPARA", "DERA", "JMJD8", "GPI", "PYGL", "GK", "IDNK", "PFKFB1", "SCARB2", "PPP1R3B", "MAN2C1", "INSR", "ENTPD5", "CBFA2T3", "NAGA", "GLYCTK", "MLXIPL", "PKLR", "PGAM4", "TIGAR", "ENO3", "GALT", "ZBTB7A", "SLC4A4", "ENOSF1")
680	GOCC_EXTERNAL_SIDE_OF_PLASMA_MEMBRANE	0.00487805	0.0384171	0.307658	1.6613	0	271	c("SELE", "BTNL9", "ENPEP", "GHR", "ACKR2", "SCUBE1", "AZGP1", "ENG", "CD14", "IL13RA1", "ADGRA3", "B2M", "FGA", "TFR2", "ABCG2", "ITGA7", "CD302", "PLG", "ASGR1", "KDR", "ASGR2", "SLC2A4", "FAS", "LAMP1", "FGB", "TRPV1", "BTN3A3", "CD34", "CDH5", "CLEC14A", "GPIHBP1", "GFRA2", "GFRA1", "SDC1", "FGG", "MAP3K5", "TLR4", "HLA-E", "ACKR3", "ERMAP", "S1PR1", "HLA-F", "CD1D", "IL12RB2", "SELP", "IL1R1…
681	GOBP_REGULATION_OF_WOUND_HEALING	0.00311526	0.0310995	0.352695	1.65905	0	110	c("SERPING1", "CRK", "MYLK", "KLKB1", "ABAT", "SERPINF2", "CPB2", "F11", "FGA", "SERPINC1", "APCS", "PLG", "KNG1", "F12", "PLPP3", "PROS1", "FGB", "ACTA2", "CD34", "TBXA2R", "HRG", "F7", "APOE", "PRDX2", "FGG", "PRKCE", "MTOR", "APOH", "VKORC1", "NOS3", "F2", "PROC", "SH2B3", "C1QTNF1", "VTN", "CEACAM1", "THBD", "ANO6")
682	GOCC_COPII_COATED_ER_TO_GOLGI_TRANSPORT_VESICLE	0.00597015	0.0427994	0.365591	1.65244	1	88	c("SAR1B", "F8", "B2M", "SEC16B", "SEC24A", "SEC31B", "SEC24B", "MCFD2", "ERGIC1", "SEC23A", "HLA-B", "HLA-E", "HLA-C", "HLA-F", "CTSZ", "F5", "VTI1B", "TMED7", "YIPF6", "SEC22B", "SEC24D", "COL7A1", "TMED10", "SEC31A", "HLA-A", "HLA-G", "CNIH3", "HLA-H", "CD59", "USO1", "LMAN2", "SAR1A", "TMED1", "CNIH1", "SEC16A", "YIF1A", "HLA-DRB5", "TMED2", "STX5", "PEF1", "YIF1B", "SERPINA1", "SREBF1", "YIP…
683	GOBP_CELLULAR_ION_HOMEOSTASIS	0.00657895	0.0454423	0.287166	1.6515	0	468	c("ESR1", "SCO1", "RHCG", "MT1X", "CCL14", "STEAP4", "HTR2B", "NDFIP1", "TMBIM6", "ABCC6", "ADRA1A", "MICU1", "GSTM2", "HPX", "ACKR2", "ISCU", "RAMP3", "MT2A", "RMDN3", "RGN", "ADRA1B", "SLC31A1", "HJV", "ATP5F1B", "ANXA6", "HAMP", "PLCG2", "ATP6V0E2", "ATP6V0D1", "TMEM175", "MCOLN1", "CDH23", "TFR2", "KCNMA1", "SLC1A1", "HERPUD1", "MT1E", "KNG1", "SLC39A8", "SAA1", "FYN", "ACO1", "CASQ2", "SLC31…
684	GOBP_ANION_TRANSPORT	0.00526316	0.0392193	0.293492	1.64761	0	353	c("SLC25A11", "SLC6A13", "SFXN1", "CTNS", "SLC27A5", "ABCC6", "ABCB4", "ABCC9", "SLC6A12", "ABAT", "SLC25A4", "SLC5A6", "TG", "PCYOX1", "SLCO2B1", "SLC25A15", "MPC1", "CYP4F2", "KMO", "ABCG2", "SLC2A10", "SLC16A4", "SLC16A11", "SLC1A1", "SLC35D1", "SLC25A42", "SLCO1B3", "MGST1", "PLA2G2A", "SLC39A8", "SLCO2A1", "SLCO1A2", "SLC13A5", "GLTPD2", "SFXN5", "SLC12A4", "SLC25A13", "ENPP1", "NMUR1", "SLC…
685	GOBP_RESPONSE_TO_STARVATION	0.00381679	0.0328347	0.322265	1.64717	0	171	c("ACAT1", "GABARAPL1", "SRD5A1", "PDK4", "PCK2", "GPT", "WDR45", "HAMP", "MAP1LC3A", "ACADM", "HMGCS2", "PRKAG2", "ZFYVE1", "FOXO1", "RNF152", "FAS", "PCK1", "SLC38A2", "LAMP2", "EIF2AK4", "GABARAP", "GABARAPL2", "MFSD2A", "FNIP1", "JMY", "PPARGC1A", "GAS6", "PPARA", "MAP3K5", "CPEB4", "DEPDC5", "CPS1", "DNAJC15", "ALB", "MAP1LC3B", "MTOR", "GLUL", "PFKFB1", "SESN1", "GCGR", "SIK2", "SIK1", "ATF…
686	GOBP_PROCESS_UTILIZING_AUTOPHAGIC_MECHANISM	0.00675676	0.0456852	0.285747	1.64428	0	501	c("PINK1", "GABARAPL1", "WDR81", "ATG4A", "HTR2B", "TMBIM6", "ADRA1A", "NLRP6", "TP53INP2", "SLC25A4", "EPM2A", "WDR45", "MAP1LC3A", "ATP6V0E2", "ATP6V0D1", "MCOLN1", "STBD1", "PLAA", "RAB8A", "SYNPO2", "HDAC6", "ANXA7", "ZFYVE1", "KDR", "FOXO1", "IKBKG", "EMC6", "RETREG1", "ENDOG", "NRBF2", "CLU", "SEC16B", "RNF152", "CISD2", "SLC25A46", "ACBD5", "ADRB2", "LAMP2", "EVA1A", "GABARAP", "VPS13D", "…
687	GOCC_VESICLE_LUMEN	0.0049505	0.0384171	0.302165	1.63944	0	282	c("CDC37L1", "CLEC3B", "SERPING1", "NIT2", "SELENOP", "CAT", "FUCA1", "AGL", "HP", "IGF1", "F8", "SERPINF2", "PSMA2", "B2M", "ITIH4", "ACAA1", "FGA", "ALAD", "CREG1", "TTR", "PLG", "KNG1", "SCCPDH", "CLU", "PRDX6", "ORM2", "C3", "PROS1", "FGB", "VWF", "ARSA", "ERP44", "OSTF1", "IDH1", "CFP", "PGAM1", "VCP", "A1BG", "HRG", "GAS6", "DERA", "FGG", "TIMP3", "ARG1", "TOLLIP", "CTSD", "TRAPPC1", "GPI",…
688	HALLMARK_COMPLEMENT	0.00390625	0.0330437	0.317692	1.63825	0	185	c("SERPING1", "C1S", "C1R", "KLKB1", "FDX1", "F8", "ANG", "CFH", "SERPINC1", "LAP3", "CTSO", "PLG", "DGKH", "APOA4", "FYN", "CLU", "PRSS36", "CFB", "PRCP", "C3", "C4BPB", "LAMP2", "CEBPB", "NOTCH4", "F7", "C9", "APOC1", "CASP9", "MSRB1", "CTSD", "ITIH1", "F5", "TMPRSS6", "ATOX1", "F10", "LRP1", "CP", "F2", "CTSL", "ACTN2", "ADRA2B", "CD55", "CDH13", "ZFPM2", "SH2B3", "USP15", "LGMN", "CDA", "DPP4…
689	GOBP_ERAD_PATHWAY	0.00598802	0.0428319	0.349229	1.63069	1	102	c("DNAJB9", "DERL2", "EDEM1", "FBXO2", "AMFR", "HERPUD1", "UBXN10", "OS9", "SYVN1", "VCP", "SEL1L", "UBXN8", "TMEM129", "RNF185", "UBXN6", "STUB1", "DNAJB12", "PRKN", "UBQLN1", "RHBDD1", "WFS1", "ATXN3", "TMEM259", "RHBDD2", "FAM8A1", "ERLIN2", "BCAP31", "CALR", "DERL1", "TOR1A", "FBXO44", "FBXO27", "RNF5", "RNF103", "AQP11", "PSMC6", "SEC61B", "JKAMP", "UBXN4", "SDF2L1", "CANX", "ERLIN1", "UBQLN…
690	GOBP_MACROAUTOPHAGY	0.00507614	0.0384502	0.299653	1.62733	0	293	c("PINK1", "GABARAPL1", "WDR81", "TP53INP2", "SLC25A4", "EPM2A", "WDR45", "MAP1LC3A", "ATP6V0E2", "ATP6V0D1", "MCOLN1", "STBD1", "PLAA", "SYNPO2", "HDAC6", "ZFYVE1", "KDR", "IKBKG", "EMC6", "RETREG1", "ACBD5", "ADRB2", "LAMP2", "GABARAP", "VPS13D", "PRKACA", "GABARAPL2", "VCP", "BNIP3", "DDRGK1", "TEX264", "LRSAM1", "ATP6V1D", "VAMP7", "UBA5", "EI24", "VTI1B", "ILRUN", "MFN2", "MAP1LC3B", "MTOR",…
691	GOCC_ENDOPLASMIC_RETICULUM_LUMEN	0.0045045	0.0365944	0.301532	1.62307	0	260	c("SERPING1", "DNAJB9", "PROZ", "NUCB1", "SPARCL1", "COL23A1", "SLC27A2", "F8", "B2M", "MIA3", "RDH5", "F9", "FGA", "COL5A3", "SERPINC1", "APOA5", "ESD", "CES2", "KNG1", "APOA4", "IGFBP4", "SRL", "CASQ2", "CLU", "STS", "COL18A1", "C3", "SIL1", "EVA1A", "IL27", "ARSA", "ERP44", "OS9", "SERPINA10", "CFP", "CES1", "GAS6", "F7", "APOE", "FGG", "JMJD8", "LRPAP1", "APOL1", "VWA1", "IGFBP7", "CTSZ", "F5…
692	GOMF_HEPARIN_BINDING	0.00327869	0.0310995	0.334912	1.6156	0	127	c("CLEC3B", "ECM2", "PCSK6", "COL23A1", "ANG", "PAFAH1B1", "F11", "COL5A3", "CFH", "SERPINC1", "APOA5", "KNG1", "SAA1", "PCOLCE", "SERPINA10", "CCN5", "GREM2", "HRG", "APOE", "TNXB", "LRPAP1", "LPA", "SELP", "APOH", "ANGPTL3", "SERPIND1", "PRG2", "TGFBR3", "F2", "ADAMTS1", "APOB", "CCDC80", "HSD17B12", "FBLN7", "VTN", "SMOC1", "CCL15", "FGF7", "SLIT3", "LIPG", "SERPINA5", "FGF1", "LGR6", "PRELP",…
693	GOBP_ION_HOMEOSTASIS	0.00757576	0.0494864	0.277459	1.61437	0	563	c("ESR1", "SCO1", "RHCG", "MT1X", "CCL14", "STEAP4", "HTR2B", "NDFIP1", "TMBIM6", "ABCC6", "ADRA1A", "MICU1", "GSTM2", "HPX", "ACKR2", "ISCU", "RAMP3", "FBXL5", "MT2A", "RMDN3", "PDK4", "RGN", "ADRA1B", "SLC31A1", "HJV", "ATP5F1B", "ANXA6", "HAMP", "PLCG2", "ATP6V0E2", "B2M", "ATP6V0D1", "TMEM175", "MCOLN1", "CYP4F2", "CDH23", "TFR2", "KCNMA1", "SLC1A1", "HERPUD1", "HMOX2", "MT1E", "BDH2", "KDR",…
694	GOBP_RESPONSE_TO_CORTICOSTEROID	0.00321543	0.0310995	0.337992	1.60962	0	119	c("AIFM1", "LCAT", "GHR", "SERPINF1", "SRD5A1", "AGL", "PCK2", "ENG", "BCKDHB", "TAT", "HMGCS2", "MAOB", "ALAD", "ALPL", "ATP5F1A", "POR", "GOT1", "CDO1", "FOSB", "SGK1", "ASS1", "PCK1", "KLF9", "SDC1", "FAM107A", "ARG1", "CASP9", "NR3C1", "IGFBP7", "CPS1", "PFKFB1", "PPARGC1B")
695	GOMF_GLYCOSAMINOGLYCAN_BINDING	0.00383142	0.0329311	0.313981	1.6058	0	173	c("CLEC3B", "ECM2", "PCSK6", "COL23A1", "ENG", "ANXA6", "ANG", "PAFAH1B1", "HAPLN4", "F11", "COL5A3", "CFH", "SERPINC1", "APOA5", "KNG1", "SAA1", "PCOLCE", "SERPINA10", "CCN5", "GREM2", "HRG", "APOE", "C1QBP", "TNXB", "LRPAP1", "LYVE1", "ITIH1", "LPA", "SELP", "APOH", "ANGPTL3", "SERPIND1", "PRG2", "STAB1", "TGFBR3", "F2", "ADAMTS1", "APOB", "CCDC80", "HSD17B12", "FBLN7", "VTN", "SMOC1", "EGFLAM"…
696	GOMF_PEPTIDE_BINDING	0.00444444	0.0362286	0.300196	1.59819	0	235	c("ENPEP", "CRHBP", "GHR", "PPIF", "GSTM2", "RAMP3", "NLRP6", "PGRMC1", "CAT", "VIPR1", "CD14", "ANG", "FBXO2", "FZD4", "CLU", "MMACHC", "GSTM1", "NMUR1", "ADRB2", "SRP54", "SORL1", "PEX19", "KPNA1", "APOE", "MGST2", "LRPAP1", "LBP", "PIK3R1", "TLR4", "PPP3R1", "HLA-B", "HLA-E", "HLA-C", "EDNRB", "APBA1", "TIMM22", "HLA-F", "KDELR2", "RAMP1", "CD1D", "GRIA3", "RAMP2", "CST3", "GCGR", "LRP1", "PEX…
697	GOBP_RESPONSE_TO_ENDOPLASMIC_RETICULUM_STRESS	0.00444444	0.0362286	0.298501	1.58916	0	235	c("AIFM1", "CTH", "DNAJB9", "TMBIM6", "DERL2", "EDEM1", "FBXO2", "AMFR", "HERPUD1", "NRBF2", "UBXN10", "CLU", "EIF2AK4", "ERP44", "OS9", "FICD", "SYVN1", "VCP", "SERINC3", "CEBPB", "SEL1L", "SRPX", "UBXN8", "MAP3K5", "TMEM129", "OPA1", "DDRGK1", "PIK3R1", "RNF185", "UBA5", "SELENOK", "CHAC1", "BOK", "CREB3L3", "DNAJC3", "ATF3", "EIF4G1", "PARK7", "TMEM33", "UBXN6", "FGF21", "STUB1", "DNAJB12", "A…
698	GOBP_CYTOSOLIC_CALCIUM_ION_TRANSPORT	0.00334448	0.0310995	0.326312	1.58546	0	131	c("HTR2B", "TMBIM6", "ADRA1A", "MICU1", "GSTM2", "RAMP3", "PLCG2", "MCOLN1", "FYN", "CASQ2", "YWHAE", "MAIP1", "MCUR1", "TRPV1", "PRKACA", "MICU2", "GSTO1", "ATP2B4", "AKAP6", "PRKCE", "ITPR2", "LIME1", "DIAPH1", "IBTK", "APLNR", "PLN", "ATP1A2", "F2", "GRIN2C", "LETM1", "CCL3", "CLIC2", "PSEN2", "MICU3", "ITPR1", "PTK2B", "TMEM38A", "DMD", "AFG3L2", "F2RL3", "SLC25A23", "CCL21", "CACNA1C", "SMDT…
699	GOBP_GOLGI_VESICLE_TRANSPORT	0.00502513	0.0384502	0.291665	1.57927	0	286	c("KIF1C", "SAR1B", "MYO1B", "INSIG1", "NAPA", "RABEP1", "ANKFY1", "VAMP2", "MIA3", "RAB8A", "COPZ2", "GOLGA5", "SEC16B", "SEC24A", "AP1G1", "DNAJC28", "PLPP3", "SEC31B", "CNST", "LAMP1", "AP3S2", "PREB", "SORL1", "SEC24B", "GABARAPL2", "RAB26", "VCP", "ERGIC1", "RER1", "SEC23A", "SCYL1", "MIA2", "TRAPPC1", "KDELR2", "BCAP29", "COG8", "VAMP7", "COG3", "VTI1B", "TRAPPC6B", "RSC1A1", "TMED7", "VAMP…
700	GOMF_PEPTIDASE_ACTIVITY	0.00649351	0.0453041	0.277711	1.57856	0	436	c("ATG4A", "C1S", "UQCRC2", "CFI", "ENPEP", "C1R", "C1RL", "PROZ", "KDM8", "KLKB1", "NDEL1", "PSMB6", "CTSF", "PCSK6", "HP", "CLPX", "IMMP2L", "LACTB", "MASP1", "LONP2", "CPB2", "USP35", "F9", "USP38", "F11", "PEPD", "USP2", "ZRANB1", "TFR2", "PRPF8", "LAP3", "SPPL2A", "SENP8", "OMA1", "CAPN11", "MIPEP", "TPSB2", "CNDP2", "HPR", "CTSO", "PLG", "F12", "REN", "HTRA1", "PRSS36", "CFB", "PRCP", "MASP…
701	GOBP_RESPONSE_TO_TOPOLOGICALLY_INCORRECT_PROTEIN	0.00352113	0.031413	0.315726	1.57817	0	153	c("CTH", "DNAJB9", "TMBIM6", "DERL2", "HSPA9", "EDEM1", "AMFR", "HERPUD1", "HDAC6", "F12", "CLU", "PACRG", "ERP44", "OS9", "FICD", "VCP", "TMEM129", "DDRGK1", "PIK3R1", "RNF185", "MFN2", "CHAC1", "KLHL15", "BOK", "CREB3L3", "DNAJC3", "ATF3", "TMEM33", "FGF21", "STUB1", "DNAJA1", "DNAJB12", "PRKN", "RHBDD1", "WFS1", "MBTPS1", "ATXN3", "HSPB8", "RHBDD2", "ATF6", "ABCA7", "VAPB", "XBP1", "BAG3", "OP…
702	HALLMARK_MYOGENESIS	0.00367647	0.0319412	0.315021	1.57601	0	157	c("MAPRE3", "MYLK", "ACSL1", "AGL", "VIPR1", "IGF1", "GNAO1", "LPIN1", "CRAT", "CAMK2B", "PC", "SH3BGR", "ITGA7", "CHRNB1", "CASQ2", "CLU", "MYH3", "GADD45B", "GABARAPL2", "TCAP", "AK1", "OCEL1", "COX7A1", "SGCD", "SIRT2", "IGFBP7", "FHL1", "GPX3", "MEF2C", "PDE4DIP", "MYO1C", "APLNR", "ADCY9", "ACTN2", "MYOM1", "CDKN1A", "CDH13", "TAGLN", "COL15A1", "FOXO4", "PSEN2", "FXYD1", "BAG1", "HSPB8", "E…
703	GOBP_NEGATIVE_REGULATION_OF_RESPONSE_TO_EXTERNAL_STIMULUS	0.0049505	0.0384171	0.284365	1.5698	0	314	c("SERPING1", "NDFIP1", "CRK", "SERPINF1", "KLKB1", "NLRP6", "ABAT", "IGF1", "HAMP", "SERPINF2", "CPB2", "TREX1", "FOXP3", "F11", "FGA", "RNF125", "APCS", "TKFC", "PLG", "KNG1", "F12", "SAA1", "FYN", "HTRA1", "TEK", "RORA", "PROS1", "FGB", "ARG2", "C1QTNF3", "DUSP1", "CD34", "CDH5", "MUL1", "HRG", "ISG15", "PPARA", "APOE", "PRDX2", "C1QBP", "FGG", "FNDC4", "SOD1", "ARG1", "DHX58", "ST6GAL1", "HLA…
704	GOBP_RESPONSE_TO_INORGANIC_SUBSTANCE	0.00625	0.0444747	0.275665	1.5696	0	426	c("PINK1", "AIFM1", "FABP4", "MT1X", "LCAT", "CYP1A2", "CRK", "CRHBP", "PPIF", "SORD", "SERPINF1", "MT2A", "ABAT", "CAT", "HAAO", "HP", "CD14", "PRDX3", "FBP1", "HAMP", "MAP1LC3A", "PLCG2", "B2M", "TAT", "TREX1", "MCOLN1", "PON1", "HMGCS2", "MAOB", "FGA", "SMPD1", "TFR2", "ALAD", "KCNMA1", "DLG2", "GLRX2", "CYP1A1", "SLC1A1", "ATP5F1A", "ADCY1", "MT1E", "HDAC6", "HBB", "KDR", "FOXO1", "GPLD1", "A…
705	GOBP_POSITIVE_REGULATION_OF_AUTOPHAGY	0.00332226	0.0310995	0.327629	1.5675	0	125	c("PINK1", "TP53INP2", "SLC25A4", "EPM2A", "WDR45", "KDR", "FOXO1", "IKBKG", "ENDOG", "RNF152", "ADRB2", "VPS13D", "BNIP3", "FBXO7", "TRIM22", "LRSAM1", "DEPDC5", "MID2", "SESN1", "TMEM59", "TRIM38", "PARK7", "PRKN", "TBK1", "SNX4", "DHRSX", "SLC25A5", "TRIM5", "SESN2", "HSPB8", "CALCOCO2", "SH3BP4", "ATF6", "DCN", "SNX18", "BAG3", "WIPI1", "FLCN", "MOAP1", "OPTN", "SESN3")
706	GOCC_COATED_VESICLE_MEMBRANE	0.00346021	0.0311872	0.316444	1.56469	0	144	c("SAR1B", "VAMP2", "B2M", "COPZ2", "FZD4", "SEC16B", "SEC24A", "AP1G1", "SEC31B", "ADRB2", "SEC24B", "MCFD2", "SEC23A", "APOE", "SCYL1", "HLA-B", "HLA-E", "HLA-C", "CLTCL1", "HLA-F", "KDELR2", "VAMP7", "RAB3A", "VTI1B", "TMED7", "SCARB2", "SEC22B", "EGFR", "AP1S1", "SEC24D", "TF", "APOB", "LDLR", "TMED10", "LDLRAP1", "SEC31A", "NECAP1", "CLTB", "HLA-A", "REEP6", "CD4", "HLA-G", "CNIH3", "HLA-H",…
707	GOBP_RESPONSE_TO_PEPTIDE_HORMONE	0.00492611	0.0384171	0.280945	1.55442	0	315	c("HADH", "INPP5K", "SRD5A2", "CRK", "SOCS2", "CRHBP", "GHR", "INSIG1", "SRD5A1", "NDEL1", "KAT2B", "PDK4", "CAT", "PCK2", "GPT", "FBP1", "VAMP2", "HMGCS2", "LPIN1", "RAB8A", "NAMPT", "ECHDC3", "FOXO1", "POR", "GPLD1", "KL", "NR4A1", "GOT1", "CDO1", "SLC2A4", "PIK3R3", "NR4A2", "ENPP1", "ASS1", "PCK1", "TRPV1", "NR4A3", "SORL1", "TNS2", "STAT3", "OTC", "PPARA", "F7", "SYAP1", "HADHA", "ARG1", "PI…
708	GOBP_FAT_CELL_DIFFERENTIATION	0.003861	0.032973	0.300582	1.55395	0	186	c("FABP4", "STEAP4", "DIO2", "ALDH6A1", "INSIG1", "NUDT7", "HDAC6", "FOXO1", "RETREG1", "NR4A1", "SLC2A4", "NR4A2", "GRK5", "RORA", "ENPP1", "ADRB2", "C1QTNF3", "CREBL2", "NR4A3", "CCDC71L", "DHRS7B", "CEBPB", "PPARGC1A", "SYAP1", "ZBTB16", "BNIP3", "GPS2", "DUSP10", "OSBPL11", "MAFB", "SIRT2", "FTO", "JDP2", "ADGRF5", "NOCT", "FNDC5", "SOD2", "BSCL2", "LRG1", "ZFP36", "RARRES2", "SAV1", "RORC", …
709	GOMF_HYDROLASE_ACTIVITY_ACTING_ON_CARBON_NITROGEN_BUT_NOT_PEPTIDE_BONDS	0.00626959	0.0445812	0.330251	1.55096	1	109	c("DHODH", "MTHFD1", "CDADC1", "NIT2", "RIDA", "CAT", "ASPA", "ACY1", "NIT1", "AMDHD1", "HDAC6", "BTD", "SIRT5", "DPYS", "HINT2", "ARG2", "GLS2", "UPB1", "SIRT3", "ADAL", "NAAA", "PDF", "FAAH", "ARG1", "TGM2", "SIRT2", "AFMID", "GDA", "ACY3", "GCH1", "ASPG", "HDAC8", "LACC1", "AGMAT", "CDA", "ADARB1")
710	GOBP_CELLULAR_RESPONSE_TO_TOPOLOGICALLY_INCORRECT_PROTEIN	0.00630915	0.0447963	0.329086	1.54606	1	112	c("CTH", "DNAJB9", "TMBIM6", "DERL2", "HSPA9", "AMFR", "HERPUD1", "HDAC6", "PACRG", "OS9", "FICD", "VCP", "DDRGK1", "PIK3R1", "RNF185", "KLHL15", "BOK", "CREB3L3", "ATF3", "TMEM33", "FGF21", "STUB1", "DNAJB12", "PRKN", "RHBDD1", "WFS1", "MBTPS1", "ATXN3", "HSPB8", "RHBDD2", "ATF6", "ABCA7", "VAPB", "XBP1", "BAG3", "OPTN", "DERL1", "SERP1", "TOR1A")
711	GOBP_CELLULAR_RESPONSE_TO_STARVATION	0.00347222	0.0312079	0.314244	1.54515	0	141	c("GABARAPL1", "SRD5A1", "PDK4", "WDR45", "MAP1LC3A", "PRKAG2", "ZFYVE1", "FOXO1", "RNF152", "FAS", "PCK1", "SLC38A2", "LAMP2", "EIF2AK4", "GABARAP", "GABARAPL2", "MFSD2A", "FNIP1", "JMY", "GAS6", "PPARA", "MAP3K5", "CPEB4", "DEPDC5", "DNAJC15", "ALB", "MAP1LC3B", "MTOR", "GLUL", "SESN1", "GCGR", "SIK2", "SIK1", "ATF3", "MAP1LC3B2", "CDKN1A", "RRAGA", "WDR59", "SESN2", "WDR24", "TNRC6A", "PIK3R4"…
712	GOBP_REGULATION_OF_MITOCHONDRION_ORGANIZATION	0.00682594	0.046056	0.316437	1.54269	1	133	c("PINK1", "GHITM", "PDE2A", "ACAA2", "PPIF", "CIDEB", "IGF1", "SLC25A4", "MTCH2", "OMA1", "HDAC6", "KDR", "FAM162A", "CLU", "VPS13D", "MUL1", "PPARGC1A", "BNIP3", "FIS1", "OPA1", "FBXO7", "FXN", "BOK", "GCLC", "TMEM135", "PARK7", "ADCK1", "PID1", "STAT2", "PRKN", "CHCHD10", "USP30", "SLC25A5", "ATP5IF1", "PLSCR3", "TIGAR", "GPX1", "DCN", "ARRB2", "FLCN", "MOAP1", "HAX1", "TRIAP1", "TMEM102", "PL…
713	GOCC_EXTERNAL_ENCAPSULATING_STRUCTURE	0.00606061	0.0433189	0.271664	1.54112	0	415	c("CLEC3B", "SERPING1", "GFOD2", "ECM2", "SERPINF1", "HPX", "SPARCL1", "CTSF", "AZGP1", "PCSK6", "APOC3", "COL23A1", "ANXA6", "SERPINF2", "ANG", "ITIH4", "HAPLN4", "CPN2", "F9", "FGA", "COL5A3", "FCN3", "MMRN2", "SERPINC1", "APCS", "ALPL", "TPSB2", "ANXA7", "PLG", "KNG1", "GPLD1", "F12", "MBL2", "APOA4", "CLU", "HTRA1", "COL18A1", "ORM2", "FGB", "VWF", "PCOLCE", "AMBP", "CCN5", "DGCR6", "CFP", "C…
714	GOBP_PROTEIN_LOCALIZATION_TO_MITOCHONDRION	0.00643087	0.0451943	0.324973	1.53748	1	116	c("PINK1", "AIFM1", "GRPEL1", "COX18", "IMMP2L", "TIMM17A", "MTCH2", "UBE2D3", "MIPEP", "DNAJC19", "MAIP1", "PMPCB", "ISG15", "FIS1", "FBXO7", "NDUFA13", "TIMM22", "ABLIM3", "DNAJC15", "MFN2", "TIMM8A", "PITRM1", "DNAJA1", "TIMM10", "PRKN", "SAMM50", "TOMM70", "ATP5IF1", "UBL5", "BAG3", "MOAP1", "BCAP31", "HAX1")
715	GOBP_PROTEIN_MATURATION	0.00460829	0.0370008	0.284833	1.53649	0	266	c("CLEC3B", "ENPEP", "C1R", "C1RL", "KLKB1", "NLRP6", "CIDEB", "KAT2B", "PCSK6", "HP", "HJV", "IMMP2L", "SERPINF2", "RPS6KA2", "LONP2", "CPB2", "F9", "F11", "FGA", "TFR2", "OMA1", "MIPEP", "HPR", "F12", "REN", "DISP1", "HPN", "FGB", "CCS", "PRKACA", "PMPCB", "CLN5", "SORL1", "SPG7", "TMEM208", "NDUFAB1", "GCSH", "F7", "FGG", "CASP9", "LMF1", "CYCS", "PLGRKT", "CPA3", "FXN", "CTSZ", "CHAC1", "APOH…
716	GOBP_CELLULAR_RESPONSE_TO_INORGANIC_SUBSTANCE	0.00378788	0.0326442	0.300799	1.5351	0	170	c("AIFM1", "FABP4", "MT1X", "CYP1A2", "CRK", "CRHBP", "PPIF", "SERPINF1", "MT2A", "FBP1", "MAP1LC3A", "PLCG2", "B2M", "TREX1", "MCOLN1", "SMPD1", "TFR2", "ALAD", "DLG2", "CYP1A1", "SLC1A1", "ATP5F1A", "ADCY1", "MT1E", "FOXO1", "GPLD1", "ENDOG", "SLC13A5", "FOSB", "BNIP3", "MT1F", "SOD1", "MT1H", "MT1G", "SYT7", "MEF2C", "ITPKB", "EGFR", "TF", "LIG4", "PRKN", "MT1M", "SLC40A1", "NSMCE3", "LGMN")
717	GOBP_RESPONSE_TO_BACTERIUM	0.00645161	0.0452155	0.26889	1.53409	0	440	c("FABP4", "SELE", "SRR", "KCNJ8", "DIO2", "SHPK", "NLRP6", "C4BPA", "MRC1", "HP", "PCK2", "CD14", "PRDX3", "HAMP", "PLCG2", "ANG", "B2M", "GPM6A", "FOXP3", "PLAA", "HMGCS2", "MAOB", "DEFB132", "FGA", "PRPF8", "ALAD", "KMO", "CYP1A1", "ALPL", "PLA2G2A", "REN", "MBL2", "NR4A1", "THRSP", "C3", "C4BPB", "ASS1", "PCK1", "FGB", "ARG2", "IL27", "IFI44", "FAM20A", "CFP", "HPGD", "TBXA2R", "CEBPB", "NOS2…
718	GOBP_ENDOTHELIUM_DEVELOPMENT	0.00647249	0.0452558	0.321754	1.53263	1	120	c("TMEM100", "PDE2A", "ROBO4", "SCUBE1", "RAPGEF3", "FOXP3", "CCM2", "KDR", "APOLD1", "XDH", "COL18A1", "TIE1", "ATOH8", "CD34", "GJA4", "CDH5", "DLL1", "NOTCH4", "PECAM1", "RAPGEF2", "EDNRB", "S1PR1", "RHOB", "ARHGEF26", "ACVRL1", "PROC", "HEY2", "SOX18", "COL15A1", "SLC40A1", "SOX17", "TNFRSF1A", "CEACAM1")
719	GOCC_LATE_ENDOSOME_MEMBRANE	0.00671141	0.0454423	0.313162	1.52565	1	132	c("RILP", "WDR81", "ANXA6", "AP5M1", "MCOLN1", "SPPL2A", "SLC1A1", "ABHD6", "STX8", "LAMP1", "LAMP2", "SORL1", "LAMTOR2", "SPAAR", "ARL8A", "RMC1", "OSBPL11", "VPS18", "VAMP7", "RHOB", "VTI1B", "CHMP2A", "VPS36", "SCARB2", "TMEM59", "VPS4A", "SLC39A14", "UBXN6", "STOML1", "AP5S1", "CHMP7", "VAC14", "RAB27A", "PMEL", "IFITM2", "LAPTM4A", "CYB561A3", "ABCB6", "ABCA5", "VPS4B", "ATP13A3", "IFITM3", …
720	GOBP_WOUND_HEALING	0.00537634	0.0394525	0.269643	1.51802	0	358	c("DYSF", "SERPING1", "CRK", "PROZ", "PAPSS2", "MYLK", "KLKB1", "NLRP6", "ABAT", "SCUBE1", "IGF1", "ANXA6", "F8", "SERPINF2", "PLCG2", "AK3", "MIA3", "CPB2", "F9", "F11", "FGA", "CYP4F2", "SMPD1", "SERPINC1", "APCS", "F13B", "PLG", "HBB", "KDR", "KNG1", "F12", "SAA1", "DGKH", "PAFAH2", "PRCP", "C4BPB", "PLPP3", "PROS1", "FGB", "VWF", "SERPINA10", "HPS5", "ACTA2", "CD34", "TBXA2R", "HRG", "GAS6", …
721	GOBP_DIVALENT_INORGANIC_CATION_HOMEOSTASIS	0.00540541	0.0395452	0.270446	1.51263	0	349	c("ESR1", "MT1X", "CCL14", "HTR2B", "TMBIM6", "ADRA1A", "MICU1", "GSTM2", "ACKR2", "RAMP3", "MT2A", "RMDN3", "RGN", "ADRA1B", "ANXA6", "PLCG2", "MCOLN1", "CDH23", "SLC1A1", "HERPUD1", "MT1E", "KDR", "KNG1", "SLC39A8", "SAA1", "KL", "FYN", "CASQ2", "YWHAE", "MAIP1", "MCUR1", "TRPV1", "RAP1GDS1", "PRKACA", "FAM20A", "MICU2", "CDH5", "TBXA2R", "APOE", "BNIP3", "FIS1", "GSTO1", "MT1F", "ATP2B4", "GPR…
722	GOBP_REGULATION_OF_BODY_FLUID_LEVELS	0.005	0.0384171	0.273147	1.51079	0	306	c("INPP5K", "SERPING1", "SOCS2", "PROZ", "PAPSS2", "KLKB1", "NLRP6", "ABAT", "SCUBE1", "VAMP2", "F8", "SERPINF2", "PLCG2", "AK3", "CPB2", "F9", "PDSS2", "F11", "FGA", "CYP4F2", "SERPINC1", "F13B", "PLG", "HBB", "KNG1", "F12", "SAA1", "DGKH", "XDH", "CDO1", "PAFAH2", "C4BPB", "PROS1", "FGB", "VWF", "SERPINA10", "CYP4A11", "PRKACA", "HPS5", "CD34", "TBXA2R", "HRG", "GAS6", "SLC22A4", "F7", "APOE", …
723	GOBP_CALCIUM_MEDIATED_SIGNALING	0.00369004	0.0320302	0.298877	1.51019	0	160	c("SELE", "TMEM100", "HTR2B", "RCAN1", "GSTM2", "ACKR2", "RGN", "IGF1", "PLCG2", "MCOLN1", "KDR", "CASQ2", "NMUR1", "PRKACA", "CHP1", "FIS1", "GSTO1", "ATP2B4", "AKAP6", "STIMATE", "PPP3R1", "SGCD", "ACKR3", "EDNRB", "SELENOK", "MTOR", "SELP", "ZMPSTE24", "EGFR", "PLN", "ATP1A2", "POMC", "RCAN2", "CDH13", "PDK2", "GRIN2C", "CCL3", "AVPR1A", "CLIC2", "ITPR1", "PTK2B", "CIB1", "CD4", "TMEM38A", "DM…
724	GOBP_REGULATION_OF_CATION_TRANSMEMBRANE_TRANSPORT	0.00444444	0.0362286	0.282031	1.5025	0	241	c("PINK1", "KCNN2", "CRHBP", "PPIF", "GSTM2", "ISCU", "RAMP3", "RGN", "DNAJC30", "VAMP2", "HAMP", "PLCG2", "NDUFA4", "SCN4B", "TACO1", "CRBN", "GLRX", "KCNE2", "FYN", "CASQ2", "SLC31A2", "YWHAE", "ADRB2", "FXYD6", "PRKACA", "CHP1", "CLTRN", "GSTO1", "ATP2B4", "AKAP6", "STIMATE", "PRKCE", "LIME1", "KCNAB2", "FHL1", "NEDD4", "COX17", "DIAPH1", "MEF2C", "APLNR", "C4orf3", "KLHL24", "PLN", "ATP1A2", …
725	GOMF_ION_TRANSMEMBRANE_TRANSPORTER_ACTIVITY	0.00735294	0.0484249	0.260239	1.49636	0	518	c("KCNN2", "RHCG", "SLC25A11", "SLC6A13", "SFXN1", "CTNS", "ABCC6", "KCNJ8", "COX7B", "ABCC9", "SLC25A20", "SLC6A12", "KCNB1", "NNT", "SLC31A1", "SLC22A1", "UQCRC1", "ATP5F1B", "SLC25A4", "SLC5A6", "ANXA6", "ATP6V0E2", "ATP6V0D1", "TMEM175", "GPM6A", "SLCO2B1", "MCOLN1", "SLC25A15", "SCN4B", "MPC1", "KCNMA1", "ABCG2", "SLC2A10", "SLC9B2", "SLC16A11", "SLC1A1", "ATP5F1A", "SLC35D1", "CYB5A", "KCNE…
726	GOMF_ANION_TRANSMEMBRANE_TRANSPORTER_ACTIVITY	0.00389105	0.032973	0.287031	1.49518	0	201	c("SLC25A11", "SLC6A13", "SFXN1", "CTNS", "ABCC6", "ABCC9", "SLC6A12", "SLC22A1", "SLC25A4", "SLC5A6", "SLCO2B1", "SLC25A15", "MPC1", "ABCG2", "SLC2A10", "SLC16A11", "SLC1A1", "SLC35D1", "SLC25A42", "SLCO1B3", "SLC39A8", "SLCO2A1", "SLCO1A2", "SLC13A5", "SFXN5", "SLC12A4", "SLC25A13", "SLC38A2", "SLCO1B1", "SLC37A4", "ANO1", "SLC22A3", "SLC25A30", "SLC1A2", "MFSD2A", "SERINC3", "SLC26A1", "SLC2A2…
727	GOMF_INORGANIC_MOLECULAR_ENTITY_TRANSMEMBRANE_TRANSPORTER_ACTIVITY	0.00621118	0.0442311	0.262549	1.4939	0	423	c("KCNN2", "RHCG", "SLC25A11", "SLC6A13", "CTNS", "ABCC6", "KCNJ8", "COX7B", "ABCC9", "SLC6A12", "KCNB1", "NNT", "SLC31A1", "SLC22A1", "UQCRC1", "ATP5F1B", "SLC25A4", "SLC5A6", "ANXA6", "ATP6V0E2", "ATP6V0D1", "TMEM175", "GPM6A", "MCOLN1", "SCN4B", "KCNMA1", "SLC2A10", "SLC9B2", "SLC1A1", "ATP5F1A", "CYB5A", "KCNE2", "CHRNB1", "SLC25A28", "SLC39A8", "SCN4A", "SURF1", "SLC13A5", "ATP5MC3", "ATP5PF…
728	GOBP_SECOND_MESSENGER_MEDIATED_SIGNALING	0.00408163	0.0339901	0.281361	1.49321	0	222	c("SELE", "TMEM100", "PDE2A", "HTR2B", "RCAN1", "GSTM2", "ACKR2", "RGN", "IGF1", "RAPGEF3", "PLCG2", "MCOLN1", "ADCY1", "KDR", "CASQ2", "PDE11A", "NMUR1", "RASD1", "PRKACA", "CHP1", "TBXA2R", "NOS2", "APOE", "FIS1", "GSTO1", "ATP2B4", "AKAP6", "STIMATE", "PPP3R1", "SGCD", "ITPR2", "RAPGEF2", "ACKR3", "EDNRB", "PDE7B", "SELENOK", "MTOR", "SELP", "ZMPSTE24", "APLNR", "EGFR", "NOS3", "PLN", "ATP1A2"…
729	GOBP_RESPONSE_TO_INSULIN	0.00408163	0.0339901	0.283288	1.49285	0	215	c("HADH", "INPP5K", "GHR", "INSIG1", "SRD5A1", "NDEL1", "KAT2B", "PDK4", "CAT", "PCK2", "GPT", "FBP1", "VAMP2", "HMGCS2", "LPIN1", "RAB8A", "NAMPT", "ECHDC3", "FOXO1", "GPLD1", "KL", "GOT1", "SLC2A4", "PIK3R3", "ENPP1", "PCK1", "SORL1", "TNS2", "OTC", "PPARA", "SYAP1", "HADHA", "PIK3R1", "KHK", "CRY2", "ESRRA", "SLC27A4", "NR1H4", "IRS1", "MTOR", "PFKFB1", "MYO1C", "GCLC", "SIK2", "KLF15", "SLC39…
730	GOBP_RESPONSE_TO_TEMPERATURE_STIMULUS	0.00701754	0.046989	0.306727	1.49234	1	136	c("ACADVL", "HTR2B", "CLPB", "DIO2", "IGF1", "CD14", "CPB2", "ACADM", "HMGCS2", "GLRX2", "FOXO1", "DNAJA2", "YWHAE", "GMPR", "ADRB2", "ANO1", "EIF2AK4", "TRPV1", "PRKACA", "CD34", "VCP", "SOD1", "IGFBP7", "MTOR", "DNAJA3", "DNAJC3", "SOD2", "GCLC", "NOS3", "TMEM135", "STUB1", "DNAJA1", "MMP24", "ATXN3", "CXCL12", "PKLR")
731	GOBP_CARBOHYDRATE_HOMEOSTASIS	0.00390625	0.0330437	0.28728	1.48142	0	185	c("INPP5K", "OSBP", "SERPINF1", "ACSM2A", "RBP4", "PDK4", "KCNB1", "PCK2", "RPH3AL", "CPB2", "SLC9B2", "FOXO1", "GPLD1", "ENDOG", "SLC2A4", "PRCP", "PCK1", "ANO1", "PRKACA", "CLTRN", "STAT3", "PPARGC1A", "GAS6", "CYP7A1", "PIK3R1", "PRKCE", "TENT4B", "GPI", "CRY2", "DBH", "PYGL", "NR1H4", "IRS1", "ADGRF5", "GCLC", "GCGR", "KLF15", "DHPS", "POMC", "SLC39A14", "ADIPOR2", "IRS2", "PARK7", "FGF21", "…
732	GOBP_IMPORT_INTO_CELL	0.00361011	0.0315925	0.292749	1.46205	0	155	c("SLC6A13", "STEAP4", "SLC27A5", "KCNJ8", "ISCU", "RAMP3", "ABCC9", "SLC6A12", "ACSL1", "SLC22A1", "SLC27A2", "SLC5A6", "TFR2", "SLC2A10", "SLC1A1", "KCNE2", "SLC39A8", "FYN", "SLC12A4", "SLC22A3", "SLC16A2", "TRPV1", "CLTRN", "SLC1A2", "SLC22A4", "SLC7A2", "ATP2B4", "LRSAM1", "ACSL5", "SLC6A1", "SLC27A4", "ATP1A2", "SLC39A14", "SLC30A1", "IRS2", "PARK7", "FOLR2", "PRKN")
733	GOBP_RESPONSE_TO_ALCOHOL	0.00387597	0.032973	0.282173	1.45231	0	180	c("AIFM1", "GOT2", "CRHBP", "ABAT", "CYP8B1", "CAT", "FDX1", "CD14", "HAMP", "FOXP3", "HMGCS2", "MAOB", "ALAD", "ATP5F1A", "ADCY1", "GPLD1", "FYN", "CDO1", "SLC2A4", "FOSB", "SGK1", "TUFM", "ADH6", "HPGD", "SLC10A1", "TBXA2R", "CES1", "KLF9", "PPARA", "F7", "ABCB11", "SOD1", "MGMT", "CYP7A1", "CYP2E1", "ST6GAL1", "SLC23A2", "PRKCE", "ITPR2", "DBH", "IGFBP7", "CPT1A", "LANCL2", "SOD2", "POLB", "TG…
734	GOBP_CELLULAR_RESPONSE_TO_PEPTIDE_HORMONE_STIMULUS	0.00444444	0.0362286	0.272269	1.44951	0	235	c("INPP5K", "CRK", "SOCS2", "CRHBP", "GHR", "INSIG1", "SRD5A1", "NDEL1", "KAT2B", "PDK4", "PCK2", "GPT", "FBP1", "VAMP2", "HMGCS2", "LPIN1", "RAB8A", "NAMPT", "ECHDC3", "FOXO1", "POR", "GPLD1", "KL", "NR4A1", "GOT1", "SLC2A4", "PIK3R3", "NR4A2", "ENPP1", "ASS1", "PCK1", "NR4A3", "SORL1", "TNS2", "STAT3", "SYAP1", "ARG1", "PIK3R1", "CYP11A1", "ESRRA", "CPS1", "SLC27A4", "NR1H4", "IRS1", "MYO1C", "…
735	GOBP_CELLULAR_RESPONSE_TO_INSULIN_STIMULUS	0.00377358	0.0325793	0.281086	1.44263	0	175	c("INPP5K", "GHR", "INSIG1", "SRD5A1", "NDEL1", "KAT2B", "PDK4", "PCK2", "GPT", "FBP1", "VAMP2", "HMGCS2", "LPIN1", "RAB8A", "NAMPT", "ECHDC3", "FOXO1", "GPLD1", "KL", "GOT1", "SLC2A4", "PIK3R3", "ENPP1", "PCK1", "SORL1", "TNS2", "SYAP1", "PIK3R1", "ESRRA", "SLC27A4", "NR1H4", "IRS1", "MYO1C", "GCLC", "SIK2", "SLC39A14", "SOCS3", "IRS2", "RARRES2", "INSR", "PID1", "PDK2", "ADIPOR1", "FOXO4", "CPE…
736	GOBP_RECEPTOR_MEDIATED_ENDOCYTOSIS	0.00389105	0.032973	0.276826	1.44202	0	201	c("SELE", "HTR2B", "RAMP3", "MRC1", "APOC3", "CD14", "PLCG2", "B2M", "TFR2", "SLC9B2", "APOA5", "SCARF1", "ASGR1", "CLU", "AP1G1", "C3", "ADRB2", "RNASEK", "MAGI2", "SORL1", "DLL1", "GRK4", "NECAB2", "APOE", "LRPAP1", "APOC1", "CD81", "ACKR3", "CLTCL1", "RAMP1", "NEDD4", "ATAD1", "RAMP2", "STAB1", "SCARB2", "AP1S1", "TF", "LRP1", "DNM3", "CTSL", "LDLR", "CALCRL", "SNX1", "INSR", "SDCBP", "ITSN1",…
737	GOBP_REGULATION_OF_TRANSMEMBRANE_TRANSPORT	0.00581395	0.0417729	0.253937	1.4236	0	374	c("PINK1", "KCNN2", "INPP5K", "CRHBP", "KCNJ8", "PPIF", "GSTM2", "ISCU", "RAMP3", "KCNB1", "ACSL1", "RGN", "IGF1", "DNAJC30", "VAMP2", "HAMP", "PLCG2", "NDUFA4", "SCN4B", "TACO1", "KCNMA1", "CRBN", "GLRX", "OAZ2", "KCNE2", "PRKAG2", "SCN4A", "FYN", "CASQ2", "SLC31A2", "YWHAE", "C3", "ENPP1", "ADRB2", "FXYD6", "CREBL2", "PRKACA", "NR4A3", "CHP1", "CLTRN", "SLC1A2", "GSTO1", "ATP2B4", "AKAP6", "PIK…
738	GOBP_MUSCLE_CONTRACTION	0.00414938	0.0344352	0.267891	1.42093	0	226	c("KCNN2", "LMOD1", "HTR2B", "ADRA1A", "KCNJ8", "GSTM2", "MYLK", "ABAT", "ADRA1B", "CALD1", "ANXA6", "GNAO1", "TMOD1", "SCN4B", "KCNMA1", "KCNE2", "CHRNB1", "SCN4A", "NR4A1", "CASQ2", "MYH3", "NMUR1", "ADRB2", "ARG2", "TRPV1", "RAP1GDS1", "PRKACA", "ACTA2", "TCAP", "MYL5", "TBXA2R", "GSTO1", "SOD1", "ATP2B4", "SGCD", "KCND3", "EDNRB", "GAMT", "CHRNE", "MTOR", "MAP2K3", "PLN", "ATP1A2", "NOS1AP", …
739	GOBP_REGULATION_OF_ION_TRANSPORT	0.00617284	0.0439906	0.248134	1.41663	0	431	c("PINK1", "KCNN2", "INPP5K", "TMBIM6", "CRHBP", "KCNJ8", "PPIF", "GSTM2", "MYLK", "ISCU", "RAMP3", "ABAT", "KCNB1", "RGN", "DNAJC30", "VAMP2", "HAMP", "PLCG2", "B2M", "NDUFA4", "MAOB", "SCN4B", "CYP4F2", "TACO1", "KCNMA1", "CAMK2B", "KMO", "CRBN", "GLRX", "KCNE2", "SARAF", "SCN4A", "FYN", "CASQ2", "SLC31A2", "YWHAE", "PER1", "ADRB2", "FXYD6", "CYP4A11", "PRKACA", "CHP1", "CLTRN", "SLC10A1", "CEB…
740	GOBP_MAINTENANCE_OF_LOCATION	0.00471698	0.0377476	0.262336	1.41185	0	265	c("PINK1", "TAPT1", "HTR2B", "GSTM2", "INSIG1", "APOC4", "ANXA6", "PLCG2", "PAFAH1B1", "MCOLN1", "ACACB", "ZFYVE1", "CASQ2", "C3", "ENPP1", "TRPV1", "VPS13D", "OS9", "PRKACA", "SORL1", "CES1", "PPARA", "RER1", "APOE", "KEAP1", "GSTO1", "AKAP6", "PRKCE", "ITPR2", "LIME1", "CRY2", "OSBPL11", "PLIN5", "SUN2", "FTO", "KDELR2", "CRP", "CPT1A", "ALB", "DGAT2", "ARL2BP", "DIAPH1", "ANGPTL3", "IBTK", "AP…
741	GOCC_COATED_VESICLE	0.004329	0.03568	0.262063	1.40906	0	245	c("SAR1B", "ABCB4", "VAMP2", "F8", "B2M", "RAB8A", "COPZ2", "FZD4", "SLC2A4", "SEC16B", "PANK1", "SEC24A", "AP1G1", "SEC31B", "ADRB2", "VWF", "SEC24B", "MCFD2", "ERGIC1", "SEC23A", "APOE", "SCYL1", "HLA-B", "HLA-E", "HLA-C", "CLTCL1", "VPS18", "HLA-F", "KDELR2", "CTSZ", "VAMP7", "F5", "RAB3A", "VTI1B", "TMED7", "YIPF6", "SCARB2", "SEC22B", "EGFR", "AP1S1", "SEC24D", "TF", "COL7A1", "STON1", "APOB…
742	GOBP_CALCIUM_ION_TRANSPORT	0.00507614	0.0384502	0.255611	1.39818	0	297	c("INPP5K", "HTR2B", "TMBIM6", "ADRA1A", "MICU1", "GSTM2", "MYLK", "RAMP3", "RGN", "ANXA6", "PLCG2", "GPM6A", "MCOLN1", "CDH23", "CAMK2B", "KCNE2", "SARAF", "FYN", "CASQ2", "YWHAE", "MAIP1", "MCUR1", "NMUR1", "TRPV1", "PRKACA", "PMPCB", "MICU2", "GJA4", "GAS6", "GSTO1", "ATP2B4", "AKAP6", "STIMATE", "SLC25A25", "PRKCE", "ITPR2", "LIME1", "EDNRB", "RAMP1", "SELENOK", "DIAPH1", "ZMPSTE24", "IBTK", …
743	GOBP_CELLULAR_RESPONSE_TO_EXTRACELLULAR_STIMULUS	0.00408163	0.0339901	0.266634	1.39424	0	212	c("AIFM1", "GABARAPL1", "SRD5A1", "PDK4", "KCNB1", "WDR45", "MAP1LC3A", "GLRX2", "PRKAG2", "ZFYVE1", "ASGR1", "FOXO1", "RNF152", "FAS", "NR4A2", "PCK1", "SLC38A2", "LAMP2", "EIF2AK4", "GABARAP", "GABARAPL2", "SLC1A2", "MFSD2A", "FNIP1", "JMY", "GAS6", "PPARA", "FAM107A", "MAP3K5", "CPEB4", "DEPDC5", "NR1H4", "DNAJC15", "ALB", "MAP1LC3B", "MTOR", "GLUL", "SESN1", "GCGR", "SIK2", "CBS", "SIK1", "AT…
744	GOMF_ACYLTRANSFERASE_ACTIVITY	0.00389105	0.032973	0.266471	1.38808	0	201	c("ACAT1", "LCAT", "SCP2", "CPT2", "GLYATL1", "CLYBL", "CBR4", "ACAA2", "ACSM2A", "ACSM2B", "MOGAT2", "ALAS1", "KAT2B", "NAT2", "OXSM", "DLST", "ACSM5", "ACAA1", "HADHB", "SAT1", "HMGCS2", "CRAT", "SAT2", "DBT", "GLYAT", "BAAT", "PRDX6", "PAFAH2", "ACSM3", "PDHX", "SPTSSA", "NAT1", "HADHA", "GGT5", "ACSM1", "TGM2", "CPT1A", "GLUL", "DGAT2", "CERS2")
745	GOBP_VACUOLE_ORGANIZATION	0.00732601	0.0483798	0.270705	1.38308	1	169	c("PINK1", "GABARAPL1", "AKTIP", "TP53INP2", "WDR45", "MAP1LC3A", "TMEM175", "TREX1", "NAGLU", "SYNPO2", "EMC6", "GABARAP", "CLN5", "GABARAPL2", "SRPX", "LRSAM1", "VPS18", "MFN2", "MAP1LC3B", "MTOR", "STX12", "SYT7", "SCARB2", "SEC22B", "VPS4A", "MAP1LC3B2", "PHF23", "UBQLN1", "MBTPS1", "MTM1", "SNX4", "MFSD8", "FEZ1", "NSFL1C", "UBXN2B", "TPP1", "RAB1A", "ACP2", "SNX18", "ATG12", "BAG3", "WIPI1"…
746	GOCC_ENDOSOME_MEMBRANE	0.00649351	0.0453041	0.240634	1.38153	0	464	c("RILP", "WDR81", "STEAP4", "NDFIP1", "MYO1B", "HSD17B6", "RABEP1", "ANKFY1", "MRC1", "VPS53", "CD14", "ANXA6", "ATP6V0E2", "B2M", "AP5M1", "ATP6V0D1", "TMEM175", "UBB", "MCOLN1", "ZFYVE28", "RAB8A", "UBE2D3", "ATP11C", "SLC9B2", "SPPL2A", "SLC1A1", "STEAP3", "WDR44", "ABHD6", "STX8", "LAMP1", "ADRB2", "LAMP2", "SNX21", "SORL1", "SLC48A1", "ABCB11", "LAMTOR2", "SPAAR", "TLR4", "HLA-B", "CTSD", "…
747	GOBP_RESPONSE_TO_PEPTIDE	0.00568182	0.0409763	0.245156	1.37482	0	381	c("HADH", "INPP5K", "SRD5A2", "CRK", "SOCS2", "CRHBP", "GHR", "SERPINF1", "INSIG1", "SRD5A1", "NDEL1", "RAMP3", "KAT2B", "PDK4", "CAT", "PCK2", "IGF1", "GPT", "FBP1", "VAMP2", "HMGCS2", "LPIN1", "RAB8A", "NAMPT", "ECHDC3", "FOXO1", "POR", "GPLD1", "KL", "FYN", "NR4A1", "GOT1", "CDO1", "SLC2A4", "PIK3R3", "NR4A2", "ENPP1", "ASS1", "PCK1", "ADRB2", "ANO1", "TRPV1", "NR4A3", "SORL1", "TNS2", "STAT3"…
748	GOBP_CELLULAR_RESPONSE_TO_HORMONE_STIMULUS	0.00641026	0.0451153	0.238891	1.37427	0	461	c("AIFM1", "ESR1", "INPP5K", "CRK", "SOCS2", "CRHBP", "GHR", "SERPINF1", "INSIG1", "SRD5A1", "NDEL1", "RAMP3", "KAT2B", "PDK4", "ACSL1", "PCK2", "RNF14", "GPT", "FBP1", "VAMP2", "HMGCS2", "LPIN1", "RAB8A", "NAMPT", "ATP5F1A", "LMO2", "HDAC6", "ECHDC3", "FOXO1", "POR", "GPLD1", "KL", "REN", "NR4A1", "GOT1", "SLC2A4", "PIK3R3", "PRCP", "NR4A2", "PER1", "FOSB", "SGK1", "ENPP1", "ASS1", "PCK1", "FGB"…
749	GOBP_RESPONSE_TO_WOUNDING	0.00632911	0.044806	0.237533	1.37038	0	458	c("DYSF", "SERPING1", "CRK", "PROZ", "PAPSS2", "MYLK", "KLKB1", "NDEL1", "NLRP6", "ABAT", "SCUBE1", "IGF1", "ANXA6", "F8", "SERPINF2", "PLCG2", "AK3", "MIA3", "CPB2", "F9", "F11", "FGA", "CYP4F2", "SMPD1", "SERPINC1", "APCS", "CYP1A1", "SLC1A1", "F13B", "MAP2K4", "SCARF1", "PLG", "HBB", "KDR", "KNG1", "F12", "SAA1", "DGKH", "APOA4", "PAFAH2", "PRCP", "C4BPB", "PLPP3", "PROS1", "FGB", "VWF", "SERP…
750	GOBP_MUSCLE_SYSTEM_PROCESS	0.00507614	0.0384502	0.251459	1.3656	0	293	c("KCNN2", "LMOD1", "HTR2B", "ADRA1A", "KCNJ8", "GSTM2", "MYLK", "ABAT", "ADRA1B", "IGF1", "CALD1", "ANXA6", "GNAO1", "HAMP", "TMOD1", "SCN4B", "KCNMA1", "CAMK2B", "KCNE2", "CHRNB1", "FOXO1", "SCN4A", "NR4A1", "CASQ2", "MYH3", "CAMTA2", "NMUR1", "ADRB2", "ARG2", "TRPV1", "RAP1GDS1", "PRKACA", "MLIP", "NR4A3", "ACTA2", "TCAP", "MYL5", "TBXA2R", "PPARA", "GSTO1", "SOD1", "ATP2B4", "AKAP6", "SGCD", …
751	GOBP_BEHAVIOR	0.00561798	0.0406681	0.241426	1.35379	0	384	c("CPEB3", "HTR2B", "RCAN1", "CTNS", "CRHBP", "TTC36", "SERPINF1", "SRD5A1", "SELENOP", "DERL2", "ABAT", "PGRMC1", "RAPGEF3", "TAL1", "PAFAH1B1", "B2M", "TMOD1", "NAGLU", "USP2", "TACO1", "CDH23", "AMFR", "SLC1A1", "CRBN", "ADCY1", "CHRNB1", "FZD4", "REN", "CUX2", "FYN", "SLC2A4", "NR4A2", "CFAP20", "SLC25A46", "SGK1", "TCF15", "EIF2AK4", "TRPV1", "NR4A3", "SLC1A2", "DMRTA1", "STAT3", "MFSD2A", "…
752	GOCC_SIDE_OF_MEMBRANE	0.00628931	0.0446884	0.236332	1.35329	0	446	c("SELE", "BTNL9", "ENPEP", "GHR", "GNA14", "ACKR2", "SCUBE1", "AZGP1", "ENG", "GNG11", "CD14", "IL13RA1", "GNAO1", "ADGRA3", "B2M", "FGA", "TFR2", "BDH1", "ABCG2", "SPPL2A", "ITGA7", "CD302", "PLG", "ASGR1", "KDR", "ASGR2", "FYN", "SLC2A4", "DNAJC19", "FAS", "CYLD", "LAMP1", "FGB", "TRPV1", "BTN3A3", "CD34", "CDH5", "CLEC14A", "GPIHBP1", "GFRA2", "GFRA1", "SDC1", "SYAP1", "FGG", "MAP3K5", "DSG1"…
753	GOBP_RESPONSE_TO_MOLECULE_OF_BACTERIAL_ORIGIN	0.00460829	0.0370008	0.25022	1.34977	0	266	c("SELE", "SRR", "KCNJ8", "DIO2", "SHPK", "MRC1", "PCK2", "CD14", "PRDX3", "HAMP", "PLCG2", "B2M", "FOXP3", "PLAA", "HMGCS2", "MAOB", "PRPF8", "ALAD", "KMO", "CYP1A1", "ALPL", "REN", "NR4A1", "ASS1", "PCK1", "HPGD", "TBXA2R", "CEBPB", "NOS2", "PRDX2", "ARG1", "CASP9", "LBP", "TLR4", "PRKCE", "ADH5", "SASH1", "EDNRB", "DUSP10", "SIRT2", "CPS1", "IL12RB2", "NR1H4", "SELP", "NOCT", "MEF2C", "MAP2K3"…
754	GOBP_REGULATION_OF_TRANSPORTER_ACTIVITY	0.00389105	0.032973	0.258012	1.34402	0	201	c("PINK1", "NDFIP1", "CRHBP", "PPIF", "GSTM2", "RGN", "VAMP2", "PLCG2", "NDUFA4", "PON1", "SCN4B", "TACO1", "CRBN", "GLRX", "KCNE2", "CASQ2", "YWHAE", "SGK1", "ADRB2", "FXYD6", "PRKACA", "CHP1", "CLTRN", "GSTO1", "AKAP6", "STIMATE", "PRKCE", "FHL1", "NEDD4", "COX17", "MEF2C", "C4orf3", "KLHL24", "PLN", "ATP1A2", "NOS1AP", "PARK7", "PDE4B", "ACTN2", "UBQLN1", "CLIC2", "KCNAB1", "ATPSCKMT", "SGK2",…
755	GOBP_PHOSPHOLIPID_METABOLIC_PROCESS	0.00520833	0.0390744	0.239218	1.34369	0	344	c("LCAT", "INPP5K", "HTR2B", "OSBP", "SOCS2", "PI4K2B", "PITPNM2", "PLCG2", "PAFAH1B1", "PON1", "PLAA", "HMGCS2", "PNPLA7", "LPIN1", "SMPD1", "TTC7B", "PEMT", "APOA5", "PCYT1A", "PLA2G2A", "GPLD1", "DGKH", "APOA4", "DNAJC19", "PIK3R3", "ABHD6", "PRDX6", "PLPP3", "CHPT1", "CISH", "PIGY", "IDH1", "MTMR10", "CHP1", "DHRS7B", "NAAA", "MFSD2A", "PI4K2A", "SERINC3", "CETP", "PLPP6", "MTMR6", "HADHA", "…
756	GOBP_REGULATION_OF_AUTOPHAGY	0.00512821	0.0386018	0.243442	1.34236	0	310	c("PINK1", "HTR2B", "ADRA1A", "NLRP6", "TP53INP2", "SLC25A4", "EPM2A", "WDR45", "ATP6V0E2", "ATP6V0D1", "RAB8A", "HDAC6", "KDR", "FOXO1", "IKBKG", "ENDOG", "RNF152", "CISD2", "ADRB2", "VPS13D", "PRKACA", "STAT3", "BNIP3", "KEAP1", "EEF1A2", "FBXO7", "TRIM22", "RMC1", "LRSAM1", "ATP6V1D", "SIRT2", "DEPDC5", "MID2", "PSAP", "MTOR", "NEDD4", "CPTP", "BOK", "SESN1", "ZMPSTE24", "ATP6V0E1", "TMEM59", …
757	GOBP_RESPONSE_TO_OXIDATIVE_STRESS	0.00574713	0.0413853	0.237968	1.33163	0	377	c("PINK1", "AIFM1", "ETFDH", "NDUFS2", "RCAN1", "CRK", "PPIF", "HAO1", "SELENOP", "CAT", "HP", "PRDX3", "MSRA", "MAP1LC3A", "TAT", "TREX1", "ACOX2", "ALAD", "GLRX2", "SLC1A1", "HMOX2", "HDAC6", "MGST1", "HBB", "FOXO1", "MBL2", "APOA4", "ENDOG", "HYAL1", "FYN", "PRDX6", "NR4A2", "CCS", "NR4A3", "IDH1", "EPAS1", "PPARGC1A", "SDC1", "APOE", "PRDX2", "BNIP3", "KEAP1", "ABCB11", "LONP1", "MAP3K5", "SO…
758	GOBP_CELLULAR_RESPONSE_TO_PEPTIDE	0.005	0.0384171	0.244924	1.32857	0	288	c("INPP5K", "CRK", "SOCS2", "CRHBP", "GHR", "INSIG1", "SRD5A1", "NDEL1", "KAT2B", "PDK4", "PCK2", "IGF1", "GPT", "FBP1", "VAMP2", "HMGCS2", "LPIN1", "RAB8A", "NAMPT", "ECHDC3", "FOXO1", "POR", "GPLD1", "KL", "FYN", "NR4A1", "GOT1", "SLC2A4", "PIK3R3", "NR4A2", "ENPP1", "ASS1", "PCK1", "ADRB2", "ANO1", "NR4A3", "SORL1", "TNS2", "STAT3", "SYAP1", "ARG1", "PIK3R1", "TLR4", "CYP11A1", "ESRRA", "CPS1"…
759	GOMF_ADENYL_NUCLEOTIDE_BINDING	0.00412797	0.034287	-0.230774	-1.23683	3	1304	c("MAPK13", "KIF18B", "KIF11", "ENTPD2", "KIF2C", "KIF23", "UBE2C", "KIFC1", "HELLS", "XRCC3", "TRIP13", "KIF15", "BUB1B", "RAD54L", "KIF18A", "ATAD5", "TOP2A", "RECQL4", "MELK", "CAD", "MCM7", "DDX11", "PLK1", "PLK4", "DDR1", "BUB1", "MCM3", "HNRNPU", "SLFN13", "PIF1", "EPHB3", "MCM4", "KIF20B", "PAK6", "CHEK1", "POLQ", "HUNK", "CIT", "ERCC6L", "AATK", "MCM6", "MKI67", "NEK2", "TTK", "SBK1", "RA…
760	GOBP_REGULATION_OF_CELL_POPULATION_PROLIFERATION	0.00103413	0.030309	-0.243246	-1.30319	0	1270	c("SAPCD2", "FOXJ1", "SINHCAF", "HMGB2", "EZH2", "PTHLH", "CDC20", "DBF4B", "SOX4", "LAMC2", "FOXM1", "MELTF", "ATAD5", "CDCA7", "PRC1", "TET1", "C18orf54", "HDAC2", "DDR1", "CCNA2", "CDCA7L", "HNRNPU", "UHRF1", "KIF20B", "RTKN2", "FBXO5", "NAP1L1", "CHEK1", "WDR62", "CCNB1", "TFAP2A", "SPINT2", "TTK", "EPCAM", "EPPK1", "MTBP", "DNMT1", "CDK1", "SPHK1", "NDRG1", "SPINT1", "BIRC5", "HMGA1", "PHIP"…
761	GOBP_ANIMAL_ORGAN_MORPHOGENESIS	0.00668151	0.0454423	-0.249595	-1.30969	5	727	c("SAPCD2", "FOXJ1", "FRAS1", "SOX4", "LAMC2", "FANCD2", "HDAC2", "DDR1", "SMARCC1", "STIL", "TFAP2A", "CHD7", "CYP26B1", "NSD2", "ABI2", "ACVR2B", "ITGB4", "FGFR3", "SPEF2", "SOX9", "PTK7", "TNNC1", "SMURF2", "ASXL1", "DKK1", "FZD7", "NPNT", "FZD1", "HNF1B", "TGFA", "MFAP2", "NLE1", "LRP4", "MTHFD1L", "NECTIN1", "TGFB1", "PRKCI", "SCRIB", "TULP3", "PHLDA2", "HDAC1", "LEFTY1", "JAG1", "IFT52", "T…
762	GOBP_EPITHELIUM_DEVELOPMENT	0.00544662	0.0396361	-0.248777	-1.31303	4	828	c("SAPCD2", "FOXJ1", "FRAS1", "EZH2", "DZIP1L", "KRT19", "SOX4", "SALL4", "HDAC2", "PLK4", "DDR1", "VEZF1", "STIL", "EVPL", "KIF20B", "TFAP2A", "SPINT2", "EPCAM", "EPPK1", "CHD7", "SH3BP1", "CDK1", "CYP26B1", "SPINT1", "TYMS", "ABI2", "ACVR2B", "SOX9", "XRCC2", "PTK7", "SMURF2", "ASXL1", "DKK1", "FZD7", "CBFA2T2", "NPNT", "FZD1", "PRKDC", "PYGO2", "HNF1B", "NLE1", "LRP4", "MTHFD1L", "TRIM28", "ET…
763	GOBP_HEAD_DEVELOPMENT	0.00567537	0.0409604	-0.253971	-1.31615	4	582	c("FOXJ1", "EZH2", "G6PD", "CENPF", "FANCD2", "CASP2", "ANXA3", "EPHB3", "STIL", "WDR62", "AATK", "SBK1", "TACC3", "CSNK1E", "CHD7", "SPHK1", "LRP8", "SPEF2", "KIF14", "SOX9", "IGF1R", "DKK1", "ARNT2", "FZD1", "PRKDC", "PYGO2", "HNF1B", "ASPM", "PAFAH1B3", "PTBP2", "KDM1A", "PPT1", "GIT1", "CCDC14", "ADGRG1", "CDK5R1", "KAT2A", "TRNP1", "YWHAQ", "SCRIB", "TULP3", "ARHGAP11B", "HDAC1", "SLC2A1", "…
764	GOBP_REGULATION_OF_PROTEIN_KINASE_ACTIVITY	0.00461361	0.0370126	-0.259107	-1.33831	3	549	c("EZH2", "DBF4B", "TPX2", "DBF4", "PLK1", "CCNB2", "CCNA2", "CCNF", "CDC25A", "ECT2", "CCNB1", "PSRC1", "CENPE", "LRP8", "PRKCD", "ACVR2B", "CLSPN", "KIF14", "CDC6", "CKS2", "PKMYT1", "DKK1", "NCK2", "MST1R", "INCENP", "CCNE2", "NUP62", "CDKN3", "BORA", "NCAPG2", "TGFA", "TNFRSF11A", "MOB3B", "CDKN2A", "BLM", "PKIB", "MARK2", "IPO5", "TRAF2", "CDK5R1", "EFNA5", "DBNDD2", "TGFB1", "CARD10", "DLG3…
765	GOMF_HYDROLASE_ACTIVITY_ACTING_ON_ACID_ANHYDRIDES	0.00341297	0.0310995	-0.257966	-1.34134	2	625	c("KIF18B", "ENTPD2", "KIF2C", "KIF23", "KIFC1", "TRIP13", "KIF15", "RAD54L", "KIF18A", "ATAD5", "RECQL4", "MCM7", "DDX11", "MCM3", "PIF1", "MCM4", "KIF20B", "ERCC6L", "MCM6", "MCM2", "CHD7", "KIF20A", "MSH2", "KIF12", "SMC4", "ORC1", "RAB36", "MCM5", "DDX12P", "KIF14", "TUBD1", "MCM8", "RFC4", "CANT1", "CHTF18", "MYO19", "KIF3C", "RAB34", "DNA2", "ATAD2", "DHX9", "BLM", "RIT1", "TUBA1B", "EFTUD2…
766	GOBP_CENTRAL_NERVOUS_SYSTEM_DEVELOPMENT	0.00445434	0.0362786	-0.256185	-1.34427	3	727	c("FOXJ1", "EZH2", "G6PD", "CENPF", "SOX4", "FANCD2", "CASP2", "HDAC2", "ANXA3", "EPHB3", "MARCKS", "STIL", "WDR62", "TFAP2A", "AATK", "SBK1", "TACC3", "CSNK1E", "CHD7", "ACTL6A", "SPHK1", "LRP8", "SPEF2", "KIF14", "SOX9", "IGF1R", "DKK1", "ARNT2", "FZD1", "PRKDC", "PYGO2", "HNF1B", "JARID2", "ASPM", "PAFAH1B3", "PTBP2", "KDM1A", "PPT1", "GIT1", "CCDC14", "ADGRG1", "CDK5R1", "SUZ12", "TGFB1", "MA…
767	GOCC_CELL_SUBSTRATE_JUNCTION	0.00720288	0.0479611	-0.267362	-1.35408	5	410	c("MTF2", "KIF23", "MARCKS", "GRB7", "EPPK1", "HMGA1", "ITGB4", "FGFR3", "PAK4", "PTK7", "ARHGEF2", "FZD1", "MDC1", "MPZL1", "MAPRE1", "YWHAZ", "SENP1", "PABPC1", "GIT1", "ITGB8", "PPP1CC", "WASF1", "YWHAQ", "RPS3", "ZNF185", "ITGA3", "VASP", "RPL5", "FHL3", "ATAT1", "EPB41L2", "CYBA", "RPS3A", "SRC", "MAP4K4", "RPL8", "CBL", "RPS8", "ITGA2", "RPL7", "RPS18", "ADAM9", "RPS5", "RPS7", "CORO1C", "P…
768	GOBP_NEURON_DEVELOPMENT	0.00328228	0.0310995	-0.257466	-1.35733	2	806	c("EZH2", "CDC20", "LAMC2", "HDAC2", "DDR1", "EPHB3", "UNK", "KIF20B", "PAK6", "STMN1", "LRP8", "ABI2", "SNAP25", "MTMR2", "PAK4", "IGF1R", "PTK7", "BCL11A", "DCDC2", "DKK1", "PLXNB3", "CBFA2T2", "NCK2", "FZD1", "STK24", "YWHAZ", "LRP4", "MARK2", "KDM1A", "PPT1", "GIT1", "PARD6B", "CDK5R1", "TPBG", "EFNA5", "NECTIN1", "PRKCI", "DBN1", "WASF1", "GPRIN1", "SCRIB", "SF3A2", "STX3", "NREP", "TUG1", "…
769	GOBP_POSITIVE_REGULATION_OF_CELLULAR_COMPONENT_ORGANIZATION	0.00326087	0.0310995	-0.257085	-1.35843	2	845	c("NCAPD2", "EPS8L1", "EZH2", "GPSM2", "NCAPH", "CDC20", "MELTF", "NUSAP1", "DDX11", "PLK4", "ANLN", "DLGAP5", "EPHB3", "STIL", "SFPQ", "CDT1", "RAD51AP1", "NEK2", "PSRC1", "DNMT1", "SPHK1", "LRP8", "ABI2", "SMC4", "PHIP", "BMF", "SASS6", "NCAPG", "SOX9", "IGF1R", "PTK7", "PMAIP1", "AURKB", "PLXNB3", "CBFA2T2", "NCK2", "CNOT6", "KCTD17", "FZD1", "NUP62", "STK24", "ESPL1", "TGFA", "CEP295", "C2CD5…
770	GOMF_PROTEIN_DOMAIN_SPECIFIC_BINDING	0.00227273	0.030309	-0.263187	-1.36426	1	585	c("RCC2", "HMGB2", "GPSM2", "CASP2", "CCNA2", "KIF20B", "STX1A", "CHEK1", "CIT", "RBMX", "KHDRBS1", "SH3BP1", "ABI2", "KIF14", "PLXNB3", "FZD7", "PMEPA1", "FZD1", "PRKDC", "KPNB1", "NUP62", "MDC1", "EHMT2", "SRSF12", "L3MBTL1", "U2AF2", "PTTG1", "YWHAZ", "CDK2", "LBR", "HNRNPA1", "CBX3", "TRIM28", "MPP3", "PPP1CC", "STRN4", "CARD10", "SHCBP1", "CCDC88C", "YWHAQ", "TDG", "HDAC1", "ITGA3", "RAN", "…
771	GOCC_TRANSFERASE_COMPLEX	0.00443951	0.0362286	-0.259868	-1.36541	3	739	c("EZH2", "UBE2C", "CDC20", "BUB1B", "CCNB2", "HDAC2", "RNF144A", "CCNA2", "MCM3", "POLA1", "POLD1", "CCNF", "CCNB1", "YEATS2", "RAD51", "ACTL6A", "CDK1", "DCAF16", "ACVR2B", "FBXL19", "CBX2", "IGF1R", "SMURF2", "CKS2", "CDK4", "KCTD17", "PRKDC", "KANSL2", "CCNE2", "BRPF1", "JARID2", "TEX10", "ATXN7L3", "HCFC1", "PRIM2", "ZSWIM4", "RBM15B", "SNRPD1", "CDK2", "BRCA1", "TRAF2", "CDK5R1", "E2F6", "S…
772	GOCC_ANCHORING_JUNCTION	0.00444444	0.0362286	-0.260144	-1.36543	3	730	c("SAPCD2", "MTF2", "KIF23", "CDCA3", "CDH6", "MARCKS", "ECT2", "EVPL", "GRB7", "EPCAM", "EPPK1", "SH3BP1", "NDRG1", "PRKCD", "HMGA1", "ABI2", "ITGB4", "FGFR3", "PAK4", "PTK7", "ARHGEF2", "CDK4", "SV2A", "FZD1", "MDC1", "TMEM65", "MPZL1", "MAPRE1", "YWHAZ", "SENP1", "PABPC1", "GIT1", "PARD6B", "ITGB8", "MPP3", "EFNA5", "PPP1CC", "NECTIN1", "PRKCI", "DBN1", "DLG3", "WASF1", "YWHAQ", "SCRIB", "STX3…
773	GOBP_CELLULAR_RESPONSE_TO_STRESS	0.00102459	0.030309	-0.25372	-1.36577	0	1650	c("MAPK13", "HMGB2", "EZH2", "GTSE1", "XRCC3", "TRIP13", "G6PD", "TICRR", "CBX1", "SOX4", "RAD54L", "FOXM1", "FANCD2", "ATAD5", "TOP2A", "RHNO1", "RECQL4", "MELK", "CASP2", "WDHD1", "MCM7", "DDX11", "PLK1", "HDAC2", "CDCA5", "FANCG", "CCNA2", "MCM3", "POLA1", "PARPBP", "POLD1", "PIF1", "TONSL", "MCM4", "CHAF1B", "ECT2", "UHRF1", "SFPQ", "FBXO5", "MCM10", "CHEK1", "SH2D3A", "RAD51AP1", "POLQ", "MC…
774	GOBP_CELL_SURFACE_RECEPTOR_SIGNALING_PATHWAY_INVOLVED_IN_CELL_CELL_SIGNALING	0.00718563	0.0478793	-0.270034	-1.37068	5	419	c("SOX4", "DEPDC1B", "STX1A", "CSNK1E", "TMEM237", "MTMR2", "SOX9", "PTK7", "SMURF2", "DCDC2", "DKK1", "FZD7", "WNK2", "FZD1", "BCL9", "JRK", "PYGO2", "HNF1B", "LYPD6", "NLE1", "ASPM", "LRP4", "MARK2", "CSNK2A1", "TPBG", "TGFB1", "CCDC88C", "HDAC1", "SMARCA4", "ITGA3", "IFT80", "SMAD3", "CTHRC1", "CSNK1G1", "MDFI", "CTNND2", "CHRNA5", "FRMD8", "CD24", "VGLL4", "VANGL2", "SRC", "RYK", "BICC1", "RN…
775	GOBP_NEUROGENESIS	0.00105042	0.030309	-0.25744	-1.37257	0	1180	c("HMGB2", "EZH2", "CDC20", "TCF3", "SOX4", "LAMC2", "RACGAP1", "HDAC2", "DDR1", "EPHB3", "ECT2", "UNK", "KIF20B", "PAK6", "NAP1L1", "WDR62", "CIT", "STMN1", "CSNK1E", "CHD7", "CDK1", "NDRG1", "LRP8", "SPINT1", "ABI2", "ITGB4", "SNAP25", "MTMR2", "SOX9", "PAK4", "XRCC2", "IGF1R", "PTK7", "ARHGEF2", "BCL11A", "DNMT3A", "DCDC2", "DKK1", "PLXNB3", "FZD7", "SMARCE1", "CBFA2T2", "NCK2", "SRRT", "FZD1"…
776	GOBP_POSITIVE_REGULATION_OF_KINASE_ACTIVITY	0.00598802	0.0428319	-0.271621	-1.37492	4	394	c("EZH2", "DBF4B", "TPX2", "DBF4", "DDR1", "EPHB3", "ECT2", "CCNB1", "PSRC1", "CENPE", "LRP8", "PRKCD", "ACVR2B", "FGFR3", "CLSPN", "KIF14", "IGF1R", "CDC6", "CKS2", "DKK1", "MST1R", "INCENP", "BORA", "TGFA", "TNFRSF11A", "MOB3B", "MARK2", "TRAF2", "CDK5R1", "EFNA5", "TGFB1", "CARD10", "DLG3", "MRE11", "VAV3", "RPS3", "TLR9", "NEURL1", "ERBB3", "ADNP", "CDC25B", "DUSP12", "CD24", "ADAM8", "SRC", …
777	GOMF_CELL_ADHESION_MOLECULE_BINDING	0.00350467	0.03139	-0.269317	-1.37884	2	483	c("EPS8L1", "CIP2A", "CCNB2", "ANLN", "CDH6", "EVPL", "PAK6", "EPCAM", "NDRG1", "UBAP2", "ITGB4", "PAK4", "PTK7", "NOP56", "PLXNB3", "NPNT", "STK24", "MAPRE1", "YWHAZ", "HCFC1", "CKAP5", "MARK2", "CDK5R1", "ITGB8", "NECTIN1", "RPSA", "DBN1", "PKM", "MRE11", "SCRIB", "SFN", "TMPO", "RPL23A", "ITGA3", "RAN", "CD2AP", "SEPTIN2", "VASP", "CLIC1", "RANBP1", "FNBP1L", "BZW2", "RANGAP1", "CTNND2", "ASAP…
778	GOBP_REGULATION_OF_PROTEIN_SERINE_THREONINE_KINASE_ACTIVITY	0.0074813	0.049058	-0.278045	-1.37951	5	319	c("EZH2", "DBF4B", "DBF4", "PLK1", "CCNB2", "CCNA2", "CCNF", "CDC25A", "CCNB1", "PSRC1", "PRKCD", "CDC6", "CKS2", "PKMYT1", "DKK1", "MST1R", "INCENP", "CCNE2", "NUP62", "CDKN3", "TGFA", "TNFRSF11A", "CDKN2A", "BLM", "PKIB", "IPO5", "TRAF2", "CDK5R1", "TGFB1", "SFN", "RPS3", "TLR9", "CHORDC1", "TFAP4", "CDC25C", "CD24", "ADAM8", "SRC", "CDKN2C", "IPO7", "GTPBP4", "ZNF675", "DVL3", "CDKN1C", "CCNK"…
779	GOBP_POSITIVE_REGULATION_OF_PROTEIN_KINASE_ACTIVITY	0.00747198	0.0490412	-0.277056	-1.38023	5	332	c("EZH2", "DBF4B", "TPX2", "DBF4", "ECT2", "CCNB1", "PSRC1", "CENPE", "LRP8", "PRKCD", "ACVR2B", "CLSPN", "KIF14", "CDC6", "CKS2", "DKK1", "MST1R", "INCENP", "BORA", "TGFA", "TNFRSF11A", "MOB3B", "MARK2", "TRAF2", "CDK5R1", "EFNA5", "TGFB1", "CARD10", "DLG3", "RPS3", "TLR9", "NEURL1", "ERBB3", "ADNP", "CDC25B", "CD24", "ADAM8", "SRC", "MMD", "RELN", "DVL3", "TGFB2", "CCNK", "FZD5", "IL18", "ADAM9…
780	GOBP_NEGATIVE_REGULATION_OF_GENE_EXPRESSION	0.0010929	0.030309	-0.262726	-1.38629	0	832	c("BEND3", "MEG3", "FOXJ1", "ILF3", "HMGB2", "EZH2", "HELLS", "PIWIL4", "TET1", "PTBP3", "HNRNPU", "CNOT11", "UNK", "GRB7", "RBMX", "DNMT1", "CDK1", "PRKCD", "TYMS", "TRAIP", "SOX9", "MIR600HG", "DNMT3A", "HINFP", "NCBP2", "NCL", "CNOT6", "SRRT", "PTBP1", "SRSF12", "L3MBTL1", "TRAF5", "U2AF2", "SFSWAP", "DHX9", "SCMH1", "TIA1", "PTBP2", "KDM1A", "CDK2", "EDC3", "PABPC1", "GIT1", "MEX3D", "TRAF2",…
781	GOCC_NUCLEAR_ENVELOPE	0.0023753	0.030309	-0.272465	-1.38809	1	434	c("LMNB2", "ARL6IP6", "LMNB1", "CENPF", "NRM", "MAD2L1", "POLA1", "SMPD4", "STX1A", "ITPR3", "NUP210", "SLC29A2", "ITGB4", "NUP205", "MFSD10", "CDK4", "NUP85", "UTP18", "KPNB1", "NUP62", "NEMP1", "SENP1", "NUP107", "RBM15B", "TMEM201", "LBR", "IPO5", "CBX3", "TNRC18", "QSOX2", "TMC6", "NUP188", "SLC16A3", "NUP37", "ALOX5", "NUP43", "DTL", "SLC52A3", "SCRN1", "TMPO", "PCID2", "RAN", "TOR4A", "SMAD…
782	GOBP_POSITIVE_REGULATION_OF_CELL_POPULATION_PROLIFERATION	0.00225989	0.030309	-0.266412	-1.39279	1	685	c("SAPCD2", "SINHCAF", "HMGB2", "EZH2", "PTHLH", "CDC20", "DBF4B", "SOX4", "LAMC2", "FOXM1", "ATAD5", "PRC1", "TET1", "HDAC2", "CCNA2", "CDCA7L", "HNRNPU", "KIF20B", "RTKN2", "FBXO5", "NAP1L1", "WDR62", "CCNB1", "TTK", "EPCAM", "DNMT1", "CDK1", "SPHK1", "BIRC5", "PHIP", "FGFR3", "KIF14", "SOX9", "IGF1R", "CDC6", "CDK4", "PLXNB3", "FZD7", "NCK2", "CNOT6", "MST1R", "CDC7", "TGFA", "TRAF5", "TNFRSF1…
783	GOBP_REGULATION_OF_NEURON_PROJECTION_DEVELOPMENT	0.00616523	0.0439906	-0.279509	-1.39558	4	335	c("EZH2", "CDC20", "HDAC2", "EPHB3", "LRP8", "ABI2", "SNAP25", "IGF1R", "PTK7", "BCL11A", "DKK1", "PLXNB3", "CBFA2T2", "FZD1", "STK24", "LRP4", "MARK2", "KDM1A", "CDK5R1", "EFNA5", "PRKCI", "DBN1", "SF3A2", "ITGA3", "PACSIN1", "SEMA3A", "STK25", "SERPINI1", "S100A9", "ITM2C", "ADNP", "INPP5J", "PLXNA3", "SEMA6A", "TSC1", "SEMA5B", "INPP5F", "RYK", "ANKRD27", "BRSK1", "ABL2", "RELN", "PLXNB1", "SE…
784	GOMF_CYTOSKELETAL_PROTEIN_BINDING	0.00108814	0.030309	-0.264455	-1.39594	0	814	c("EPS8L1", "KIF18B", "KIF11", "RCC2", "KLC3", "GTSE1", "KIF2C", "KIF23", "KIFC1", "KIF15", "CENPF", "TPX2", "RACGAP1", "KIF18A", "NUSAP1", "PRC1", "PLK1", "ZNF207", "ANLN", "DLGAP5", "HNRNPU", "MARCKS", "KIF20B", "STX1A", "MTCL1", "SKA1", "STMN1", "PSRC1", "KIF4A", "KIF20A", "CENPE", "NDRG1", "LRP8", "BIRC5", "KIF12", "KIF14", "ARHGEF2", "TNNC1", "STRBP", "DCDC2", "REEP2", "MYO19", "KIF3C", "CEP…
785	GOBP_REGULATION_OF_CELL_PROJECTION_ORGANIZATION	0.00116144	0.030309	-0.272856	-1.40561	0	534	c("EPS8L1", "RCC2", "EZH2", "CDC20", "HDAC2", "ANLN", "EPHB3", "LRP8", "PRKCD", "ABI2", "SNAP25", "IGF1R", "PTK7", "BCL11A", "DCDC2", "DKK1", "PLXNB3", "CBFA2T2", "KCTD17", "FZD1", "STK24", "KIF24", "LRP4", "MARK2", "KDM1A", "CDK5R1", "EFNA5", "PRKCI", "KAT2A", "DBN1", "SH3YL1", "TBC1D22B", "SF3A2", "TBC1D3", "ITGA3", "CARMIL1", "KLF5", "PACSIN1", "SEMA3A", "STK25", "SERPINI1", "S100A9", "ITM2C",…
786	GOBP_NEURON_DIFFERENTIATION	0.00106045	0.030309	-0.265454	-1.41131	0	970	c("EZH2", "CDC20", "TCF3", "SOX4", "LAMC2", "HDAC2", "DDR1", "EPHB3", "ECT2", "UNK", "KIF20B", "PAK6", "WDR62", "STMN1", "CSNK1E", "LRP8", "ABI2", "SNAP25", "MTMR2", "SOX9", "PAK4", "IGF1R", "PTK7", "ARHGEF2", "BCL11A", "DNMT3A", "DCDC2", "DKK1", "PLXNB3", "FZD7", "CBFA2T2", "NCK2", "FZD1", "STK24", "EHMT2", "YWHAZ", "ASPM", "LRP4", "TGIF2", "MARK2", "KDM1A", "PPT1", "GIT1", "PARD6B", "CDK5R1", "…
787	GOBP_REGULATION_OF_CYTOSKELETON_ORGANIZATION	0.00237812	0.030309	-0.280068	-1.42699	1	450	c("GPSM2", "KIF15", "TPX2", "KIF18A", "PLK1", "PLK4", "SKA3", "HNRNPU", "CCNF", "STIL", "ECT2", "SKA1", "CIT", "STMN1", "TACC3", "PSRC1", "SH3BP1", "PRKCD", "ABI2", "SASS6", "ARHGEF2", "NCK2", "NUP62", "BORA", "CEP295", "TMEM67", "MAPRE1", "PLEKHG2", "CKAP5", "MARK2", "GIT1", "BRCA1", "CDK5R1", "EFNA5", "KAT2A", "RBM14", "DBN1", "WASF1", "PLEKHH2", "RPS3", "CARMIL1", "CD2AP", "VASP", "SMAD3", "RA…
788	GOCC_RIBONUCLEOPROTEIN_GRANULE	0.00260417	0.030309	-0.299489	-1.43627	1	229	c("MEX3A", "PIWIL4", "HNRNPA3", "HNRNPU", "GRB7", "UBAP2", "NCL", "PABPC1L", "KPNB1", "HNRNPL", "DHX9", "TIA1", "EDC3", "PABPC1", "UBAP2L", "PABPC4", "BARD1", "PABPC3", "EIF4ENIF1", "LSM14A", "AGO2", "CNOT3", "LARP4B", "CHTOP", "CKAP4", "POLDIP3", "CASC3", "DCP1A", "PAN3", "PRRC2C", "POLR2D", "TUBB", "CAPRIN1", "RPLP0", "ATXN2L", "CNOT2", "LSM2", "HELZ", "GIGYF2", "RPL6", "AGO1", "CNOT9", "RPS6",…
789	GOBP_B_CELL_ACTIVATION	0.00672043	0.0454714	-0.303258	-1.43671	4	210	c("FOXJ1", "EZH2", "TCF3", "ATAD5", "PRKCD", "MSH2", "NSD2", "PRKDC", "IL4I1", "EXO1", "DCLRE1C", "TGFB1", "THOC1", "TNFSF4", "CMTM7", "VAV3", "TLR9", "PCID2", "TNFRSF21", "PAXIP1", "BAK1", "PELI1", "SLC39A10", "HDAC4", "SP3", "PKN1", "PTPN2", "TP53BP1", "CLCF1", "TNFAIP3", "CARD11", "EXOSC3", "ADAM17", "IL27RA", "IGBP1", "MALT1", "KMT5C", "ABL1", "CCR6", "LFNG", "POU2AF1", "GON4L", "ADA", "RIF1"…
790	GOBP_NEGATIVE_REGULATION_OF_CELLULAR_COMPONENT_ORGANIZATION	0.00112867	0.030309	-0.27687	-1.43762	0	587	c("RCC2", "XRCC3", "TRIP13", "CENPF", "BUB1B", "TPX2", "KNTC1", "TOP2A", "NDC80", "TET1", "PLK1", "HDAC2", "ZNF207", "MAD2L1", "BUB1", "HNRNPU", "SPDL1", "PIF1", "CCNF", "FBXO5", "CHEK1", "CDT1", "CCNB1", "STMN1", "TTK", "MCM2", "MTBP", "ZWINT", "PRKCD", "MTMR2", "KIF14", "SOX9", "ARHGEF2", "BCL11A", "AURKB", "DKK1", "PLXNB3", "CBFA2T2", "PMEPA1", "FBXO43", "ESPL1", "EHMT2", "TMEM67", "MAPRE1", "…
791	GOMF_KINASE_BINDING	0.00112486	0.030309	-0.275527	-1.44029	0	665	c("KIF11", "RCC2", "DBF4B", "TCF3", "TPX2", "FOXM1", "RACGAP1", "TOP2A", "PRC1", "PLK1", "CCNA2", "POLA1", "CDC25A", "MARCKS", "FBXO5", "GRB7", "STX1A", "CCNB1", "CIT", "KHDRBS1", "KIF20A", "MAP3K1", "PRKCD", "USP37", "MSH2", "ABI2", "SGO1", "KIF14", "SOX9", "SRSF2", "CDC6", "BCL11A", "CKS2", "AURKB", "SV2A", "NCK2", "CCNE2", "BORA", "NBEAL2", "MAPRE1", "ARHGAP33", "CDKN2A", "YWHAZ", "LRP4", "PAR…
792	GOMF_TRANSCRIPTION_FACTOR_BINDING	0.00115473	0.030309	-0.281132	-1.44782	0	527	c("HMGB2", "EZH2", "MTF2", "TCF3", "CENPF", "HDAC2", "HNRNPU", "CIT", "YEATS2", "HMGA1", "SOX9", "DNMT3A", "ASXL1", "SMARCE1", "NCL", "ARNT2", "PRKDC", "TCERG1", "EHMT2", "NCAPG2", "DHX9", "CDKN2A", "YWHAZ", "HCFC1", "KDM1A", "CBX3", "BAZ2A", "SUZ12", "KAT2A", "SMARCB1", "TDG", "HDAC1", "RBBP8", "RPS3", "NOP58", "TAF4", "PTMA", "SMARCA4", "TAF4B", "CREB1", "KLF5", "HDAC11", "SMAD3", "PHF12", "BCO…
793	GOBP_RESPONSE_TO_RADIATION	0.00123457	0.030309	-0.291711	-1.45569	0	344	c("PLEKHB1", "MAPK13", "TICRR", "RAD54L", "FANCD2", "RHNO1", "FANCG", "POLA1", "POLD1", "CDC25A", "ECT2", "CHEK1", "RAD51AP1", "PCLAF", "RAD51", "USP1", "PRKCD", "MSH2", "BMF", "XRCC2", "DNMT3A", "AURKB", "PRKDC", "TNFRSF11A", "RAD54B", "BLM", "KDM1A", "RFWD3", "BRCA1", "DCLRE1C", "PPP1CC", "TOPBP1", "FEN1", "PBK", "CLK2", "DTL", "TLK2", "CEP250", "BARD1", "RAD1", "CYBA", "SEMA5B", "POLD3", "MMP9…
794	GOBP_RESPONSE_TO_UV	0.0069735	0.0468221	-0.324859	-1.45572	4	136	c("MAPK13", "RHNO1", "POLA1", "POLD1", "CDC25A", "CHEK1", "PCLAF", "USP1", "PRKCD", "MSH2", "BMF", "AURKB", "KDM1A", "FEN1", "PBK", "DTL", "POLD3", "MMP9", "BRSK1", "BAK1", "BRCA2", "PCNA", "MAP4K3", "NPM1", "ERCC3", "TRIM32", "MMP1", "TIPIN", "MAP3K4", "PTPRK", "METTL3")
795	GOBP_REGULATION_OF_CELL_DEVELOPMENT	0.00121065	0.030309	-0.288397	-1.45641	0	381	c("RCC2", "HMGB2", "EZH2", "PTHLH", "MELTF", "HDAC2", "NAP1L1", "WDR62", "CHD7", "LRP8", "SPINT1", "KIF14", "XRCC2", "BCL11A", "PLXNB3", "SRRT", "PRKDC", "ASPM", "LRP4", "KDM1A", "CDK5R1", "EFNA5", "PPP1CC", "TGFB1", "PRKCI", "DBN1", "HDAC1", "TUG1", "CARMIL1", "SEMA3A", "STK25", "PLCB1", "NEURL1", "ADNP", "PLXNA3", "E2F1", "SEMA6A", "TACSTD2", "UNC13D", "SERPINE2", "SEMA5B", "LIF", "RYK", "ANKRD…
796	GOBP_REGULATION_OF_NEUROGENESIS	0.00251889	0.030309	-0.299045	-1.46393	1	269	c("HMGB2", "EZH2", "HDAC2", "NAP1L1", "WDR62", "CHD7", "LRP8", "SPINT1", "XRCC2", "PLXNB3", "SRRT", "ASPM", "LRP4", "KDM1A", "CDK5R1", "EFNA5", "PPP1CC", "TGFB1", "PRKCI", "DBN1", "HDAC1", "SEMA3A", "STK25", "NEURL1", "ADNP", "PLXNA3", "E2F1", "SEMA6A", "SERPINE2", "SEMA5B", "LIF", "RYK", "ANKRD27", "NOTCH1", "RELN", "PLXNB1", "SEMA4A", "SEMA3C", "PLAG1", "SEMA4C", "CAPRIN1", "PLXNA1", "ROBO1", "…
797	GOBP_CELL_PROJECTION_ASSEMBLY	0.00235018	0.030309	-0.287274	-1.47046	1	486	c("FOXJ1", "EPS8L1", "RCC2", "KLC3", "DZIP1L", "PLK4", "ANLN", "TCTN2", "TMEM237", "PRKCD", "ABI2", "ITGB4", "SPEF2", "DCDC2", "PLXNB3", "NUP85", "NCK2", "KCTD17", "IQCB1", "TMEM67", "CEP131", "MAPRE1", "KIF24", "TMEM216", "SH3YL1", "TBC1D22B", "VAV3", "IFT52", "TBC1D3", "IFT80", "CARMIL1", "KLF5", "CEP250", "CD2AP", "SEPTIN2", "CCDC40", "CEP164", "OFD1", "FNBP1L", "CEP89", "NEURL1", "CCDC103", "…
798	GOBP_ESTABLISHMENT_OR_MAINTENANCE_OF_CELL_POLARITY	0.00531915	0.0394067	-0.312515	-1.47518	3	198	c("SAPCD2", "FOXJ1", "GPSM2", "KIF2C", "NDC80", "PLK1", "MAD2L1", "SPDL1", "KIF20B", "MTCL1", "CENPA", "SPINT2", "SH3BP1", "CYP26B1", "IGF1R", "PTK7", "CKAP5", "MARK2", "PARD6B", "PRKCI", "DLG3", "SCRIB", "STK25", "FBF1", "PARD3", "WEE1", "BRSK1", "KIAA1614", "PKHD1", "NDE1", "PARD6G", "SIPA1L3", "CRKL", "RAP2A", "LLGL2", "PTK2", "RPGRIP1L")
799	GOBP_REGULATION_OF_ORGANELLE_ASSEMBLY	0.00531915	0.0394067	-0.312453	-1.47528	3	200	c("GPSM2", "KIF15", "PLK1", "PLK4", "HNRNPU", "STIL", "SASS6", "DCDC2", "CNOT6", "KCTD17", "NUP62", "EHMT2", "CEP295", "KIF24", "BRCA1", "KAT2A", "RBM14", "TBC1D22B", "TBC1D3", "CHMP4C", "TPR", "ZMYND10", "ASAP1", "CEP135", "SRC", "CENPJ", "PAN3", "PIP4K2B", "ODF2", "TBC1D8", "CAPG", "SEPTIN9", "CHMP3", "SPAG5", "NPM1", "CNOT2", "SNX30", "IFT140", "DZIP1", "CCDC88A", "TBC1D10B", "ALMS1", "FSCN1",…
800	HALLMARK_DNA_REPAIR	0.00416667	0.0345489	-0.32617	-1.47568	2	149	c("POLA1", "POLD1", "RAD51", "ZWINT", "TYMS", "NCBP2", "RFC4", "CANT1", "SSRP1", "RFC3", "FEN1", "LIG1", "STX3", "RAE1", "IMPDH2", "PRIM1", "BCAM", "POLD3", "ALYREF", "DGCR8", "NELFB", "TAF6", "RNMT", "POLR2D", "RFC5", "PCNA", "POLA2", "SNAPC4", "ZNF707", "ERCC3", "RAD52", "NT5C3A", "SMAD5", "SF3A3", "VPS37B", "ADCY6", "POLR3C", "SAC3D1", "GTF2H1", "ADA", "RFC2", "NME1", "POM121", "POLR2H", "SUPT…
801	GOBP_ESTABLISHMENT_OF_ORGANELLE_LOCALIZATION	0.0012285	0.030309	-0.296535	-1.48211	0	355	c("SAPCD2", "CDCA8", "CEP55", "GPSM2", "KIF2C", "KIFC1", "CENPF", "NUF2", "KIF18A", "NUSAP1", "NDC80", "PLK1", "CDCA5", "MAD2L1", "DLGAP5", "HNRNPU", "SPDL1", "CDT1", "CCNB1", "CENPA", "PSRC1", "CENPE", "KIF14", "AURKB", "ADORA2B", "INCENP", "KPNB1", "NUP62", "MYO19", "ESPL1", "KIF3C", "YWHAZ", "TMEM201", "WASF1", "SCRIB", "EML4", "MYO5C", "RAN", "STK25", "FNBP1L", "DNM1", "CHMP4C", "CENPQ", "PAR…
802	GOBP_NEGATIVE_REGULATION_OF_CELLULAR_AMIDE_METABOLIC_PROCESS	0.00403226	0.0337247	-0.319503	-1.48331	2	180	c("ILF3", "HNRNPU", "CNOT11", "UNK", "GRB7", "GGA3", "SPHK1", "TYMS", "NCL", "CNOT6", "DHX9", "TIA1", "PABPC1", "MEX3D", "PUS7", "IGF2BP3", "RPS3", "IGF2BP2", "EIF4ENIF1", "LSM14A", "AGO2", "EXOSC2", "CNOT3", "TPR", "TSC1", "DCP1A", "KHSRP", "PAN3", "PLEKHN1", "EIF4A3", "HNRNPD", "POLR2D", "CAPRIN1", "CNOT2", "ENC1", "RPL13A", "EXOSC3", "GIGYF2", "AGO1", "CNOT10", "CNOT9", "EIF3E", "IGF2BP1", "ME…
803	GOBP_REGULATION_OF_REPRODUCTIVE_PROCESS	0.00734214	0.0483868	-0.344701	-1.48451	4	110	c("TRIP13", "CDC20", "HDAC2", "CDC25A", "FBXO5", "RAD51AP1", "TTK", "SOX9", "SMURF2", "FBXO43", "ASPM", "PHLDA2", "SEMA3A", "PLCB1", "RAD1", "AGO2", "CDC25C", "CDC25B", "SRC", "LIF", "DHX37", "OXTR", "NOTCH1", "PTGDR2", "STK4", "INTS13", "LHFPL2", "METTL3", "CCR6", "LFNG", "VEGFA", "PTAFR", "ADA", "GNRH1")
804	GOBP_EPIDERMAL_CELL_DIFFERENTIATION	0.00578871	0.0416226	-0.343102	-1.49241	3	116	c("EZH2", "HDAC2", "EVPL", "CYP26B1", "ETV4", "SCRIB", "HDAC1", "SFN", "JAG1", "ST14", "KRT17", "NOTCH1", "KDF1", "SLC44A4", "ADAM9", "INTU", "ERCC3", "SLC4A7", "STK4", "PTCH1", "GLI1", "WHRN", "NCOA3", "PPHLN1", "MAFG", "PIP5K1A", "YAP1", "GRHL1", "CYP27B1", "USH1C", "BCL11B", "MED1", "DSP", "BMP4", "VDR", "MYO6", "TRIOBP", "TPRN", "NUMA1", "LATS1", "FLNB", "TMEM79", "KCNQ1", "PLS1", "STRC", "CA…
805	GOBP_CELL_CELL_SIGNALING_BY_WNT	0.00121507	0.030309	-0.296608	-1.49261	0	368	c("SOX4", "DEPDC1B", "CSNK1E", "TMEM237", "SOX9", "PTK7", "SMURF2", "DCDC2", "DKK1", "FZD7", "WNK2", "FZD1", "BCL9", "JRK", "PYGO2", "HNF1B", "LYPD6", "NLE1", "ASPM", "LRP4", "MARK2", "CSNK2A1", "TPBG", "TGFB1", "CCDC88C", "HDAC1", "SMARCA4", "ITGA3", "IFT80", "SMAD3", "CTHRC1", "CSNK1G1", "MDFI", "CTNND2", "FRMD8", "CD24", "VGLL4", "VANGL2", "SRC", "RYK", "BICC1", "RNF220", "NOTCH1", "SOX13", "R…
806	GOMF_KINASE_REGULATOR_ACTIVITY	0.004	0.0334839	-0.315832	-1.49411	2	203	c("DBF4B", "TPX2", "DBF4", "CCNB2", "CCNA2", "CCNF", "CCNB1", "CIT", "CKS2", "CDK4", "INCENP", "CCNE2", "NCAPG2", "MOB3B", "CDKN2A", "PKIB", "MARK2", "CDK5R1", "EFNA5", "WDR91", "SFN", "TESC", "ERBB3", "CD24", "CDKN2C", "CDKN1C", "CCNK", "CCNE1", "CCNJL", "SPRED1", "NPM1", "GCN1", "STK4", "BMPR1A", "SOCS5", "DAB2IP", "MALT1", "SPDYA", "RHOH", "IGF2", "SOCS7", "PIK3R2", "CDKN2B", "CCNYL1", "BCL10"…
807	GOBP_ESTABLISHMENT_OF_CELL_POLARITY	0.00710227	0.0473567	-0.336947	-1.49663	4	132	c("SAPCD2", "FOXJ1", "GPSM2", "NDC80", "PLK1", "MAD2L1", "SPDL1", "KIF20B", "CENPA", "SH3BP1", "CYP26B1", "IGF1R", "PTK7", "MARK2", "PRKCI", "SCRIB", "FBF1", "PARD3", "WEE1", "BRSK1", "PKHD1", "NDE1", "SIPA1L3", "CRKL", "RAP2A", "LLGL2", "PTK2")
808	GOBP_ANTERIOR_POSTERIOR_PATTERN_SPECIFICATION	0.0041841	0.0346339	-0.334006	-1.49671	2	136	c("ACVR2B", "XRCC2", "DKK1", "PRKDC", "HNF1B", "NLE1", "SCMH1", "KAT2A", "TULP3", "BPTF", "SMAD3", "HOXB7", "NOTCH1", "MED12", "PCGF2", "SEMA3C", "FZD5", "OTX1", "MLLT3", "CRKL", "GDF11", "BMPR1A", "MESP2", "MIB1", "SMAD2", "TASOR", "PALB2", "RNF2", "PBX3", "NRARP", "SRF", "LFNG", "LDB1", "ROR2", "HOXB6", "GPC3", "HOXA10", "BMP4", "TDRKH", "HEY1", "HES4", "HES6", "FRS2", "SMAD4", "LEF1", "HHEX", …
809	GOBP_POSITIVE_REGULATION_OF_MRNA_METABOLIC_PROCESS	0.00729927	0.0483025	-0.346428	-1.49801	4	112	c("HNRNPU", "RBMX", "NCBP2", "NCL", "CNOT6", "DHX9", "PABPC1", "MEX3D", "EIF4ENIF1", "AGO2", "EXOSC2", "CNOT3", "DCP1A", "SF3B4", "KHSRP", "PAN3", "PLEKHN1", "DAZAP1", "HNRNPD", "POLR2D", "TRA2B", "CNOT2", "EXOSC3", "GIGYF2", "GTPBP1", "IGF2BP1", "METTL3", "SYNCRIP", "HSF1", "NT5C3B", "YBX1", "NANOS1", "TUT4")
810	GOBP_CELL_PROJECTION_ORGANIZATION	0.00104493	0.030309	-0.281074	-1.49987	0	1184	c("FOXJ1", "EPS8L1", "RCC2", "EZH2", "KLC3", "DZIP1L", "CDC20", "LAMC2", "HDAC2", "PLK4", "ANLN", "DDR1", "EPHB3", "KIF20B", "TCTN2", "PAK6", "STMN1", "TMEM237", "LRP8", "PRKCD", "ABI2", "ITGB4", "SNAP25", "MTMR2", "SPEF2", "TUBD1", "PAK4", "IGF1R", "PTK7", "BCL11A", "LRRC56", "DCDC2", "DKK1", "PLXNB3", "NUP85", "CBFA2T2", "NCK2", "KCTD17", "FZD1", "IQCB1", "STK24", "RAB34", "E2F5", "TMEM67", "CE…
811	GOBP_REGULATION_OF_NEURON_DIFFERENTIATION	0.00574713	0.0413853	-0.341441	-1.50008	3	123	c("TCF3", "ECT2", "WDR62", "CSNK1E", "SOX9", "ARHGEF2", "BCL11A", "DKK1", "ASPM", "TGIF2", "CDK5R1", "JAG1", "NREP", "TUG1", "EIF4ENIF1", "MMD", "CPNE1", "NOTCH1", "RAP1GAP", "CSNK1D", "CASZ1", "SIN3A", "ADRA2C", "ZHX2", "YWHAH", "TRIM32", "GDF11", "MIB1", "NEPRO", "NBL1", "FGFR1", "CDON", "CDK5RAP2", "BCL11B", "TCF12", "MED1", "BMP4", "TP73", "LTK", "HEY1")
812	GOBP_TISSUE_MORPHOGENESIS	0.00117371	0.030309	-0.294062	-1.50231	0	474	c("SAPCD2", "FRAS1", "SOX4", "SALL4", "DDR1", "STIL", "KIF20B", "TFAP2A", "SPINT2", "CHD7", "SH3BP1", "SPINT1", "ITGB4", "SOX9", "PTK7", "TNNC1", "SMURF2", "DKK1", "FZD7", "NPNT", "FZD1", "HNF1B", "MTHFD1L", "TRIM28", "TGFB1", "KAT2A", "DLG3", "SCRIB", "TULP3", "JAG1", "IFT52", "ITGA3", "ST14", "CCDC40", "VASP", "SEMA3A", "SMAD3", "CTHRC1", "CCDC103", "KRT17", "PRKX", "TACSTD2", "TSC1", "TEAD2", …
813	GOBP_DEVELOPMENTAL_PROCESS_INVOLVED_IN_REPRODUCTION	0.00113766	0.030309	-0.288766	-1.50485	0	654	c("FOXJ1", "HMGB2", "KLC3", "TRIP13", "KRT19", "PIWIL4", "RACGAP1", "ZNF296", "KIF18A", "CASP2", "PLK4", "FANCG", "ASF1B", "CCNF", "FBXO5", "SPINT2", "KHDRBS1", "CHD7", "CYP26B1", "SPINT1", "MSH2", "GALNT3", "SPEF2", "CBX2", "SOX9", "MYBL1", "STRBP", "DNMT3A", "NASP", "AFP", "PRKDC", "PYGO2", "EHMT2", "TESMIN", "CEP131", "SCMH1", "PTTG1", "GAL3ST1", "ASPM", "OSBP2", "PAFAH1B3", "NUP107", "ADAM28"…
814	GOBP_REGULATION_OF_TRANSFERASE_ACTIVITY	0.00110132	0.030309	-0.286932	-1.50909	0	754	c("EZH2", "UBE2C", "CDC20", "DBF4B", "BUB1B", "TPX2", "GINS1", "DBF4", "PLK1", "CCNB2", "MAD2L1", "DDR1", "CCNA2", "HNRNPU", "DSCC1", "PIF1", "CCNF", "EPHB3", "CDC25A", "ECT2", "FBXO5", "CCNB1", "NEK2", "PSRC1", "CENPE", "LRP8", "PRKCD", "ACVR2B", "FGFR3", "CLSPN", "KIF14", "IGF1R", "CDC6", "CKS2", "PKMYT1", "AURKB", "DKK1", "RFC4", "GINS4", "CHTF18", "NCK2", "MST1R", "INCENP", "CCNE2", "NUP62", …
815	GOBP_PEPTIDYL_AMINO_ACID_MODIFICATION	0.00104822	0.030309	-0.283303	-1.50985	0	1058	c("BEND3", "MAPK13", "EZH2", "DNMT3B", "PHF19", "MTF2", "SOX4", "MELK", "CAD", "PLK1", "HDAC2", "DDR1", "MYB", "EPHB3", "SET", "STX1A", "NFYA", "FKBP10", "CHEK1", "SH2D3A", "CIT", "AATK", "YEATS2", "TTK", "SBK1", "CSNK1E", "ACTL6A", "MUC1", "DNMT1", "CDK1", "SPHK1", "LRP8", "P3H4", "PRKCD", "GALNT3", "NSD2", "ABI2", "FGFR3", "CLSPN", "UBA2", "IGF1R", "ARHGEF2", "BCL11A", "SUV39H2", "AURKB", "DKK1…
816	GOBP_REGULATION_OF_PROTEIN_LOCALIZATION_TO_NUCLEUS	0.00431034	0.0355567	-0.343768	-1.51031	2	123	c("PLK1", "ECT2", "CDK1", "PRKCD", "IPO5", "DKC1", "TRIM28", "TGFB1", "CARD10", "RAN", "CD2AP", "SMAD3", "CCT2", "TPR", "SRC", "LIF", "CCT5", "NVL", "KAT7", "ATP13A2", "UBR5", "GLIS2", "EFCAB7", "SIN3A", "WWTR1", "JUP", "CCT6A", "CCT8", "MCRS1", "LZTS2", "NOLC1", "PIK3R2", "YAP1", "FLNA", "FERMT1", "BMP4", "TMEM98", "MAVS", "LILRB4", "POLR1A", "CCT3", "CCT4", "LATS1", "CCT7")
817	GOCC_NUCLEAR_MEMBRANE	0.00247525	0.030309	-0.307827	-1.51032	1	276	c("LMNB2", "ARL6IP6", "LMNB1", "NRM", "SMPD4", "STX1A", "ITPR3", "NUP210", "SLC29A2", "ITGB4", "NUP205", "MFSD10", "CDK4", "NUP85", "UTP18", "KPNB1", "NUP62", "NEMP1", "SENP1", "NUP107", "TMEM201", "LBR", "CBX3", "TNRC18", "QSOX2", "TMC6", "SLC16A3", "ALOX5", "DTL", "SLC52A3", "SCRN1", "SMAD3", "TMEM43", "CLIC1", "PLCB1", "ANXA4", "NDC1", "RANGAP1", "TPR", "OSBPL3", "RAP1GAP2", "NUP155", "CASC3",…
818	GOBP_DNA_TEMPLATED_TRANSCRIPTION_INITIATION	0.00734214	0.0483868	-0.35148	-1.51371	4	110	c("E2F2", "CDK4", "HNF1B", "BAZ2A", "SMARCB1", "TAF4", "SMARCA4", "TAF4B", "MED30", "E2F3", "UBTF", "DR1", "PAXIP1", "MED23", "MED17", "TAF6", "MED12", "MED24", "POLR2D", "TAF3", "ERCC3", "GTF3C4", "TBP", "PPM1D", "NCOA6", "SRF", "NAT14", "TAF1B", "MAZ", "MYC", "MED1", "MED13", "GTF2H2", "BCLAF1", "TAF5", "ERCC6", "SMARCA5", "MITF", "TBPL1", "SUB1", "TAF2", "TAF11", "TAF1", "TAF9", "MED14", "RRN3…
819	GOCC_SUPRAMOLECULAR_POLYMER	0.00113636	0.030309	-0.291128	-1.52	0	680	c("KIF18B", "KIF11", "RCC2", "KLC3", "GTSE1", "KIF2C", "LMNB2", "KIF23", "KIFC1", "KRT19", "LMNB1", "KIF15", "TPX2", "KNTC1", "RACGAP1", "KIF18A", "NUSAP1", "PRC1", "PLK1", "ZNF207", "SKA3", "CSPP1", "HNRNPU", "EVPL", "KIF20B", "SKA1", "STMN1", "NEK2", "PSRC1", "EPPK1", "COL11A2", "KIF4A", "KIF20A", "CDK1", "CENPE", "NDRG1", "BIRC5", "KIF12", "KIF14", "TUBD1", "ARHGEF2", "TNNC1", "AURKB", "DCDC2"…
820	GOBP_EMBRYONIC_ORGAN_DEVELOPMENT	0.00124688	0.030309	-0.306341	-1.52047	0	320	c("KRT19", "PLK4", "STIL", "TFAP2A", "SPINT2", "CHD7", "SPINT1", "SOX9", "PTK7", "HNF1B", "MFAP2", "MTHFD1L", "TRIM28", "TGFB1", "E2F7", "E2F8", "SCRIB", "TULP3", "PHLDA2", "IFT52", "ST14", "LRIG3", "BPTF", "CCDC40", "SMAD3", "CTHRC1", "CCDC103", "MDFI", "TEAD2", "HOXB7", "VANGL2", "KMT2A", "LIF", "PKDCC", "PBX2", "PLCD3", "NOTCH1", "THOC5", "SIX4", "ARID2", "ACVR1", "TGFB2", "MED12", "EIF4A3", "…
821	GOBP_RIBOSOME_BIOGENESIS	0.00124224	0.030309	-0.308157	-1.52143	0	295	c("CHD7", "NOP56", "UTP18", "NOL11", "PRKDC", "NLE1", "DKC1", "RPSA", "UTP6", "DROSHA", "RIOK1", "WDR75", "NOP58", "RPL23A", "RAN", "FBL", "DDX52", "RPL5", "NAT10", "EXOSC2", "HEATR1", "TSC1", "NPM3", "UTP20", "PWP2", "BOP1", "DHX37", "NOL8", "BRIX1", "GTPBP4", "NVL", "DDX17", "MRTO4", "EIF4A3", "WDR12", "ZNHIT6", "RPS8", "RPL7", "RPS5", "RPS7", "USP36", "GNL3L", "RPL14", "NPM1", "RPLP0", "ISG20L…
822	GOMF_PROTEIN_KINASE_ACTIVITY	0.00117371	0.030309	-0.297899	-1.52561	0	487	c("MAPK13", "BUB1B", "MELK", "CAD", "PLK1", "PLK4", "DDR1", "BUB1", "EPHB3", "PAK6", "CHEK1", "HUNK", "CIT", "AATK", "NEK2", "TTK", "SBK1", "CSNK1E", "MAP3K1", "CDK1", "PRKCD", "ACVR2B", "CDK19", "FGFR3", "PAK4", "IGF1R", "PTK7", "PKMYT1", "AURKB", "CDK4", "WNK2", "MST1R", "PRKDC", "CDC7", "PASK", "STK24", "HASPIN", "RSKR", "MARK2", "CSNK2A1", "CDK2", "VRK1", "CDK5R1", "TRIM28", "PRKCI", "RIOK1",…
823	GOBP_REGULATION_OF_NERVOUS_SYSTEM_DEVELOPMENT	0.00124844	0.030309	-0.307735	-1.52623	0	317	c("HMGB2", "EZH2", "HDAC2", "EPHB3", "NAP1L1", "WDR62", "CHD7", "LRP8", "SPINT1", "MTMR2", "KIF14", "XRCC2", "DKK1", "PLXNB3", "SRRT", "ASPM", "LRP4", "KDM1A", "CDK5R1", "TPBG", "EFNA5", "PPP1CC", "TGFB1", "PRKCI", "DBN1", "HDAC1", "MYRF", "SEMA3A", "STK25", "NEURL1", "ADNP", "PLXNA3", "E2F1", "SEMA6A", "PARD3", "TNFRSF21", "SERPINE2", "SEMA5B", "LIF", "RYK", "ANKRD27", "OXTR", "NOTCH1", "LRRC24"…
824	GOMF_MODIFICATION_DEPENDENT_PROTEIN_BINDING	0.00417827	0.0346154	-0.337327	-1.53009	2	153	c("PHF19", "MTF2", "CBX1", "UHRF1", "YEATS2", "PHIP", "CBX2", "NCAPG2", "L3MBTL1", "JARID2", "DPF2", "CBX3", "BAZ2A", "SUZ12", "IKBKE", "ING5", "SMARCA4", "BPTF", "ANKRD13B", "SPIN4", "BRD9", "KMT2A", "NCAPD3", "BRD3", "MBTD1", "TRIM24", "ANKRD13D", "CHD8", "MLLT3", "TP53BP1", "TNFAIP3", "CXXC1", "YEATS4", "RAD18", "UIMC1", "WDR5", "ABRAXAS1", "KMT2E", "CBX5", "CDYL", "SPIN1", "DNAJC2")
825	GOBP_POSITIVE_REGULATION_OF_NEURON_PROJECTION_DEVELOPMENT	0.00436047	0.0359086	-0.354393	-1.5341	2	113	c("EZH2", "LRP8", "IGF1R", "PTK7", "PLXNB3", "CBFA2T2", "FZD1", "STK24", "MARK2", "KDM1A", "PRKCI", "DBN1", "SF3A2", "ITGA3", "PACSIN1", "SERPINI1", "S100A9", "ADNP", "ANKRD27", "ABL2", "RELN", "CAPRIN1", "ENC1", "DAB2IP", "P3H1", "ABL1", "HGF", "MDK", "GRN", "ATF1", "ROR2", "FLNA", "ITPKA", "LTK", "RAPGEF1", "ITGA6")
826	GOBP_POSITIVE_REGULATION_OF_CELL_PROJECTION_ORGANIZATION	0.00123153	0.030309	-0.312553	-1.53476	0	275	c("EPS8L1", "EZH2", "ANLN", "LRP8", "ABI2", "IGF1R", "PTK7", "PLXNB3", "CBFA2T2", "KCTD17", "FZD1", "STK24", "MARK2", "KDM1A", "EFNA5", "PRKCI", "KAT2A", "DBN1", "SF3A2", "ITGA3", "CARMIL1", "PACSIN1", "STK25", "SERPINI1", "S100A9", "FNBP1L", "NEURL1", "ADNP", "PLXNA3", "ZMYND10", "CEP135", "SRC", "CENPJ", "ANKRD27", "ABL2", "RELN", "PLXNB1", "DVL3", "SEPTIN9", "VIL1", "WASF2", "ITGA2", "CAPRIN1"…
827	KEGG_PATHWAYS_IN_CANCER	0.00124378	0.030309	-0.313604	-1.53975	0	278	c("LAMC2", "HDAC2", "RAD51", "BIRC5", "MSH2", "FGFR3", "E2F2", "IGF1R", "CDK4", "FZD7", "ARNT2", "FZD1", "CCNE2", "TGFA", "TRAF5", "CDKN2A", "CDK2", "TRAF2", "TGFB1", "HDAC1", "SLC2A1", "ITGA3", "SMAD3", "EGLN3", "TPR", "E2F1", "E2F3", "NRAS", "MMP9", "TPM3", "SKP2", "BRCA2", "PIAS3", "CCDC6", "CBL", "DVL3", "TGFB2", "FZD5", "ITGA2", "CCNE1", "CSF3R", "TCF7L1", "LAMB1", "VHL", "STK4", "CRKL", "CT…
828	GOBP_POSITIVE_REGULATION_OF_NERVOUS_SYSTEM_DEVELOPMENT	0.0027027	0.030309	-0.328783	-1.54154	1	192	c("HDAC2", "EPHB3", "NAP1L1", "WDR62", "LRP8", "SPINT1", "XRCC2", "PLXNB3", "SRRT", "ASPM", "KDM1A", "TPBG", "EFNA5", "PPP1CC", "TGFB1", "PRKCI", "DBN1", "HDAC1", "STK25", "NEURL1", "ADNP", "PLXNA3", "E2F1", "SERPINE2", "LIF", "ANKRD27", "OXTR", "NOTCH1", "LRRC24", "RELN", "PLXNB1", "SEMA4A", "PLAG1", "CAPRIN1", "PLXNA1", "ROBO1", "SEMA4D", "LIMK1", "CLCF1", "TRIM32", "AMIGO3", "SRF", "SKIL", "CL…
829	GOBP_GERM_CELL_DEVELOPMENT	0.0027137	0.030309	-0.334843	-1.54642	1	175	c("HMGB2", "KLC3", "TRIP13", "FANCG", "FBXO5", "MSH2", "SPEF2", "STRBP", "PYGO2", "EHMT2", "CEP131", "ASPM", "OSBP2", "PAQR5", "TAF4B", "RAN", "NEURL1", "CDC25B", "KDM3A", "SRC", "ODF2", "BRCA2", "ACVR1", "CFAP44", "SIX5", "TTC26", "SRPK1", "RPS6KB1", "DZIP1", "RNF2", "SMAD5", "MKKS", "RPS6", "ZNF830", "METTL3", "CCR6", "MDK", "CABYR", "CDYL", "NANOS1", "TUT4", "PAQR8", "BRIP1", "WDR77", "TTLL1",…
830	GOCC_TRANSFERASE_COMPLEX_TRANSFERRING_PHOSPHORUS_CONTAINING_GROUPS	0.00257732	0.030309	-0.320673	-1.54778	1	236	c("CCNB2", "CCNA2", "MCM3", "POLA1", "POLD1", "CCNF", "CCNB1", "CDK1", "ACVR2B", "IGF1R", "CKS2", "CDK4", "PRKDC", "CCNE2", "PRIM2", "CDK2", "CDK5R1", "PRKCI", "KAT2A", "SUPT3H", "TAF4", "TAF4B", "POLG2", "PRIM1", "CHRAC1", "POLE3", "PARD3", "POLE2", "POLD3", "TAF6", "ACVR1", "CCNK", "POLR2D", "PCNA", "POLA2", "MMS19", "CCNE1", "CCNJL", "TAF3", "TRRAP", "ERCC3", "RPRD1A", "TBP", "SOCS5", "PFKP", …
831	GOBP_CANONICAL_WNT_SIGNALING_PATHWAY	0.00130208	0.030309	-0.320122	-1.54857	0	249	c("SOX4", "CSNK1E", "SOX9", "PTK7", "SMURF2", "DKK1", "FZD7", "WNK2", "FZD1", "BCL9", "JRK", "PYGO2", "LYPD6", "NLE1", "ASPM", "LRP4", "TPBG", "TGFB1", "CCDC88C", "HDAC1", "SMAD3", "CTHRC1", "CSNK1G1", "CTNND2", "FRMD8", "SRC", "RYK", "BICC1", "RNF220", "NOTCH1", "SOX13", "DVL3", "MED12", "UBR5", "TBL1XR1", "RPS12", "CSNK1D", "FZD5", "BCL9L", "CHD8", "MLLT3", "TCF7L1", "RUVBL1", "KREMEN1", "WWTR1…
832	GOBP_EMBRYO_DEVELOPMENT	0.00108578	0.030309	-0.293581	-1.55187	0	846	c("FRAS1", "DZIP1L", "KRT19", "SOX4", "GINS1", "RACGAP1", "SALL4", "TOP2A", "TET1", "CCNB2", "HDAC2", "PLK4", "ASF1B", "STIL", "UNK", "KIF20B", "FKBP10", "CHEK1", "CCNB1", "TFAP2A", "SPINT2", "NEK2", "CHD7", "ACTL6A", "DNMT1", "CDK1", "CYP26B1", "SPINT1", "MSH2", "ACVR2B", "ITGB4", "SOX9", "XRCC2", "PTK7", "DNMT3A", "HINFP", "DKK1", "FZD7", "GINS4", "ARNT2", "NASP", "FZD1", "PRKDC", "HNF1B", "TET…
833	GOCC_TIGHT_JUNCTION	0.00144928	0.030309	-0.359508	-1.55439	0	111	c("SAPCD2", "ECT2", "EPCAM", "EPPK1", "SH3BP1", "ARHGEF2", "CDK4", "PARD6B", "PRKCI", "DLG3", "ILDR1", "VASP", "CLDN4", "PARD3", "POF1B", "FZD5", "PARD6G", "SIPA1L3", "CLDN11", "NPHP1", "RAP2B", "TJAP1", "YBX3", "RPGRIP1L", "CLDN9", "CLDN3", "CXADR", "FRMD4A", "MPP7", "ANK3", "MICALL2", "MARVELD3", "MAGI3", "ASH1L", "CYTH2", "CLDN1")
834	GOBP_RNA_3_END_PROCESSING	0.00738552	0.0486062	-0.363535	-1.55481	4	101	c("CPSF6", "INTS8", "NCBP2", "ZNF473", "PABPC1", "DKC1", "BARD1", "FBL", "FIP1L1", "EXOSC2", "SSB", "LSM11", "CSTF2", "POLR2D", "SLBP", "CPSF1", "EXOSC3", "RPRD1A", "VIRMA", "CPSF4", "INTS2", "FBLL1", "RPRD2", "CPSF7", "HSF1", "TUT4", "RPS21", "YTHDC1", "WDR33", "SNRPA", "ZC3H3", "EXOSC10", "SUPT5H", "NELFE", "SYMPK", "NCBP1", "PAPOLA", "CPSF3", "RNF20", "PAPOLG", "SCAF8", "EXOSC4", "NUDT21", "TO…
835	GOBP_POSTTRANSCRIPTIONAL_REGULATION_OF_GENE_EXPRESSION	0.00117786	0.030309	-0.304735	-1.55581	0	473	c("MEG3", "ILF3", "PIWIL4", "SOX4", "HNRNPU", "CNOT11", "UNK", "GRB7", "KHDRBS1", "PRKCD", "TYMS", "MIR600HG", "NCBP2", "NCL", "NCK2", "CNOT6", "SRRT", "PRKDC", "PASK", "TRAF5", "DHX9", "TIA1", "PABPC1", "MEX3D", "TRAF2", "DKC1", "HNRNPA0", "TGFB1", "DROSHA", "PUS7", "IKBKE", "XPO5", "PKM", "PABPC4", "IGF2BP3", "RPS3", "MYCN", "PCID2", "RAN", "TCOF1", "SMAD3", "EIF3D", "EIF3H", "RPL5", "HNRNPM", …
836	GOBP_NCRNA_METABOLIC_PROCESS	0.00117509	0.030309	-0.305137	-1.55784	0	476	c("PIWIL4", "DDX11", "SLFN13", "INTS8", "GTF3C2", "CHD7", "MYBL1", "NOP56", "NCL", "UTP18", "SRRT", "NOL11", "PRKDC", "DKC1", "UTP6", "DROSHA", "METTL4", "RIOK1", "PUS7", "WDR75", "WDR4", "SMARCB1", "XPO5", "ZNF143", "NOP58", "SMARCA4", "TSEN54", "TCOF1", "SMAD3", "FBL", "DDX52", "RPL5", "ADAT2", "NAT10", "POP1", "AGO2", "EXOSC2", "HEATR1", "METTL6", "NPM3", "TRMT6", "UTP20", "PWP2", "KHSRP", "DG…
837	GOMF_PROTEIN_SERINE_THREONINE_KINASE_ACTIVITY	0.00121359	0.030309	-0.308712	-1.55789	0	372	c("MAPK13", "BUB1B", "MELK", "PLK1", "PLK4", "BUB1", "PAK6", "CHEK1", "HUNK", "CIT", "AATK", "NEK2", "TTK", "SBK1", "CSNK1E", "MAP3K1", "CDK1", "PRKCD", "ACVR2B", "CDK19", "PAK4", "PKMYT1", "AURKB", "CDK4", "WNK2", "PRKDC", "CDC7", "PASK", "STK24", "HASPIN", "RSKR", "MARK2", "CSNK2A1", "CDK2", "VRK1", "PRKCI", "RIOK1", "IKBKE", "PBK", "CDC42BPG", "CLK2", "DYRK2", "TLK2", "RIPK2", "STK25", "MAP3K2…
838	GOBP_SKIN_DEVELOPMENT	0.00271003	0.030309	-0.33758	-1.55864	1	172	c("FRAS1", "HDAC2", "EVPL", "STMN1", "CYP26B1", "ITGB4", "SOX9", "DKK1", "LRP4", "ETV4", "HDAC1", "SFN", "JAG1", "ITGA3", "ST14", "KRT17", "CLDN4", "FOXQ1", "NOTCH1", "KDF1", "TGFB2", "ITGA2", "ADAM9", "LTB", "INTU", "STK4", "ATP7A", "LAMA5", "JUP", "NCOA3", "SRF", "PPHLN1", "TNFRSF19", "RYR1", "LDB1", "PIP5K1A", "YAP1", "GRHL1", "COMP", "CYP27B1", "BCL11B", "MED1", "DSP", "FERMT1", "WDR48", "VDR…
839	GOCC_APICAL_JUNCTION_COMPLEX	0.00285307	0.0305776	-0.355013	-1.56411	1	125	c("SAPCD2", "ECT2", "EPCAM", "EPPK1", "SH3BP1", "ARHGEF2", "CDK4", "PARD6B", "NECTIN1", "PRKCI", "DLG3", "VASP", "FBF1", "CLDN4", "PARD3", "POF1B", "FZD5", "PARD6G", "CLDN11", "ACTG1", "AJM1", "NPHP1", "RAP2B", "TJAP1", "YBX3", "RPGRIP1L", "JUP", "CLDN9", "CLDN3", "CXADR", "FRMD4A", "MPP7", "ANK3", "MICALL2", "MARVELD3", "MAGI3", "ASH1L", "CYTH2", "CLDN1", "PLEKHA7")
840	GOBP_POSITIVE_REGULATION_OF_ORGANELLE_ORGANIZATION	0.00118765	0.030309	-0.308329	-1.56662	0	425	c("NCAPD2", "GPSM2", "NCAPH", "NUSAP1", "DDX11", "PLK4", "DLGAP5", "STIL", "SFPQ", "CDT1", "RAD51AP1", "NEK2", "PSRC1", "DNMT1", "SPHK1", "ABI2", "SMC4", "PHIP", "BMF", "SASS6", "NCAPG", "PMAIP1", "AURKB", "NCK2", "CNOT6", "KCTD17", "NUP62", "ESPL1", "TGFA", "CEP295", "C2CD5", "MAPRE1", "PKIB", "CKAP5", "CDK2", "HNRNPA1", "GIT1", "CDK5R1", "DKC1", "TRIM28", "FEN1", "SETDB1", "WASF1", "MRE11", "RA…
841	GOBP_REGULATION_OF_CANONICAL_WNT_SIGNALING_PATHWAY	0.00264201	0.030309	-0.329478	-1.56956	1	212	c("SOX4", "CSNK1E", "SOX9", "PTK7", "SMURF2", "DKK1", "FZD7", "WNK2", "FZD1", "JRK", "LYPD6", "NLE1", "ASPM", "LRP4", "TPBG", "TGFB1", "CCDC88C", "HDAC1", "SMAD3", "CTHRC1", "CSNK1G1", "CTNND2", "FRMD8", "SRC", "BICC1", "RNF220", "NOTCH1", "SOX13", "UBR5", "TBL1XR1", "RPS12", "CSNK1D", "CHD8", "MLLT3", "RUVBL1", "KREMEN1", "WWTR1", "STK4", "GID8", "LRRK1", "GLI1", "JUP", "BAMBI", "NRARP", "DAB2IP…
842	GOCC_PROTEIN_KINASE_COMPLEX	0.00598802	0.0428319	-0.367379	-1.57082	3	102	c("CCNB2", "CCNA2", "CCNF", "CCNB1", "CDK1", "ACVR2B", "IGF1R", "CKS2", "CDK4", "PRKDC", "CCNE2", "CDK2", "CDK5R1", "PRKCI", "PARD3", "ACVR1", "CCNK", "PCNA", "MMS19", "CCNE1", "CCNJL", "ERCC3", "XRCC6", "GTF2H1", "CCNG2", "GTF2H2", "STRADA", "CDKN2D", "CKS1B", "DAPK1", "CDK12", "CCNJ", "SMCR8", "XRCC5", "CCNT2", "CCNL1")
843	GOBP_REGULATION_OF_WNT_SIGNALING_PATHWAY	0.00123762	0.030309	-0.320737	-1.57366	0	276	c("SOX4", "DEPDC1B", "CSNK1E", "TMEM237", "SOX9", "PTK7", "SMURF2", "DCDC2", "DKK1", "FZD7", "WNK2", "FZD1", "JRK", "HNF1B", "LYPD6", "NLE1", "ASPM", "LRP4", "CSNK2A1", "TPBG", "TGFB1", "CCDC88C", "HDAC1", "SMARCA4", "ITGA3", "IFT80", "SMAD3", "CTHRC1", "CSNK1G1", "MDFI", "CTNND2", "FRMD8", "VGLL4", "SRC", "BICC1", "RNF220", "NOTCH1", "SOX13", "UBR5", "TBL1XR1", "RPS12", "CSNK1D", "CHD8", "MLLT3"…
844	GOBP_HISTONE_DEACETYLATION	0.00596125	0.0427674	-0.372625	-1.57565	3	92	c("HDAC2", "SFPQ", "YEATS2", "NCAPG2", "BAZ2A", "KAT2A", "RBM14", "MTA3", "HDAC1", "HDAC11", "DR1", "CHD4", "HDAC4", "TBL1XR1", "SIN3A", "CHD3", "SUDS3", "HDAC7", "AKAP8L", "GATAD2B", "RCOR3", "MTA1", "TADA2A", "MORF4L1", "WDR5", "RBBP4", "MSL3P1", "VEGFA", "NIPBL", "MIER2", "AKAP8", "SIRT7")
845	GOBP_EMBRYONIC_MORPHOGENESIS	0.00118624	0.030309	-0.309382	-1.5768	0	446	c("FRAS1", "SOX4", "SALL4", "HDAC2", "STIL", "KIF20B", "TFAP2A", "SPINT2", "CHD7", "CYP26B1", "SPINT1", "ACVR2B", "ITGB4", "SOX9", "PTK7", "DKK1", "FZD7", "FZD1", "HNF1B", "MFAP2", "LRP4", "TGIF2", "MTHFD1L", "TRIM28", "TGFB1", "KAT2A", "SCRIB", "TULP3", "SUPT20H", "HDAC1", "IFT52", "ITGA3", "ST14", "LRIG3", "CCDC40", "VASP", "SMAD3", "CTHRC1", "CCDC103", "MDFI", "TSC1", "TEAD2", "HOXB7", "VANGL2…
846	GOBP_EPITHELIAL_TUBE_MORPHOGENESIS	0.00129199	0.030309	-0.325949	-1.58233	0	257	c("SOX4", "SALL4", "DDR1", "STIL", "KIF20B", "SPINT2", "SPINT1", "SOX9", "PTK7", "NPNT", "FZD1", "HNF1B", "MTHFD1L", "TGFB1", "KAT2A", "SCRIB", "TULP3", "IFT52", "ST14", "CCDC40", "VASP", "SMAD3", "CTHRC1", "CCDC103", "PRKX", "TACSTD2", "TSC1", "TEAD2", "HOXB7", "VANGL2", "SRC", "NOTCH1", "TIMELESS", "SIX4", "PKHD1", "DVL3", "ACVR1", "TGFB2", "MED12", "GLMN", "RPS7", "SEMA4C", "C2CD3", "STK4", "K…
847	GOBP_NCRNA_PROCESSING	0.00120627	0.030309	-0.313359	-1.58236	0	371	c("INTS8", "CHD7", "NOP56", "UTP18", "SRRT", "NOL11", "PRKDC", "DKC1", "UTP6", "DROSHA", "RIOK1", "PUS7", "WDR75", "WDR4", "NOP58", "TSEN54", "SMAD3", "FBL", "DDX52", "RPL5", "ADAT2", "NAT10", "POP1", "AGO2", "EXOSC2", "HEATR1", "METTL6", "NPM3", "TRMT6", "UTP20", "PWP2", "DGCR8", "BOP1", "ELP1", "SSB", "DHX37", "NOL8", "BRIX1", "GTPBP4", "NVL", "DDX17", "MRTO4", "CDKAL1", "EIF4A3", "WDR12", "THU…
848	GOBP_EMBRYONIC_DIGIT_MORPHOGENESIS	0.00634921	0.0449153	-0.431114	-1.58387	3	45	c("HDAC2", "LRP4", "TULP3", "HDAC1", "IFT52", "NOTCH1", "BCL2L11", "C2CD3", "INTU", "IFT140", "BMPR1A", "FLVCR1", "MKS1", "ROR2", "CHST11", "BMP4", "TBC1D32", "FZD6")
849	GOMF_ATP_DEPENDENT_ACTIVITY	0.00117371	0.030309	-0.310461	-1.58421	0	465	c("KIF18B", "KIF11", "KIF2C", "KIF23", "KIFC1", "HELLS", "XRCC3", "TRIP13", "KIF15", "RAD54L", "KIF18A", "ATAD5", "TOP2A", "RECQL4", "MCM7", "DDX11", "MCM3", "DSCC1", "PIF1", "MCM4", "KIF20B", "POLQ", "ERCC6L", "MCM6", "RAD51", "MCM2", "KIF4A", "CHD7", "KIF20A", "CENPE", "MSH2", "KIF12", "SMC4", "ORC1", "MCM5", "DDX12P", "KIF14", "XRCC2", "MCM8", "RFC4", "CHTF18", "MYO19", "KIF3C", "DNA2", "ATAD2…
850	GOBP_MULTI_ORGANISM_REPRODUCTIVE_PROCESS	0.00113507	0.030309	-0.30402	-1.58447	0	652	c("FOXJ1", "HMGB2", "PTHLH", "KLC3", "NCAPH", "TRIP13", "PIWIL4", "RACGAP1", "FANCD2", "ZNF296", "KIF18A", "TOP2A", "NDC80", "PLK1", "CCNB2", "HDAC2", "DDR1", "FANCG", "ASF1B", "FBXO5", "TTK", "KHDRBS1", "CDK1", "CYP26B1", "MSH2", "GALNT3", "ITGB4", "SPEF2", "SOX9", "MYBL1", "SMURF2", "STRBP", "DNMT3A", "MCM8", "AFP", "MST1R", "PYGO2", "EHMT2", "TESMIN", "CEP131", "SCMH1", "PTTG1", "GAL3ST1", "AS…
851	GOBP_MORPHOGENESIS_OF_AN_EPITHELIUM	0.00119474	0.030309	-0.312971	-1.58648	0	401	c("SAPCD2", "FRAS1", "SOX4", "SALL4", "DDR1", "STIL", "KIF20B", "TFAP2A", "SPINT2", "SH3BP1", "SPINT1", "SOX9", "PTK7", "SMURF2", "DKK1", "FZD7", "NPNT", "FZD1", "HNF1B", "MTHFD1L", "TRIM28", "TGFB1", "KAT2A", "DLG3", "SCRIB", "TULP3", "JAG1", "IFT52", "ST14", "CCDC40", "VASP", "SEMA3A", "SMAD3", "CTHRC1", "CCDC103", "KRT17", "PRKX", "TACSTD2", "TSC1", "TEAD2", "HOXB7", "VANGL2", "SRC", "LIF", "R…
852	GOMF_ATP_DEPENDENT_ACTIVITY_ACTING_ON_RNA	0.00462963	0.0371102	-0.39382	-1.5895	2	72	c("DDX11", "PIF1", "DDX12P", "DHX9", "RAD54B", "DDX52", "DHX34", "DHX57", "DDX55", "DHX37", "DDX17", "DDX39B", "EIF4A3", "EIF4A2", "SNRNP200", "DDX42", "DDX27", "DDX31", "DHX15", "DDX23", "DDX18", "FANCM", "BRIP1", "DDX50", "DDX10", "DDX20")
853	GOBP_NEPHRON_MORPHOGENESIS	0.00641026	0.0451153	-0.420803	-1.5926	3	52	c("SOX9", "NPNT", "HNF1B", "TACSTD2", "HOXB7", "LIF", "SIX4", "PTCH1", "LAMA5", "LZTS2", "VEGFA", "KIF26B", "GPC3", "MYC", "BMP4", "SMAD4", "PAX8", "SIX1")
854	GOBP_KERATINOCYTE_DIFFERENTIATION	0.00308642	0.0310995	-0.395502	-1.59629	1	72	c("EVPL", "CYP26B1", "ETV4", "SFN", "JAG1", "ST14", "KRT17", "NOTCH1", "KDF1", "ADAM9", "INTU", "STK4", "NCOA3", "PPHLN1", "PIP5K1A", "YAP1", "GRHL1", "CYP27B1", "BCL11B", "MED1", "DSP", "VDR", "NUMA1", "LATS1", "FLNB", "TMEM79", "CASP3", "BCR", "TP63", "SHARPIN", "UGCG", "NME2", "ALOX15B", "PLEC", "CD109", "SRSF6", "KRT10")
855	GOBP_REGULATION_OF_DNA_TEMPLATED_TRANSCRIPTION_INITIATION	0.00641026	0.0451153	-0.422756	-1.59999	3	52	c("CDK4", "HNF1B", "TAF4", "TAF4B", "MED30", "PAXIP1", "MED17", "TAF6", "MED12", "MED24", "TAF3", "TBP", "PPM1D", "SRF", "MED1", "MED13", "BCLAF1", "TAF5", "ERCC6", "MITF", "SUB1", "TAF2", "TAF11", "TAF1", "TAF9", "MED14")
856	GOBP_NUCLEAR_TRANSCRIBED_MRNA_CATABOLIC_PROCESS	0.00289436	0.0307127	-0.365976	-1.60082	1	119	c("HNRNPU", "NCBP2", "CNOT6", "DHX9", "EDC3", "PABPC1", "RNPS1", "PCID2", "EIF4ENIF1", "AGO2", "EXOSC2", "CNOT3", "DHX34", "CASC3", "DCP1A", "SSB", "PAN3", "MRTO4", "EIF4A3", "HNRNPD", "POLR2D", "SMG5", "CNOT2", "EXOSC3", "AGO1", "EIF3E", "UPF3A", "IGF2BP1", "SMG9", "SYNCRIP", "SMG8", "NT5C3B", "YBX1", "NANOS1", "TUT4")
857	GOBP_PEPTIDYL_LYSINE_TRIMETHYLATION	0.00632911	0.044806	-0.429518	-1.60144	3	48	c("BEND3", "NFYA", "SUV39H2", "TET3", "SMARCB1", "SMYD5", "CSKMT", "KMT2A", "SETD5", "KMT5C", "KMT2E", "ZNF335", "WDR82", "SETD1A", "OGT", "ZNF304", "BRD4", "KMT2D", "SETD4", "NSD3", "MECP2", "KMT5B", "ATRX", "SETD2", "KDM4D", "TET2", "VCPKMT", "SUV39H1", "NFYC", "IWS1")
858	GOBP_FEMALE_GAMETE_GENERATION	0.0014556	0.030309	-0.371217	-1.60459	0	108	c("NCAPH", "TRIP13", "TOP2A", "NDC80", "PLK1", "CCNB2", "FBXO5", "TTK", "MCM8", "AFP", "ASPM", "HSF2BP", "PAQR5", "TAF4B", "CDC25B", "NCAPH2", "MASTL", "SRC", "BRCA2", "RPS6", "ZNF830", "METTL3", "MDK", "NANOS1", "TUT4", "PAQR8", "WDR77", "MYC", "DDX20", "YTHDC1", "MCM9", "RAD51C", "TDRKH", "ZP3", "WASHC5", "KMT2D", "ZMIZ1", "INHBB", "REC8", "SPIRE2", "ATM", "PAQR7", "AURKA", "MLH3", "ZGLP1", "FO…
859	GOCC_CILIUM	0.00118203	0.030309	-0.314738	-1.60517	0	452	c("KLC3", "DZIP1L", "CENPF", "TCTN2", "CDC45", "TMEM237", "EVC2", "SPEF2", "TUBD1", "LRRC56", "DCDC2", "IQCB1", "KIF3C", "RAB34", "TMEM67", "CEP131", "MAPRE1", "IL4I1", "TMEM216", "ATP1A1", "TEDC2", "PKM", "TULP3", "IFT52", "TTLL5", "KIF2A", "IFT80", "RAN", "TEDC1", "CEP250", "SEPTIN2", "PDCL", "CCDC40", "CNTRL", "CEP164", "OFD1", "CEP89", "CCDC103", "FBF1", "NEDD1", "DNAL4", "TTLL4", "CDC14A", "…
860	GOBP_POSITIVE_REGULATION_OF_CELL_DIVISION	0.00308642	0.0310995	-0.408324	-1.6062	1	63	c("KIF23", "RACGAP1", "CSPP1", "ECT2", "KIF20B", "CIT", "KIF14", "IGF1R", "CDC6", "AURKB", "NUP62", "TGFA", "TGFB1", "CDC25B", "CDC14A", "TGFB2")
861	GOBP_SMOOTHENED_SIGNALING_PATHWAY	0.00143678	0.030309	-0.366822	-1.61159	0	123	c("DZIP1L", "STIL", "TCTN2", "EVC2", "TUBD1", "DCDC2", "RAB34", "TEDC2", "TULP3", "IFT52", "DYRK2", "IFT80", "TEDC1", "SEPTIN2", "PDCL", "SERPINE2", "CENPJ", "GPR161", "GLIS2", "TTC26", "C2CD3", "INTU", "EVC", "IFT140", "KIF7", "DZIP1", "IFT172", "PTCH1", "RPGRIP1L", "KCTD6", "GLI1", "TTC21B", "ARMC9", "MKS1", "STK36", "ROR2", "CDON", "GPC3", "CC2D2A", "IFT57", "TBC1D32", "RUNX2", "RACK1", "PDX1"…
862	GOBP_MESONEPHRIC_TUBULE_MORPHOGENESIS	0.00473934	0.0378322	-0.439873	-1.61508	2	44	c("SOX9", "NPNT", "HNF1B", "TACSTD2", "HOXB7", "SIX4", "PTCH1", "LAMA5", "LZTS2", "VEGFA", "KIF26B", "GPC3", "MYC", "BMP4", "SMAD4", "PAX8", "SIX1")
863	GOBP_REGULATION_OF_ORGANELLE_ORGANIZATION	0.00105485	0.030309	-0.303612	-1.61637	0	1003	c("NCAPD2", "GPSM2", "NCAPH", "UBE2C", "XRCC3", "TRIP13", "CDC20", "KIF15", "CENPF", "BUB1B", "TPX2", "KNTC1", "KIF18A", "NUSAP1", "TOP2A", "NDC80", "DDX11", "PLK1", "CDCA5", "PLK4", "ZNF207", "MAD2L1", "DLGAP5", "BUB1", "SKA3", "HNRNPU", "SPDL1", "PIF1", "CCNF", "STIL", "ECT2", "SFPQ", "KIF20B", "FBXO5", "CHEK1", "CDT1", "RAD51AP1", "SKA1", "CCNB1", "CIT", "CDCA2", "MKI67", "STMN1", "RMI2", "NEK…
864	GOBP_DORSAL_VENTRAL_PATTERN_FORMATION	0.00642055	0.0451547	-0.424437	-1.61865	3	54	c("LRP4", "TULP3", "IFT52", "MDFI", "RNF220", "ACVR1", "GPR161", "INTU", "BMPR1A", "IFT172", "PTCH1", "SMAD2", "GLI1", "TTC21B", "MKS1", "NBL1", "AXIN1", "BMP4", "TBC1D32", "GORAB")
865	GOBP_MICROTUBULE_BASED_MOVEMENT	0.00129032	0.030309	-0.334176	-1.62186	0	255	c("KIF18B", "KIF11", "KLC3", "KIF2C", "KIF23", "KIFC1", "KIF15", "KIF18A", "DLGAP5", "HNRNPU", "SFPQ", "KIF20B", "KIF4A", "KIF20A", "CENPE", "KIF12", "SPEF2", "KIF14", "KPNB1", "KIF3C", "CEP131", "KIF24", "TMEM201", "WASF1", "IFT52", "KIF2A", "CCDC40", "OFD1", "NEURL1", "CCDC103", "DNAL4", "ZMYND10", "DNAH14", "CNIH2", "MAP1S", "RFX3", "NDE1", "CFAP44", "QRICH2", "TTC26", "VPS13A", "AP3M2", "IFT1…
866	GOBP_IN_UTERO_EMBRYONIC_DEVELOPMENT	0.00123457	0.030309	-0.325381	-1.62485	0	336	c("KRT19", "GINS1", "SALL4", "TET1", "CCNB2", "PLK4", "ASF1B", "STIL", "UNK", "FKBP10", "CHEK1", "CCNB1", "SPINT2", "NEK2", "CHD7", "ACTL6A", "SPINT1", "MSH2", "XRCC2", "HINFP", "GINS4", "ARNT2", "NASP", "HNF1B", "NCAPG2", "NLE1", "TRIM28", "KAT2A", "DBN1", "SMARCB1", "E2F7", "E2F8", "PHLDA2", "RRM2", "RBBP8", "ST14", "BPTF", "SMAD3", "BCOR", "POLG2", "MDFI", "CNOT3", "TTLL4", "CHTOP", "PRMT1", "…
867	GOBP_BASE_EXCISION_REPAIR	0.00637959	0.0450971	-0.449393	-1.62692	3	41	c("POLD1", "POLQ", "DNA2", "FEN1", "TDG", "LIG1", "RPS3", "NEIL3", "MUTYH", "PCNA", "APEX1", "LIG3", "PARP2", "XRCC1", "WRN", "UNG", "ERCC6", "PRMT6", "HUWE1", "POLE")
868	HALLMARK_WNT_BETA_CATENIN_SIGNALING	0.0048	0.0381584	-0.455548	-1.62887	2	39	c("HDAC2", "CSNK1E", "DKK1", "FZD1", "KAT2A", "JAG1", "HDAC11", "MAML1", "SKP2", "NOTCH1", "PTCH1", "ADAM17", "DVL2", "AXIN1", "MYC", "HEY1", "NCOR2", "LEF1")
869	GOBP_POSITIVE_REGULATION_OF_TRANSCRIPTION_BY_RNA_POLYMERASE_II	0.0010661	0.030309	-0.307122	-1.6294	0	950	c("FOXJ1", "HMGB2", "MTF2", "TCF3", "SOX4", "FOXM1", "MYBL2", "ZNF296", "SALL4", "TOP2A", "TET1", "HDAC2", "PLAGL2", "HNRNPU", "VEZF1", "MYB", "SMARCC1", "UHRF1", "SFPQ", "NFYA", "RBMX", "TFAP2A", "EPCAM", "CHD7", "MUC1", "HMGA1", "PHIP", "E2F2", "SOX9", "MYBL1", "PEG3", "ARHGEF2", "HINFP", "ASXL1", "NCL", "ARNT2", "NPNT", "NCK2", "ZBED4", "BCL9", "PRKDC", "HNF1B", "MAMSTR", "TCERG1", "SUPT16H", …
870	GOBP_POSITIVE_REGULATION_OF_TRANSFERASE_ACTIVITY	0.00117786	0.030309	-0.319858	-1.63301	0	473	c("EZH2", "UBE2C", "CDC20", "DBF4B", "TPX2", "GINS1", "DBF4", "PLK1", "DDR1", "DSCC1", "EPHB3", "ECT2", "CCNB1", "NEK2", "PSRC1", "CENPE", "LRP8", "PRKCD", "ACVR2B", "FGFR3", "CLSPN", "KIF14", "IGF1R", "CDC6", "CKS2", "AURKB", "DKK1", "RFC4", "GINS4", "CHTF18", "MST1R", "INCENP", "BORA", "TGFA", "TNFRSF11A", "MOB3B", "PKIB", "PRIM2", "MARK2", "TRAF2", "CDK5R1", "DKC1", "RFC3", "EFNA5", "TGFB1", "…
871	GOCC_NUCLEAR_INNER_MEMBRANE	0.00474684	0.0378607	-0.439523	-1.63874	2	48	c("LMNB2", "ARL6IP6", "LMNB1", "NRM", "MFSD10", "NEMP1", "TMEM201", "LBR", "CBX3", "SMAD3", "TMEM43", "NEMP2", "P2RX4", "TRA2B", "LEMD3", "MATR3", "LRPPRC")
872	GOBP_MULTICELLULAR_ORGANISM_REPRODUCTION	0.00115075	0.030309	-0.317105	-1.63885	0	546	c("FOXJ1", "HMGB2", "KLC3", "NCAPH", "TRIP13", "PIWIL4", "RACGAP1", "FANCD2", "ZNF296", "KIF18A", "TOP2A", "NDC80", "CASP2", "PLK1", "CCNB2", "HDAC2", "FANCG", "ASF1B", "FBXO5", "TTK", "KHDRBS1", "CYP26B1", "MSH2", "GALNT3", "SPEF2", "SOX9", "IGF1R", "MYBL1", "STRBP", "DNMT3A", "MCM8", "AFP", "PYGO2", "EHMT2", "ENO2", "TESMIN", "CEP131", "SCMH1", "PTTG1", "GAL3ST1", "ASPM", "OSBP2", "PAFAH1B3", "…
873	GOBP_SPINAL_CORD_DEVELOPMENT	0.00310559	0.0310995	-0.42318	-1.64008	1	58	c("SOX4", "ACTL6A", "LRP8", "PTBP2", "TULP3", "SOX12", "NOTCH1", "RELN", "SOX13", "EED", "MED12", "INTU", "GDF11", "IFT172", "GIGYF2", "PTCH1", "PBX3")
874	GOCC_DNA_REPAIR_COMPLEX	0.00638978	0.0451153	-0.452083	-1.64364	3	42	c("FANCD2", "POLD1", "FANCI", "MSH2", "PRKDC", "KDM1A", "BRCA1", "DCLRE1C", "PHF21A", "BRCA2", "PMS1", "TP53BP1", "ERCC3", "PALB2", "PMS2P3", "XRCC6", "XRCC1", "NHEJ1", "XRCC5", "ATM", "MSH6", "MLH3", "RCOR1")
875	GOBP_POSITIVE_REGULATION_OF_NEURAL_PRECURSOR_CELL_PROLIFERATION	0.00646204	0.0452155	-0.472845	-1.64402	3	33	c("NAP1L1", "WDR62", "ASPM", "KDM1A", "ADGRG1", "NOTCH1", "GLI1", "MDK", "VEGFA", "ZNF335", "HIF1A")
876	GOMF_LYSINE_N_METHYLTRANSFERASE_ACTIVITY	0.00160514	0.030309	-0.43131	-1.64486	0	54	c("EZH2", "NSD2", "SUV39H2", "EHMT2", "SETDB1", "SMYD5", "DOT1L", "KMT2B", "CSKMT", "METTL21A", "KMT2A", "SETD5", "KMT5A", "CXXC1", "WDR5", "KMT5C", "MECOM", "KMT2E", "WDR82", "PRDM16", "SETD1A", "EHMT1", "ASH1L", "KMT2D", "NSD1", "SETD4", "NSD3")
877	KEGG_BASE_EXCISION_REPAIR	0.00645161	0.0452155	-0.471413	-1.64751	3	34	c("POLD1", "FEN1", "TDG", "LIG1", "NEIL3", "POLE3", "MUTYH", "POLE2", "POLD3", "PCNA", "APEX1", "LIG3", "PARP2", "XRCC1")
878	GOCC_CILIARY_BASAL_BODY	0.00142248	0.030309	-0.37131	-1.64801	0	131	c("DZIP1L", "CENPF", "CDC45", "CEP131", "MAPRE1", "IFT52", "IFT80", "CEP250", "OFD1", "FBF1", "NEDD1", "TTLL4", "CDC14A", "CENPJ", "MLF1", "CEP78", "PKHD1", "PTPN23", "CSNK1D", "TTC26", "C2CD3", "INTU", "EVC", "RTTN", "IFT140", "KIF7", "DZIP1", "IFT172", "PTK2", "RPGRIP1L", "CCDC88A", "CCDC66", "WHRN", "MKKS", "TUBG1", "LCA5", "ARMC9", "MKS1", "CEP290", "CCSAP", "RABL2B", "POC1A", "TTLL1", "ODF2L…
879	GOBP_POSITIVE_REGULATION_OF_CELLULAR_BIOSYNTHETIC_PROCESS	0.00102669	0.030309	-0.306343	-1.6488	0	1605	c("FOXJ1", "ILF3", "HMGB2", "MTF2", "DBF4B", "TCF3", "SOX4", "GINS1", "DBF4", "FOXM1", "MYBL2", "ZNF296", "ATAD5", "SALL4", "TOP2A", "TET1", "DDX11", "HDAC2", "PLAGL2", "SMARCD1", "CCNA2", "HNRNPU", "VEZF1", "DSCC1", "MYB", "SMARCC1", "UHRF1", "SFPQ", "NFYA", "CDT1", "ZNF711", "RBMX", "TFAP2A", "NEK2", "EPCAM", "KHDRBS1", "PSRC1", "CHD7", "TRIM45", "ACTL6A", "MUC1", "CDK1", "PRKCD", "HMGA1", "PHI…
880	GOBP_CILIUM_ORGANIZATION	0.00124224	0.030309	-0.332632	-1.65051	0	312	c("FOXJ1", "KLC3", "DZIP1L", "PLK4", "TCTN2", "TMEM237", "SPEF2", "DCDC2", "KCTD17", "IQCB1", "TMEM67", "CEP131", "MAPRE1", "KIF24", "TMEM216", "TBC1D22B", "IFT52", "TBC1D3", "IFT80", "CEP250", "SEPTIN2", "CCDC40", "CEP164", "OFD1", "FNBP1L", "CEP89", "NEURL1", "CCDC103", "FBF1", "ZMYND10", "ATAT1", "ASAP1", "CEP135", "VANGL2", "CDC14A", "CENPJ", "NOTCH1", "ODF2", "TBC1D8", "CEP78", "PKHD1", "RAB…
881	GOBP_DNA_DAMAGE_RESPONSE_SIGNAL_TRANSDUCTION_BY_P53_CLASS_MEDIATOR	0.00157233	0.030309	-0.416135	-1.65117	0	68	c("GTSE1", "SOX4", "FOXM1", "CASP2", "MUC1", "NDRG1", "PMAIP1", "KDM1A", "E2F7", "TFAP4", "PAXIP1", "BRCA2", "MDM4", "EEF1E1", "SPRED1", "PPM1D", "PIDD1", "KMT5A", "ZNF385A")
882	GOBP_PROTEIN_LOCALIZATION_TO_NUCLEUS	0.00125471	0.030309	-0.337275	-1.65183	0	271	c("PLK1", "HNRNPU", "ECT2", "CDK1", "PRKCD", "SOX9", "KPNA2", "NUP85", "KPNB1", "NUP62", "NUP107", "CIZ1", "IPO5", "DKC1", "TRIM28", "TGFB1", "NUP188", "CARD10", "RAN", "CD2AP", "BARD1", "SMAD3", "CCT2", "EIF4ENIF1", "RANGAP1", "TPR", "E2F3", "NUP155", "SRC", "LIF", "CCT5", "NOL8", "NOTCH1", "IPO7", "NVL", "NUP93", "SIX4", "KAT7", "ATP13A2", "CSE1L", "UBR5", "GLIS2", "IPO4", "EFCAB7", "SIN3A", "T…
883	GOBP_POSITIVE_REGULATION_OF_EPITHELIAL_CELL_DIFFERENTIATION	0.0064	0.0451153	-0.458616	-1.65277	3	40	c("FOXJ1", "VEZF1", "SOX9", "ETV4", "SFN", "CD24", "LIF", "NOTCH1", "KDF1", "RFX3", "PTCH1", "NCOA3", "CDKN2B", "CYP27B1", "MED1", "BMP4", "VDR", "BTG1", "PAX8", "NUMA1")
884	GOMF_TRANSCRIPTION_COACTIVATOR_ACTIVITY	0.00130208	0.030309	-0.342408	-1.65636	0	248	c("HMGB2", "SMARCD1", "SMARCC1", "ACTL6A", "HMGA1", "ASXL1", "SMARCE1", "CNOT6", "BCL9", "TCERG1", "DHX9", "ATXN7L3", "HCFC1", "KDM1A", "BRCA1", "TRIM28", "KAT2A", "SFR1", "RBM14", "SMARCB1", "MTA3", "SUPT3H", "SMARCA4", "MED30", "USP21", "MAML1", "PPRC1", "CENPJ", "MED23", "NOTCH1", "MED17", "TAF6", "FUS", "DDX17", "MED12", "MED24", "PKN1", "TRIM24", "MMS19", "BCL9L", "SIN3A", "CBFB", "CCAR1", "…
885	GOBP_CELLULAR_MACROMOLECULE_BIOSYNTHETIC_PROCESS	0.00103413	0.030309	-0.309422	-1.6578	0	1305	c("ILF3", "DBF4B", "TICRR", "PIWIL4", "CENPF", "SOX4", "GINS1", "DBF4", "ATAD5", "RECQL4", "WDHD1", "TET1", "MCM7", "DDX11", "CCNA2", "MCM3", "POLA1", "POLD1", "HNRNPU", "DSCC1", "PIF1", "TONSL", "CNOT11", "MCM4", "CHAF1B", "UNK", "SET", "FBXO5", "GRB7", "NAP1L1", "MCM10", "CHEK1", "CDT1", "POLQ", "MCM6", "PCLAF", "B3GALT2", "CDC45", "RMI2", "NEK2", "RAD51", "KHDRBS1", "MCM2", "ACTL6A", "CDK1", "…
886	GOBP_MALE_GAMETE_GENERATION	0.00123609	0.030309	-0.332041	-1.65811	0	337	c("FOXJ1", "HMGB2", "KLC3", "TRIP13", "PIWIL4", "RACGAP1", "ZNF296", "KIF18A", "FANCG", "ASF1B", "KHDRBS1", "CYP26B1", "GALNT3", "SPEF2", "SOX9", "MYBL1", "STRBP", "DNMT3A", "MCM8", "PYGO2", "EHMT2", "TESMIN", "CEP131", "SCMH1", "PTTG1", "GAL3ST1", "ASPM", "OSBP2", "PAFAH1B3", "ADAM28", "PATZ1", "HSF2BP", "HSF2", "TAF4B", "RAN", "SEPTIN2", "NEURL1", "CDC25C", "NDC1", "SSTR2", "E2F1", "ATAT1", "KD…
887	GOBP_PATTERN_SPECIFICATION_PROCESS	0.00124688	0.030309	-0.335584	-1.65902	0	301	c("FOXJ1", "DZIP1L", "MTF2", "STIL", "CYP26B1", "ACVR2B", "XRCC2", "DKK1", "PRKDC", "HNF1B", "NLE1", "SCMH1", "LRP4", "ADGRG1", "KAT2A", "TULP3", "LEFTY1", "IFT52", "BPTF", "CCDC40", "SEMA3A", "SMAD3", "BCOR", "OFD1", "CCDC103", "MDFI", "HOXB7", "VANGL2", "PBX2", "BICC1", "RNF220", "NOTCH1", "RELN", "ACVR1", "MED12", "GPR161", "PCGF2", "RFX3", "SEMA3C", "FZD5", "OTX1", "MLLT3", "C2CD3", "INTU", "…
888	GOBP_SOMATIC_DIVERSIFICATION_OF_IMMUNE_RECEPTORS	0.00155039	0.030309	-0.409091	-1.65921	0	75	c("HMGB2", "TCF3", "ATAD5", "POLQ", "MSH2", "NSD2", "PRKDC", "EXO1", "DCLRE1C", "TGFB1", "THOC1", "TNFSF4", "LIG1", "CYREN", "PAXIP1", "TP53BP1", "CLCF1", "LIG3", "EXOSC3", "IL27RA", "KMT5C", "CCR6", "RIF1", "BCL11B", "NHEJ1", "UNG", "LEF1", "ATM", "MSH6")
889	GOMF_CADHERIN_BINDING	0.00124688	0.030309	-0.335941	-1.66078	0	301	c("EPS8L1", "CIP2A", "CCNB2", "ANLN", "CDH6", "EVPL", "PAK6", "EPCAM", "NDRG1", "UBAP2", "PAK4", "NOP56", "STK24", "MAPRE1", "YWHAZ", "HCFC1", "CKAP5", "MARK2", "CDK5R1", "DBN1", "PKM", "MRE11", "SCRIB", "SFN", "TMPO", "RPL23A", "RAN", "CD2AP", "SEPTIN2", "VASP", "CLIC1", "RANBP1", "FNBP1L", "BZW2", "RANGAP1", "CTNND2", "ASAP1", "EEF1G", "CDH24", "SRC", "OLA1", "ATIC", "CAPG", "CBL", "S100A11", "…
890	GOCC_SPLICEOSOMAL_TRI_SNRNP_COMPLEX	0.00646204	0.0452155	-0.477684	-1.66085	3	33	c("SNRPD1", "EFTUD2", "SNRPN", "PRPF3", "SNRPB", "PRPF4", "USP39", "SNRNP200", "LSM2", "DDX23", "PPIH", "LSM8", "SNRPG", "SNRPF", "SNRPE", "SNRPD2", "SNU13", "PRPF6", "TXNL4A", "LSM4", "SNRPD3", "SNRPGP15")
891	GOBP_REGULATION_OF_NUCLEOCYTOPLASMIC_TRANSPORT	0.00148588	0.030309	-0.389892	-1.66266	0	99	c("CPSF6", "ECT2", "KHDRBS1", "CDK1", "PRKCD", "NCBP2", "DHX9", "IPO5", "TRIM28", "PPP1CC", "TGFB1", "SFN", "RAN", "BARD1", "SMAD3", "ANP32B", "RANGAP1", "TPR", "CTDSPL2", "UBR5", "EFCAB7", "AKAP8L", "PTPN14", "JUP", "PPP1R12A", "XPO1", "NOLC1", "PIK3R2", "FLNA", "RBM4", "NUP214", "FERMT1", "BMP4", "IL1B", "SIRT7", "NUP153", "MAVS")
892	GOBP_HISTONE_DEUBIQUITINATION	0.0064	0.0451153	-0.461651	-1.66371	3	40	c("ASXL1", "ATXN7L3", "SART3", "KAT2A", "SUPT20H", "SUPT3H", "TAF4", "USP21", "TAF6", "TRRAP", "USP36", "SUPT7L", "UIMC1", "SF3B3", "USP3", "USP22", "TAF5", "EPOP", "TAF2")
893	GOBP_POSITIVE_REGULATION_OF_MICROTUBULE_POLYMERIZATION_OR_DEPOLYMERIZATION	0.00646204	0.0452155	-0.478714	-1.66443	3	33	c("PSRC1", "MAPRE1", "CKAP5", "GIT1", "CDK5R1", "RPS3", "ARL2", "PAK1", "NIN", "CDK5RAP2", "DCTN1", "NUMA1", "TRPV4", "DRG1", "MECP2", "SPAST")
894	GOBP_REGULATION_OF_ISOTYPE_SWITCHING	0.00645161	0.0452155	-0.476808	-1.66637	3	34	c("ATAD5", "MSH2", "NSD2", "TGFB1", "THOC1", "TNFSF4", "PAXIP1", "TP53BP1", "CLCF1", "EXOSC3", "IL27RA", "KMT5C", "RIF1")
895	KEGG_PROGESTERONE_MEDIATED_OOCYTE_MATURATION	0.0015528	0.030309	-0.411684	-1.66922	0	76	c("MAPK13", "PLK1", "CCNB2", "MAD2L1", "BUB1", "CCNA2", "CDC25A", "CCNB1", "CDK1", "IGF1R", "PKMYT1", "CDK2", "ANAPC1", "CDC25C", "CDC25B", "PRKX")
896	GOMF_PROTEIN_C_TERMINUS_BINDING	0.00137552	0.030309	-0.364432	-1.6693	0	161	c("GPSM2", "CDC20", "CENPF", "TOP2A", "MAD2L1", "MKI67", "RAD51", "MSH2", "HIC2", "NCL", "COIL", "MDC1", "MAPRE1", "PABPC1", "PPP1CC", "TOPBP1", "MRE11", "IFT52", "CEP250", "CD2AP", "SAE1", "AGO2", "BCAM", "CEP135", "SRC", "SP1", "EFHC1", "PRRC2C", "BRCA2", "PIAS3", "TOP2B", "MED12", "PCNA", "ITGB3BP", "OPRL1", "ERCC3", "TNFAIP3", "YEATS4", "NPAT", "FBLN1", "PPP1R9B", "ABL1", "XRCC6", "BCL10", "Y…
897	GOBP_DNA_MODIFICATION	0.00149031	0.030309	-0.395463	-1.67222	0	92	c("BEND3", "EZH2", "DNMT3B", "HELLS", "PIWIL4", "TET1", "DNMT1", "DNMT3A", "MIS18A", "TET3", "EHMT2", "BRCA1", "TRIM28", "BAZ2A", "METTL4", "TDG", "NEIL3", "MUTYH", "KMT2A", "APEX1", "NIBAN2", "EXOSC3", "PPM1D", "PARP2", "KMT2E", "ZDBF2", "MYC", "EHMT1", "APOBEC3D", "TDRKH", "APOBEC3B", "APOBEC3F", "RLF")
898	GOBP_EMBRYO_DEVELOPMENT_ENDING_IN_BIRTH_OR_EGG_HATCHING	0.00115607	0.030309	-0.324963	-1.67464	0	532	c("DZIP1L", "KRT19", "SOX4", "GINS1", "SALL4", "TET1", "CCNB2", "PLK4", "ASF1B", "STIL", "UNK", "KIF20B", "FKBP10", "CHEK1", "CCNB1", "TFAP2A", "SPINT2", "NEK2", "CHD7", "ACTL6A", "SPINT1", "MSH2", "SOX9", "XRCC2", "PTK7", "HINFP", "DKK1", "GINS4", "ARNT2", "NASP", "FZD1", "PRKDC", "HNF1B", "NCAPG2", "NLE1", "BRCA1", "CDK5R1", "MTHFD1L", "TRIM28", "TGFB1", "KAT2A", "DBN1", "SMARCB1", "E2F7", "E2F…
899	GOBP_RNA_CATABOLIC_PROCESS	0.00129199	0.030309	-0.346503	-1.68006	0	254	c("HNRNPU", "SLFN13", "CNOT11", "PRKCD", "NCBP2", "CNOT6", "TRAF5", "DNA2", "DHX9", "EDC3", "PABPC1", "MEX3D", "TRAF2", "RNPS1", "DKC1", "HNRNPA0", "DROSHA", "FEN1", "IKBKE", "PABPC4", "PCID2", "HNRNPM", "HNRNPC", "EIF4ENIF1", "POP1", "AGO2", "EXOSC2", "CNOT3", "E2F1", "LARP4B", "DHX34", "CASC3", "DCP1A", "KHSRP", "KCNQ1OT1", "SSB", "PAN3", "PLEKHN1", "MYEF2", "FUS", "MRTO4", "EIF4A3", "HNRNPD", …
900	GOBP_PEPTIDYL_LYSINE_DIMETHYLATION	0.00666667	0.0454423	-0.533494	-1.68438	3	23	c("SUV39H2", "EHMT2", "SMARCB1", "KMT2B", "CSKMT", "KDM3A", "KMT2A", "KMT5C", "SETD1A", "EHMT1", "ASH1L", "KMT2D", "SETD4", "EEF1AKMT2", "KMT5B", "SETD2", "SUV39H1")
901	GOMF_KINASE_ACTIVATOR_ACTIVITY	0.0014771	0.030309	-0.399127	-1.68719	0	91	c("DBF4B", "TPX2", "DBF4", "CCNB1", "CKS2", "INCENP", "MOB3B", "MARK2", "CDK5R1", "EFNA5", "ERBB3", "CD24", "CCNK", "STK4", "BMPR1A", "DAB2IP", "MALT1", "SPDYA", "IGF2", "CCNYL1", "BCL10", "WNK1", "RPLP1", "IQGAP1", "STK3", "STRADA", "MOB3A", "CKS1B", "ETAA1", "TAB1", "ERCC6", "CCNT2", "TREM2", "AFAP1L2", "DAXX", "MTCP1", "ABI1", "RICTOR", "RPTOR")
902	GOMF_DNA_BINDING_TRANSCRIPTION_REPRESSOR_ACTIVITY	0.00128866	0.030309	-0.348333	-1.69225	0	256	c("ZBTB12", "NFE2L3", "TCF3", "ZBTB34", "TFAP2A", "ZNF202", "HIC2", "PEG3", "BCL11A", "HINFP", "ZNF169", "ZNF620", "E2F6", "ZNF239", "FOXK1", "E2F7", "E2F8", "PATZ1", "ZNF589", "SMAD3", "ZNF85", "ZNF764", "ZBTB2", "ZNF439", "PURB", "ZNF266", "ZFP69B", "ZBTB5", "ZNF133", "GLIS3", "FOXQ1", "ZNF572", "MXD1", "FOXK2", "ZBTB26", "SOX13", "ZNF337", "POU5F1", "ZNF124", "SP3", "ZNF248", "ZNF614", "ZNF177…
903	GOBP_POSITIVE_REGULATION_OF_NUCLEAR_DIVISION	0.00319489	0.0310995	-0.465738	-1.69329	1	42	c("NUSAP1", "DLGAP5", "CDT1", "RAD51AP1", "SPHK1", "PHIP", "NUP62", "ESPL1", "TGFA", "PLCB1")
904	GOBP_REGIONALIZATION	0.00131579	0.030309	-0.355465	-1.69918	0	225	c("FOXJ1", "DZIP1L", "MTF2", "CYP26B1", "ACVR2B", "XRCC2", "DKK1", "PRKDC", "HNF1B", "NLE1", "SCMH1", "LRP4", "ADGRG1", "KAT2A", "TULP3", "IFT52", "BPTF", "SEMA3A", "SMAD3", "MDFI", "HOXB7", "PBX2", "RNF220", "NOTCH1", "RELN", "ACVR1", "MED12", "GPR161", "PCGF2", "SEMA3C", "FZD5", "OTX1", "MLLT3", "INTU", "ROBO1", "TRA2B", "IFT140", "CRKL", "GDF11", "BMPR1A", "MESP2", "MIB1", "IFT172", "PTCH1", "…
905	GOBP_IMPORT_INTO_NUCLEUS	0.00138696	0.030309	-0.37658	-1.70092	0	147	c("ECT2", "CDK1", "PRKCD", "KPNA2", "NUP85", "KPNB1", "NUP62", "NUP107", "HNRNPA1", "IPO5", "TRIM28", "TGFB1", "NUP188", "RAN", "SMAD3", "EIF4ENIF1", "TPR", "E2F3", "NUP155", "NOTCH1", "IPO7", "NUP93", "CSE1L", "UBR5", "IPO4", "EFCAB7", "STK4", "IPO9", "RPL23", "JUP", "POM121C", "NUP35", "NOLC1", "KPNA5", "PIK3R2", "RGPD6", "FLNA", "RGPD4", "NXT1", "NUP214", "MED1", "FERMT1", "BMP4", "NUP50", "ST…
906	GOBP_PEPTIDYL_THREONINE_MODIFICATION	0.0014556	0.030309	-0.393653	-1.70157	0	108	c("CAD", "PLK1", "CHEK1", "CIT", "TTK", "SBK1", "CDK1", "SPHK1", "PRKCD", "GALNT3", "PRKDC", "HASPIN", "MARK2", "CSNK2A1", "VRK1", "CDK5R1", "TGFB1", "CDC42BPG", "DYRK2", "RIPK2", "PARD3", "ACVR1", "PKN1", "GALNT4", "SPRED1")
907	GOCC_EUCHROMATIN	0.00479233	0.0381584	-0.456213	-1.70204	2	49	c("TCF3", "UHRF1", "RBMX", "CBX2", "DNMT3A", "CBX3", "TRIM28", "TRNP1", "CREB1", "SP1", "SETD5", "PSIP1", "TRIM24", "EXOSC3", "TBP", "RNF2", "ICE1", "KMT2E", "HSF1")
908	GOBP_MRNA_CATABOLIC_PROCESS	0.001321	0.030309	-0.357432	-1.70273	0	212	c("HNRNPU", "CNOT11", "PRKCD", "NCBP2", "CNOT6", "TRAF5", "DHX9", "EDC3", "PABPC1", "MEX3D", "TRAF2", "RNPS1", "HNRNPA0", "IKBKE", "PABPC4", "PCID2", "HNRNPM", "HNRNPC", "EIF4ENIF1", "AGO2", "EXOSC2", "CNOT3", "E2F1", "LARP4B", "DHX34", "CASC3", "DCP1A", "KHSRP", "SSB", "PAN3", "PLEKHN1", "MYEF2", "FUS", "MRTO4", "EIF4A3", "HNRNPD", "POLR2D", "ZHX2", "NPM1", "SMG5", "CNOT2", "LSM2", "APEX1", "YBX…
909	GOBP_NEGATIVE_REGULATION_OF_ORGANELLE_ORGANIZATION	0.00124844	0.030309	-0.344765	-1.70312	0	300	c("XRCC3", "TRIP13", "CENPF", "BUB1B", "TPX2", "KNTC1", "TOP2A", "NDC80", "PLK1", "ZNF207", "MAD2L1", "BUB1", "HNRNPU", "SPDL1", "PIF1", "CCNF", "FBXO5", "CHEK1", "CDT1", "CCNB1", "STMN1", "TTK", "MCM2", "MTBP", "ZWINT", "PRKCD", "ARHGEF2", "AURKB", "FBXO43", "ESPL1", "EHMT2", "TMEM67", "MAPRE1", "KIF24", "ZWILCH", "PTTG1", "HNRNPA1", "BRCA1", "KAT2A", "RBM14", "PLEKHH2", "RAD21", "CARMIL1", "PCI…
910	GOBP_REGULATION_OF_ALTERNATIVE_MRNA_SPLICING_VIA_SPLICEOSOME	0.00158983	0.030309	-0.451104	-1.70415	0	51	c("HNRNPU", "RBMX", "KHDRBS1", "SRSF2", "HNRNPL", "PTBP1", "SRSF12", "RAVER1", "TIA1", "RBM15B", "HNRNPA1", "RNPS1", "RBM5", "RAVER2", "DDX17", "TRA2B", "WTAP", "FXR1", "RBM4", "YTHDC1", "RBM25", "RBM10", "CELF5", "RBM8A")
911	GOBP_RIBOSOMAL_SMALL_SUBUNIT_BIOGENESIS	0.0015674	0.030309	-0.425668	-1.70433	0	71	c("NOL11", "PRKDC", "RPSA", "UTP6", "RIOK1", "DDX52", "NAT10", "HEATR1", "UTP20", "PWP2", "DHX37", "RPS8", "RPS5", "RPS7", "NPM1", "UTP23", "RRP7BP", "RPS16", "RPS6", "BMS1", "DCAF13", "RPS24", "RPS25", "KRI1", "RPS21", "RPS19", "RPS17", "EMG1", "SURF6", "RRS1", "LTV1", "XRCC5", "RPS27", "NOB1", "UTP4", "RPL38", "RPS14", "WDR3", "NGDN", "SNU13", "RPS28")
912	GOBP_POSITIVE_REGULATION_OF_DNA_TEMPLATED_TRANSCRIPTION_INITIATION	0.00477707	0.0380704	-0.46686	-1.70575	2	43	c("HNF1B", "TAF4", "TAF4B", "MED30", "PAXIP1", "MED17", "TAF6", "MED12", "MED24", "TAF3", "TBP", "SRF", "MED1", "MED13", "BCLAF1", "TAF5", "ERCC6", "MITF", "SUB1", "TAF2", "TAF11", "TAF1", "TAF9", "MED14")
913	GOMF_DEOXYRIBONUCLEASE_ACTIVITY	0.0015949	0.030309	-0.445779	-1.707	0	55	c("XRCC3", "POLD1", "DCLRE1B", "DNA2", "ZGRF1", "EXO1", "DCLRE1C", "FEN1", "MRE11", "RBBP8", "RPS3", "MGME1", "RAD1", "MAP1S", "DNASE1", "MUS81", "EXO5", "RAD9A", "APEX1", "DFFB", "PLD4")
914	GOBP_NEGATIVE_REGULATION_OF_BIOSYNTHETIC_PROCESS	0.00103413	0.030309	-0.318719	-1.70742	0	1303	c("BEND3", "FOXJ1", "ILF3", "HMGB2", "EZH2", "ZBTB12", "DNMT3B", "PHF19", "MTF2", "NFE2L3", "TCF3", "CENPF", "CBX1", "FOXM1", "ZNF296", "SALL4", "PLK1", "HDAC2", "ZBTB34", "HNRNPU", "PIF1", "MYB", "SPINDOC", "CNOT11", "UNK", "UHRF1", "SFPQ", "SET", "FBXO5", "GRB7", "CHEK1", "CDT1", "TFAP2A", "YEATS2", "KHDRBS1", "MUC1", "DNMT1", "SPHK1", "BIRC5", "ZNF202", "HMGA1", "TYMS", "NCOA5", "NSD2", "ACVR2…
915	GOCC_CLEAVAGE_FURROW	0.00318979	0.0310995	-0.453962	-1.71016	1	50	c("CEP55", "RACGAP1", "PLK4", "ECT2", "CIT", "KIF20A", "PPP1CC", "SEPTIN2", "MASTL", "PLCD3", "NDE1", "PKN1", "PLEKHG6", "RAB11FIP4", "WDR73")
916	GOBP_POSITIVE_REGULATION_OF_UBIQUITIN_PROTEIN_LIGASE_ACTIVITY	0.00535714	0.0394067	-0.694106	-1.7113	2	10	c("UBE2C", "CDC20", "PLK1", "UBE2S", "MASTL")
917	GOBP_TELOMERE_CAPPING	0.0048	0.0381584	-0.47862	-1.71137	2	39	c("NEK2", "AURKB", "PRKDC", "DCLRE1B", "PKIB", "DCLRE1C", "MRE11", "MAPKAPK5", "HNRNPD", "ACD", "MAP3K4", "MAPK1", "XRCC1", "NABP2")
918	GOMF_TRANSCRIPTION_COREGULATOR_ACTIVITY	0.00118343	0.030309	-0.335633	-1.71216	0	455	c("HMGB2", "EZH2", "DNMT3B", "TRIP13", "SMARCD1", "HNRNPU", "SMARCC1", "TFAP2A", "ACTL6A", "MUC1", "HMGA1", "NCOA5", "FBXL19", "SRSF2", "DNMT3A", "ASXL1", "SMARCE1", "CBFA2T2", "CNOT6", "BCL9", "MAMSTR", "TCERG1", "DPF2", "ARID3A", "DHX9", "ATXN7L3", "HCFC1", "KDM1A", "BRCA1", "TRIM28", "MED22", "KAT2A", "SFR1", "RBM14", "SMARCB1", "MTA3", "TDG", "SUPT20H", "HDAC1", "RBBP8", "SUPT3H", "SMARCA4", …
919	GOCC_H3_HISTONE_ACETYLTRANSFERASE_COMPLEX	0.00535714	0.0394067	-0.695048	-1.71362	2	10	c("BRPF1", "ING5", "BRD1", "KAT7")
920	GOBP_NEGATIVE_REGULATION_OF_TRANSCRIPTION_BY_RNA_POLYMERASE_II	0.00110865	0.030309	-0.326494	-1.71584	0	740	c("BEND3", "FOXJ1", "HMGB2", "EZH2", "ZBTB12", "DNMT3B", "PHF19", "MTF2", "NFE2L3", "TCF3", "CBX1", "FOXM1", "ZNF296", "SALL4", "PLK1", "HDAC2", "ZBTB34", "HNRNPU", "MYB", "UHRF1", "SFPQ", "TFAP2A", "YEATS2", "KHDRBS1", "DNMT1", "ZNF202", "NCOA5", "NSD2", "ACVR2B", "CBX2", "SOX9", "HIC2", "PEG3", "SMURF2", "BCL11A", "DNMT3A", "SUV39H2", "AURKB", "HINFP", "DKK1", "CBFA2T2", "NCK2", "HNF1B", "TCERG…
921	GOCC_SMALL_SUBUNIT_PROCESSOME	0.00487805	0.0384171	-0.487233	-1.71638	2	38	c("NOP56", "UTP18", "PRKDC", "UTP6", "NOP58", "FBL", "HEATR1", "UTP20", "PWP2", "RPS7", "UTP23", "PDCD11", "RRP9", "DCAF13", "FBLL1", "EMG1", "NOL6", "XRCC5", "UTP4", "WDR3", "NGDN", "SNU13")
922	GOCC_RNA_POLYMERASE_II_TRANSCRIPTION_REGULATOR_COMPLEX	0.00265252	0.030309	-0.361321	-1.71671	1	207	c("NFE2L3", "TCF3", "SFPQ", "NFYA", "HMGA1", "E2F2", "BCL9", "PYGO2", "E2F5", "CBX3", "TRIM28", "E2F6", "MED22", "KAT2A", "NONO", "RFXAP", "E2F7", "E2F8", "SUPT3H", "TAF4", "MED28", "TAF4B", "CREB1", "SMAD3", "MED30", "MED15", "ADNP", "E2F1", "TFDP1", "E2F3", "TEAD2", "DR1", "CHD4", "MED23", "MED17", "TAF6", "MED24", "MMS19", "BCL9L", "TAF3", "CBFB", "TRRAP", "TCF7L1", "ERCC3", "TBP", "SMAD2", "S…
923	GOBP_MITRAL_VALVE_DEVELOPMENT	0.00535714	0.0394067	-0.696967	-1.71835	2	10	c("SOX4", "NOTCH1", "ACVR1", "BMPR1A")
924	GOMF_EXONUCLEASE_ACTIVITY_ACTIVE_WITH_EITHER_RIBO_OR_DEOXYRIBONUCLEIC_ACIDS_AND_PRODUCING_5_PHOSPHOMONOESTERS	0.00158228	0.030309	-0.445805	-1.71946	0	56	c("POLD1", "CNOT6", "DCLRE1B", "EXO1", "DCLRE1C", "FEN1", "MRE11", "MGME1", "RAD1", "EXOSC2", "PAN3", "EXO5", "ISG20L2", "CNOT2", "RAD9A", "APEX1", "EXOSC3", "PLD4", "ANGEL1")
925	GOBP_GENE_SILENCING_BY_RNA	0.00148368	0.030309	-0.400096	-1.72245	0	105	c("MEG3", "PIWIL4", "CNOT11", "MIR600HG", "CNOT6", "SRRT", "DHX9", "PABPC1", "TGFB1", "DROSHA", "XPO5", "MYCN", "RAN", "SMAD3", "EIF4ENIF1", "AGO2", "CNOT3", "DGCR8", "KCNQ1OT1", "DDX17", "POU5F1", "PRKRA", "TSN", "CNOT2", "HELZ", "SMAD2", "AGO1", "CNOT10", "CNOT9", "H19", "HENMT1", "METTL3", "TUT4", "FXR1", "HNRNPA2B1", "RBM4", "BMP4", "TDRKH")
926	GOBP_ORGANELLE_ASSEMBLY	0.0010917	0.030309	-0.327178	-1.72264	0	759	c("FOXJ1", "KIF11", "KLC3", "GPSM2", "DZIP1L", "KIF23", "KIFC1", "CDC20", "KRT19", "KIF15", "CENPF", "TPX2", "KNTC1", "RACGAP1", "MYBL2", "PRC1", "NDC80", "PLK1", "CCNB2", "PLK4", "ZNF207", "ANLN", "DLGAP5", "HNRNPU", "STIL", "TCTN2", "FBXO5", "GRB7", "WDR62", "CENPA", "NEK2", "KIF4A", "CENPH", "TMEM237", "CENPE", "SASS6", "SPEF2", "CENPK", "AURKB", "DCDC2", "CNOT6", "KCTD17", "INCENP", "PRKDC", …
927	GOBP_REGULATION_OF_HISTONE_MODIFICATION	0.00138122	0.030309	-0.376413	-1.72307	0	164	c("DNMT3B", "PHF19", "MTF2", "TET1", "MYB", "SET", "NFYA", "CHEK1", "YEATS2", "MUC1", "DNMT1", "MLLT6", "KANSL2", "PYGO2", "EHMT2", "NCAPG2", "JARID2", "HCFC1", "KDM1A", "BRCA1", "SART3", "KAT2A", "KANSL1", "SMARCB1", "BCOR", "NELFA", "CHTOP", "KDM3A", "DR1", "KMT2A", "LIF", "PAXIP1", "SETD5", "PAXBP1", "KAT7", "UBR5", "SIN3A", "GFI1", "AKAP8L", "TADA2A", "WDR5", "MCRS1", "KMT2E", "IGF2", "VEGFA"…
928	GOCC_CENTRIOLAR_SATELLITE	0.00148588	0.030309	-0.404455	-1.72476	0	99	c("CEP55", "G6PD", "PLK1", "DLGAP5", "WDR62", "TACC3", "SASS6", "TAF1D", "DCDC2", "C2CD5", "CEP131", "NAA40", "CCDC14", "HAUS6", "CDC42BPG", "CD2AP", "OFD1", "ZMYND10", "FRMD8", "CENPU", "KNSTRN", "CEP72", "SPAG5", "C2CD3", "CHD3", "DZIP1", "CCDC66", "RBM39", "IL17RB", "CEP290", "KIF5B", "ODF2L", "HOOK3", "RASSF7", "EXOC7", "CEP97", "UBN1", "UPF3B", "PLA2G6", "RAB11FIP5", "TAP1", "PATJ", "NUDT21"…
929	GOCC_NUCLEAR_SPECK	0.00121359	0.030309	-0.342059	-1.72706	0	382	c("CPSF6", "OIP5", "HNRNPU", "SFPQ", "RMI2", "SMC4", "SRSF2", "SMURF2", "TCERG1", "EHMT2", "SRSF12", "NCAPG2", "FNBP4", "U2AF2", "SNRNP40", "SRSF3", "RBM15B", "S100PBP", "RNPS1", "PPP1CC", "BAZ2A", "SART3", "THOC1", "NONO", "HAUS6", "RBM14", "RFXAP", "EFTUD2", "E2F7", "CLK2", "SF3A2", "ACIN1", "NUP43", "CWC22", "CARMIL1", "BARD1", "PLCB1", "SRSF7", "PRPF3", "EIF4ENIF1", "CDC25C", "MAML1", "VPS72"…
930	GOBP_PROTEIN_LOCALIZATION_TO_CHROMATIN	0.0066335	0.0454423	-0.513457	-1.72822	3	29	c("EZH2", "PLK1", "CDCA5", "MSH2", "MCM8", "JARID2", "ESCO2", "RAD21", "MAU2")
931	GOMF_PROTEIN_SERINE_THREONINE_TYROSINE_KINASE_ACTIVITY	0.00120773	0.030309	-0.34239	-1.72877	0	377	c("MAPK13", "BUB1B", "MELK", "PLK1", "PLK4", "DDR1", "BUB1", "EPHB3", "PAK6", "CHEK1", "HUNK", "CIT", "AATK", "NEK2", "TTK", "SBK1", "CSNK1E", "MAP3K1", "CDK1", "PRKCD", "ACVR2B", "CDK19", "FGFR3", "PAK4", "IGF1R", "PKMYT1", "AURKB", "CDK4", "WNK2", "MST1R", "PRKDC", "CDC7", "PASK", "STK24", "HASPIN", "RSKR", "MARK2", "CSNK2A1", "CDK2", "VRK1", "PRKCI", "RIOK1", "PBK", "CDC42BPG", "CLK2", "DYRK2"…
932	GOBP_FEMALE_MEIOSIS_I	0.00535714	0.0394067	-0.701417	-1.72933	2	10	c("TRIP13", "NDC80", "CCNB2", "FBXO5", "HSF2BP", "CDC25B")
933	GOCC_MITOTIC_SPINDLE_POLE	0.00326264	0.0310995	-0.494753	-1.72954	1	36	c("GPSM2", "PLK1", "KIF20B", "AURKB", "ASPM", "GIT1", "RAE1", "CNTRL", "KATNA1", "SMC3", "SPAG5", "HSF1", "FAM83D", "NIN", "CDK5RAP2", "STAG1", "NUMA1", "SMC6", "MAPKBP1", "AURKA", "FAM161A")
934	GOBP_REGULATION_OF_DNA_TEMPLATED_TRANSCRIPTION_ELONGATION	0.00160514	0.030309	-0.453526	-1.72959	0	54	c("EZH2", "HNRNPU", "TCERG1", "SUPT16H", "THOC1", "HMGN1", "NELFA", "ALYREF", "NELFB", "THOC5", "SETD5", "KAT7", "DDX39B", "CCNK", "VHL", "LDB1", "AXIN1", "WDR43", "BRD4", "SUPT5H", "CDK12", "RECQL5", "NELFCD", "NELFE", "ERCC6", "CCNT2", "RNF8", "SCAF8", "HEXIM1")
935	GOBP_POSITIVE_REGULATION_OF_RNA_METABOLIC_PROCESS	0.00102669	0.030309	-0.321664	-1.72973	0	1426	c("FOXJ1", "ILF3", "HMGB2", "MTF2", "TCF3", "SOX4", "GINS1", "FOXM1", "MYBL2", "ZNF296", "SALL4", "TOP2A", "TET1", "DDX11", "HDAC2", "PLAGL2", "SMARCD1", "CCNA2", "HNRNPU", "VEZF1", "MYB", "SMARCC1", "UHRF1", "SFPQ", "NFYA", "ZNF711", "RBMX", "TFAP2A", "EPCAM", "PSRC1", "CHD7", "TRIM45", "ACTL6A", "MUC1", "HMGA1", "PHIP", "E2F2", "SOX9", "MYBL1", "PEG3", "ARHGEF2", "HINFP", "NCBP2", "ASXL1", "NUP…
936	GOMF_HISTONE_METHYLTRANSFERASE_ACTIVITY_H3_K9_SPECIFIC	0.00535714	0.0394067	-0.701585	-1.72974	2	10	c("SUV39H2", "EHMT2", "SETDB1", "SETD5", "MECOM", "PRDM16", "EHMT1", "ASH1L")
937	GOBP_MRNA_3_END_PROCESSING	0.00153374	0.030309	-0.442153	-1.73238	0	60	c("CPSF6", "NCBP2", "ZNF473", "PABPC1", "BARD1", "FIP1L1", "LSM11", "CSTF2", "POLR2D", "SLBP", "CPSF1", "RPRD1A", "VIRMA", "CPSF4", "RPRD2", "CPSF7", "HSF1", "YTHDC1", "WDR33", "SNRPA", "ZC3H3", "SUPT5H", "NELFE", "SYMPK", "NCBP1", "PAPOLA", "CPSF3", "RNF20", "PAPOLG", "SCAF8", "NUDT21")
938	GOBP_CELLULAR_PROCESS_INVOLVED_IN_REPRODUCTION_IN_MULTICELLULAR_ORGANISM	0.00128535	0.030309	-0.359514	-1.73561	0	238	c("HMGB2", "KLC3", "NCAPH", "TRIP13", "PIWIL4", "KIF18A", "TOP2A", "NDC80", "PLK1", "CCNB2", "FANCG", "FBXO5", "TTK", "CYP26B1", "MSH2", "SPEF2", "MYBL1", "STRBP", "DNMT3A", "PYGO2", "EHMT2", "CEP131", "ASPM", "OSBP2", "HSF2BP", "PAQR5", "TAF4B", "RAN", "NEURL1", "CDC25B", "NCAPH2", "KDM3A", "MASTL", "SPACA6", "SRC", "ODF2", "BRCA2", "ACVR1", "FOXJ3", "PTGDR2", "CFAP44", "SIX5", "TTC26", "SRPK1",…
939	GOMF_PEPTIDE_N_ACETYLTRANSFERASE_ACTIVITY	0.00159236	0.030309	-0.475313	-1.73664	0	43	c("NAA40", "KAT2A", "ATAT1", "BRCA2", "ESCO1", "KAT7", "MED24", "NAA25", "GTF3C4", "NCOA3", "TADA2A", "SUPT7L", "SRCAP", "NAA16", "NAA50", "USP22", "HAT1", "NAA15", "BAZ1A", "EP300", "TAF1", "TAF9", "KAT6A")
940	GOCC_CELL_DIVISION_SITE	0.0015625	0.030309	-0.437881	-1.7373	0	67	c("CEP55", "RACGAP1", "PLK4", "ANLN", "ECT2", "CIT", "KIF20A", "PPP1CC", "SEPTIN2", "MASTL", "SEPTIN3", "PLCD3", "SEPTIN9", "NDE1", "PKN1", "PLEKHG6", "SEPTIN5", "RAB11FIP4", "RTKN", "WDR73", "TMEM250")
941	GOBP_METHYLATION	0.00124688	0.030309	-0.350067	-1.73749	0	320	c("BEND3", "EZH2", "DNMT3B", "PHF19", "MTF2", "HELLS", "PIWIL4", "TET1", "MYB", "NFYA", "DNMT1", "TYMS", "NSD2", "DNMT3A", "SUV39H2", "MLLT6", "MIS18A", "KANSL2", "PYGO2", "TET3", "EHMT2", "JARID2", "HCFC1", "KDM1A", "RBM15B", "BRCA1", "TRIM28", "BAZ2A", "SUZ12", "METTL4", "KANSL1", "WDR4", "SETDB1", "SMARCB1", "SMYD5", "PRDM4", "DOT1L", "TGS1", "BMT2", "KMT2B", "METTL9", "BCOR", "FBL", "CSKMT", …
942	GOBP_REPRODUCTION	0.00106045	0.030309	-0.327163	-1.73892	0	972	c("FOXJ1", "NCAPD2", "HMGB2", "PTHLH", "KLC3", "NCAPH", "TRIP13", "CDC20", "KRT19", "PIWIL4", "BUB1B", "RAD54L", "SGO2", "RACGAP1", "FANCD2", "NUF2", "ZNF296", "KIF18A", "TOP2A", "NDC80", "CASP2", "PLK1", "CCNB2", "HDAC2", "PLK4", "DDR1", "FANCG", "BUB1", "ASF1B", "CCNF", "CDC25A", "FBXO5", "RAD51AP1", "SPINT2", "NEK2", "TTK", "RAD51", "KHDRBS1", "CHD7", "CDK1", "CYP26B1", "SPINT1", "P3H4", "MSH2…
943	GOCC_MKS_COMPLEX	0.00511073	0.0385935	-0.648708	-1.73949	2	13	c("TCTN2", "TMEM67", "TMEM216", "MKS1", "CEP290", "CC2D2A")
944	GOCC_FIBRILLAR_CENTER	0.00142653	0.030309	-0.392857	-1.73964	0	130	c("DDX11", "CDCA7L", "PAK6", "ORC6", "NOP56", "COIL", "E2F5", "DKC1", "NONO", "SMARCB1", "NOP58", "TAF4B", "TCOF1", "CD2AP", "RAE1", "FBL", "HEATR1", "UBTF", "DSN1", "ZNF415", "RNMT", "CCDC137", "IP6K2", "PTPN13", "STOX1", "EIF3L", "PSPC1", "MAP3K14", "ACACA", "MALT1", "FBLL1", "NOLC1", "YY1AP1", "NFKBIE", "SNRPB2", "WDR43", "WDR33", "NHEJ1", "FBLIM1", "IP6K1", "SP140", "UBD", "NUAK1", "NOP53", "…
945	GOMF_LYSINE_ACETYLATED_HISTONE_BINDING	0.00671141	0.0454423	-0.559679	-1.73999	3	22	c("PHIP", "DPF2", "BAZ2A", "SMARCA4", "BRD9", "KMT2A", "BRD3", "TRIM24", "MLLT3", "YEATS4", "BRD4", "CARM1", "ZMYND8", "ATAD2B", "ZZZ3", "TAF1")
946	GOBP_RRNA_METABOLIC_PROCESS	0.00128535	0.030309	-0.358229	-1.74005	0	253	c("DDX11", "SLFN13", "GTF3C2", "CHD7", "NOP56", "NCL", "UTP18", "NOL11", "PRKDC", "DKC1", "UTP6", "DROSHA", "RIOK1", "WDR75", "SMARCB1", "NOP58", "SMARCA4", "TCOF1", "FBL", "DDX52", "RPL5", "NAT10", "EXOSC2", "HEATR1", "NPM3", "UTP20", "PWP2", "BOP1", "DHX37", "NOL8", "BRIX1", "GTPBP4", "NVL", "DDX17", "MRTO4", "EIF4A3", "WDR12", "ZNHIT6", "RPS8", "RPL7", "RPS7", "GTF3C3", "USP36", "RPL14", "RPL2…
947	GOBP_GAMETE_GENERATION	0.00118343	0.030309	-0.341111	-1.74011	0	455	c("FOXJ1", "HMGB2", "KLC3", "NCAPH", "TRIP13", "PIWIL4", "RACGAP1", "FANCD2", "ZNF296", "KIF18A", "TOP2A", "NDC80", "PLK1", "CCNB2", "FANCG", "ASF1B", "FBXO5", "TTK", "KHDRBS1", "CYP26B1", "MSH2", "GALNT3", "SPEF2", "SOX9", "MYBL1", "STRBP", "DNMT3A", "MCM8", "AFP", "PYGO2", "EHMT2", "TESMIN", "CEP131", "SCMH1", "PTTG1", "GAL3ST1", "ASPM", "OSBP2", "PAFAH1B3", "ADAM28", "PATZ1", "HSF2BP", "PAQR5"…
948	GOMF_DNA_DIRECTED_DNA_POLYMERASE_ACTIVITY	0.005	0.0384171	-0.551671	-1.74177	2	23	c("POLA1", "POLD1", "POLQ", "POLG2", "CHRAC1", "POLE3", "POLE2", "POLD3")
949	GOBP_SPLICEOSOMAL_SNRNP_ASSEMBLY	0.00330033	0.0310995	-0.499078	-1.74396	1	37	c("COIL", "SRSF12", "SNRPD1", "SART3", "TGS1", "PRPF3", "SNRPB", "GEMIN2", "LSM2", "GEMIN5", "SMN2", "DDX20", "GEMIN7", "SNRPG", "PRMT5", "SNRPF", "SNRPE", "SNRPD2", "SRSF10", "PRPF19", "PRPF6", "SNRPC", "LSM4", "SNRPD3", "SNRPGP15")
950	GOBP_NEGATIVE_REGULATION_OF_MRNA_CATABOLIC_PROCESS	0.00160256	0.030309	-0.461116	-1.74517	0	52	c("HNRNPU", "TRAF5", "DHX9", "PABPC1", "TRAF2", "HNRNPA0", "IKBKE", "HNRNPC", "EIF4ENIF1", "E2F1", "LARP4B", "DHX34", "FUS", "HNRNPD", "YBX3", "IGF2BP1", "SYNCRIP", "YBX1", "TAF15", "TENT5B", "RBM10")
951	GOBP_REGULATION_OF_MRNA_CATABOLIC_PROCESS	0.00138504	0.030309	-0.384454	-1.74532	0	150	c("HNRNPU", "PRKCD", "CNOT6", "TRAF5", "DHX9", "PABPC1", "MEX3D", "TRAF2", "HNRNPA0", "IKBKE", "PABPC4", "PCID2", "HNRNPM", "HNRNPC", "EIF4ENIF1", "AGO2", "EXOSC2", "CNOT3", "E2F1", "LARP4B", "DHX34", "CASC3", "DCP1A", "KHSRP", "PAN3", "PLEKHN1", "MYEF2", "FUS", "EIF4A3", "HNRNPD", "POLR2D", "NPM1", "CNOT2", "APEX1", "YBX3", "EXOSC3", "GIGYF2", "GTPBP1", "IGF2BP1", "METTL3", "SYNCRIP", "NT5C3B", …
952	GOCC_CENTRIOLAR_SUBDISTAL_APPENDAGE	0.00357143	0.0315405	-0.709684	-1.74971	1	10	c("KIF2A", "CNTRL", "ODF2", "CCDC120", "CEP170", "NIN", "CEP128", "DCTN1")
953	GOBP_POSITIVE_REGULATION_OF_ORGANELLE_ASSEMBLY	0.0015528	0.030309	-0.433418	-1.75062	0	73	c("GPSM2", "PLK4", "STIL", "SASS6", "CNOT6", "KCTD17", "NUP62", "CEP295", "ZMYND10", "ASAP1", "CEP135", "SRC", "CENPJ", "PAN3", "PIP4K2B", "CAPG", "SEPTIN9", "SPAG5", "CNOT2", "SNX30", "DZIP1", "CCDC88A", "FSCN1", "CROCC")
954	GOBP_POSITIVE_REGULATION_OF_MITOTIC_NUCLEAR_DIVISION	0.00484653	0.0384171	-0.503699	-1.7513	2	33	c("NUSAP1", "DLGAP5", "CDT1", "SPHK1", "PHIP", "NUP62", "ESPL1", "TGFA")
955	GOMF_DNA_BINDING_TRANSCRIPTION_ACTIVATOR_ACTIVITY	0.00124688	0.030309	-0.351586	-1.75163	0	333	c("FOXJ1", "TCF3", "SOX4", "MYBL2", "PLAGL2", "VEZF1", "MYB", "TFAP2A", "E2F2", "SOX9", "MYBL1", "HINFP", "ARNT2", "ZBED4", "ZNF300", "ZNF384", "E2F5", "ZNF71", "ZNF473", "ETV4", "ELF4", "ZNF107", "RFXAP", "ZNF292", "NRF1", "ZNF600", "ZNF143", "MYCN", "PRDM4", "HSF2", "CREB1", "KLF5", "GMEB1", "SMAD3", "SOX12", "TFAP4", "SALL2", "GMEB2", "ZNF445", "E2F1", "TFDP1", "E2F3", "HOXB7", "GLIS3", "SP1",…
956	GOMF_PROTEIN_SERINE_KINASE_ACTIVITY	0.00124069	0.030309	-0.353388	-1.75295	0	311	c("MAPK13", "BUB1B", "MELK", "PLK1", "PLK4", "BUB1", "PAK6", "CHEK1", "HUNK", "CIT", "AATK", "NEK2", "TTK", "SBK1", "CSNK1E", "MAP3K1", "CDK1", "PRKCD", "CDK19", "PAK4", "PKMYT1", "AURKB", "CDK4", "WNK2", "PRKDC", "CDC7", "PASK", "STK24", "HASPIN", "RSKR", "MARK2", "CSNK2A1", "CDK2", "VRK1", "PRKCI", "RIOK1", "PBK", "CDC42BPG", "CLK2", "DYRK2", "TLK2", "RIPK2", "STK25", "MAP3K21", "CSNK1G1", "PRK…
957	GOCC_CILIARY_TRANSITION_ZONE	0.0015528	0.030309	-0.452304	-1.75295	0	58	c("TCTN2", "TMEM237", "IQCB1", "TMEM67", "CEP131", "TMEM216", "IFT52", "SEPTIN2", "UNC119B", "NPHP1", "IFT140", "RPGRIP1L", "CCDC66", "WHRN", "LCA5", "MKS1", "CEP290", "CCSAP", "CC2D2A", "IFT57")
958	GOBP_MITOTIC_CYTOKINETIC_PROCESS	0.005	0.0384171	-0.555641	-1.7543	2	23	c("CEP55", "KIF20B", "KIF20A", "NUP62", "CHMP4C", "MITD1", "CHMP3")
959	GOMF_NUCLEAR_RECEPTOR_COACTIVATOR_ACTIVITY	0.0015949	0.030309	-0.458677	-1.75639	0	55	c("HMGA1", "CNOT6", "ATXN7L3", "KDM1A", "SFR1", "RBM14", "MED30", "PPRC1", "MED17", "MED12", "MED24", "PKN1", "CCAR1", "ZMIZ2", "NCOA6", "NCOA3", "CNOT9", "WDR77", "MED1", "MED13", "ZMIZ1", "CARM1", "PSMC3IP", "ACTN4", "USP22", "TRERF1")
960	GOBP_PROTEIN_LOCALIZATION_TO_CYTOSKELETON	0.00158228	0.030309	-0.455593	-1.75721	0	56	c("HNRNPU", "STIL", "KIF20B", "TTK", "NUP62", "CEP131", "MAPRE1", "CCDC14", "CEP250", "ABHD17C", "NEDD1", "CEP72", "CEP192", "CSNK1D", "SPAG5", "C2CD3", "BICD1", "PPP1R9B", "FAM83D", "FAM83H", "CEP83", "HOOK3")
961	GOCC_EUKARYOTIC_TRANSLATION_INITIATION_FACTOR_3_COMPLEX	0.00505902	0.0384502	-0.627883	-1.75826	2	15	c("EIF3D", "EIF3H", "EIF3F", "EIF3L", "EIF3E", "EIF3C", "EIF3B")
962	GOBP_REGULATION_OF_TRANSCRIPTION_BY_RNA_POLYMERASE_I	0.00331675	0.0310995	-0.522392	-1.75829	1	29	c("DDX11", "NCL", "NOL11", "WDR75", "SMARCB1", "SMARCA4", "HEATR1", "UBTF", "LYAR", "MAF1", "FLNA", "WDR43", "SIRT7", "NOP53")
963	GOMF_NUCLEOCYTOPLASMIC_CARRIER_ACTIVITY	0.0049505	0.0384171	-0.518826	-1.75946	2	30	c("KPNA2", "KPNB1", "IPO5", "XPO5", "RAN", "EIF4ENIF1", "CSE1L", "IPO4", "IPO9", "XPO1", "KPNA5", "XPO7", "NUP214")
964	GOBP_NEGATIVE_REGULATION_OF_RNA_CATABOLIC_PROCESS	0.00154321	0.030309	-0.446708	-1.75978	0	64	c("HNRNPU", "TRAF5", "DHX9", "PABPC1", "TRAF2", "DKC1", "HNRNPA0", "IKBKE", "HNRNPC", "EIF4ENIF1", "E2F1", "LARP4B", "DHX34", "FUS", "HNRNPD", "YBX3", "TRDMT1", "ZCCHC17", "IGF2BP1", "SYNCRIP", "LRPPRC", "YBX1", "TAF15", "TENT5B", "RBM10")
965	GOCC_FEMALE_PRONUCLEUS	0.00704225	0.046989	-0.786828	-1.75983	3	7	c("CBX1", "CCNA2", "TET3", "SLC2A1", "TBP", "RIF1", "AKAP8")
966	GOBP_ESTABLISHMENT_OF_SPINDLE_ORIENTATION	0.0049505	0.0384171	-0.518978	-1.75997	2	30	c("SAPCD2", "GPSM2", "NDC80", "PLK1", "MAD2L1", "SPDL1", "CENPA")
967	GOMF_3_5_DNA_HELICASE_ACTIVITY	0.00505902	0.0384502	-0.6287	-1.76054	2	15	c("RECQL4", "MCM6", "MCM2", "MCM5", "DHX9", "BLM", "ERCC3", "FANCM", "WRN", "RECQL5")
968	GOBP_POSITIVE_REGULATION_OF_HISTONE_H4_ACETYLATION	0.00704225	0.046989	-0.787709	-1.7618	3	7	c("MUC1", "BRCA1", "SMARCB1", "KAT7")
969	GOMF_5_3_DNA_HELICASE_ACTIVITY	0.00357143	0.0315405	-0.714846	-1.76244	1	10	c("DDX11", "PIF1", "DNA2", "RUVBL1", "TWNK", "BRIP1")
970	GOBP_MITOTIC_RECOMBINATION	0.005	0.0384171	-0.558466	-1.76322	2	23	c("XRCC3", "RAD51", "MSH2", "RAD54B", "RAD51D", "MRE11", "BRCA2", "SMC5", "RAD52", "TPRKB", "XRCC1", "RAD51C", "TEP1")
971	GOMF_PRE_MRNA_BINDING	0.00484653	0.0384171	-0.507522	-1.76459	2	33	c("HNRNPU", "SOX9", "SRSF2", "HNRNPL", "PTBP1", "U2AF2", "HNRNPA1", "SF1", "TRA2B", "SLBP", "U2AF1", "HNRNPA2B1", "RBM4", "CELF5", "EP300", "ERI1", "TARDBP", "TARBP2", "RBM22", "SRSF6", "SNRPC")
972	GOCC_PRERIBOSOME	0.0015528	0.030309	-0.435448	-1.76557	0	76	c("NOP56", "UTP18", "PRKDC", "UTP6", "RIOK1", "NOP58", "FBL", "HEATR1", "UTP20", "PWP2", "BOP1", "MRTO4", "WDR12", "RPS7", "UTP23", "RRP7BP", "PDCD11", "RRP9", "BMS1", "DCAF13", "FBLL1", "PES1", "KRI1", "RSL1D1", "FBXW9", "FTSJ3", "EMG1", "RRP1B", "RRS1", "LTV1", "NOL6", "XRCC5", "NOB1", "UTP4", "WDR3", "NGDN", "SNU13", "RRP1", "NOC2L", "MAK16", "NSA2", "RRP15", "KRR1", "UTP11")
973	GOMF_CYCLIN_DEPENDENT_PROTEIN_SERINE_THREONINE_KINASE_REGULATOR_ACTIVITY	0.00315956	0.0310995	-0.481064	-1.76632	1	44	c("CCNB2", "CCNA2", "CCNF", "CCNB1", "CKS2", "CDK4", "CCNE2", "CDKN2A", "CDK5R1", "CDKN2C", "CDKN1C", "CCNK", "CCNE1", "CCNJL", "CDKN2B", "CCNYL1", "CCNG2", "CDKN2D", "CKS1B", "CCNJ", "CCNT2", "CCNL1")
974	GOCC_SUPRAMOLECULAR_COMPLEX	0.00105263	0.030309	-0.332365	-1.76998	0	983	c("KIF18B", "KIF11", "RCC2", "KLC3", "MEX3A", "GTSE1", "KIF2C", "LMNB2", "KIF23", "KIFC1", "KRT19", "LMNB1", "KIF15", "PIWIL4", "CENPF", "BUB1B", "TPX2", "SGO2", "HNRNPA3", "HJURP", "KNTC1", "RACGAP1", "NUF2", "KIF18A", "NUSAP1", "PRC1", "NDC80", "PLK1", "ZNF207", "MAD2L1", "BUB1", "SKA3", "CSPP1", "HNRNPU", "SPDL1", "EVPL", "KIF20B", "GRB7", "CDT1", "SKA1", "CCNB1", "ERCC6L", "CENPA", "STMN1", "…
975	GOBP_PROTEIN_SUMOYLATION	0.0031746	0.0310995	-0.479851	-1.77092	1	46	c("STX1A", "UBA2", "BCL11A", "TRIM28", "SUMO2", "SAE1", "RANGAP1", "UBE2I", "PIAS3", "UHRF2", "HDAC4", "GNL3L", "GNL3", "HDAC7")
976	GOBP_POSITIVE_REGULATION_OF_PROTEIN_IMPORT	0.0032	0.0310995	-0.495303	-1.77102	1	39	c("ECT2", "CDK1", "PRKCD", "IPO5", "TRIM28", "TGFB1", "RAN", "SMAD3", "TPR", "UBR5", "EFCAB7", "JUP", "PIK3R2", "FLNA")
977	GOMF_PEPTIDE_LYSINE_N_ACETYLTRANSFERASE_ACTIVITY	0.00326264	0.0310995	-0.50717	-1.77295	1	36	c("NAA40", "KAT2A", "ATAT1", "BRCA2", "ESCO1", "KAT7", "MED24", "GTF3C4", "NCOA3", "TADA2A", "SUPT7L", "SRCAP", "NAA50", "USP22", "HAT1", "BAZ1A", "EP300", "TAF1", "TAF9", "KAT6A", "CREBBP", "MCM3AP")
978	GOCC_NPBAF_COMPLEX	0.00506757	0.0384502	-0.67096	-1.77379	2	12	c("SMARCD1", "SMARCC1", "ACTL6A", "SMARCE1", "SMARCB1", "SMARCA4", "SMARCC2", "ARID1A")
979	GOCC_SITE_OF_DOUBLE_STRAND_BREAK	0.0015873	0.030309	-0.446485	-1.77407	0	69	c("RAD51", "RFWD3", "ESCO2", "MRE11", "RBBP8", "SMCHD1", "CYREN", "TIMELESS", "RNF138", "TP53BP1", "SMC5", "CGAS", "SLF1", "RAD18", "SLF2", "INTS3", "RIF1", "NABP2", "NHEJ1", "INIP", "SIRT7", "ARPC2", "ACTR3", "SMARCAL1", "SMC6", "RNF169", "RNF8", "PRPF19", "XRCC4", "ARPC4", "RPA2", "PAXX", "CNTD1")
980	GOBP_DOUBLE_STRAND_BREAK_REPAIR_VIA_NONHOMOLOGOUS_END_JOINING	0.0015625	0.030309	-0.447309	-1.77471	0	67	c("HMGB2", "POLA1", "POLQ", "NSD2", "AUNIP", "PRKDC", "DCLRE1B", "DCLRE1C", "MRE11", "SMCHD1", "CYREN", "DEK", "TP53BP1", "SMC5", "LIG3", "KMT5C", "HSF1", "XRCC6", "XRCC1", "RIF1", "NHEJ1", "SIRT7", "SMARCAL1", "XRCC5", "ATM", "ERCC6", "RNF8", "PRPF19", "XRCC4", "PAXX", "NSMCE2", "KMT5B", "KDM4D", "KDM2A")
981	GOMF_UDP_GALACTOSE_BETA_N_ACETYLGLUCOSAMINE_BETA_1_3_GALACTOSYLTRANSFERASE_ACTIVITY	0.00357143	0.0315405	-0.719927	-1.77496	1	10	c("B3GALT2", "B3GALNT1", "B3GNT7", "B3GNT3", "B3GNT8", "B3GNT5")
982	GOBP_REGULATION_OF_DNA_PRIMASE_ACTIVITY	0.00544465	0.0396361	-0.875603	-1.77726	2	5	c("GINS1", "GINS4", "PRIM2", "GINS3", "GINS2")
983	GOMF_PROTEIN_METHYLTRANSFERASE_ACTIVITY	0.00152439	0.030309	-0.431466	-1.7781	0	81	c("EZH2", "NSD2", "DNMT3A", "SUV39H2", "EHMT2", "SUZ12", "SETDB1", "SMYD5", "DOT1L", "KMT2B", "METTL9", "FBL", "CSKMT", "METTL21A", "PRMT1", "KMT2A", "SETD5", "EED", "PRMT3", "KMT5A", "CXXC1", "WDR5", "FBLL1", "KMT5C", "MECOM", "KMT2E", "WDR82", "PRDM16", "SETD1A", "EHMT1", "ASH1L", "FAM98B", "KMT2D", "CARM1", "NSD1", "PRMT2", "SETD4", "PRMT6", "PRMT5", "NSD3", "FBXO11", "PCMTD2", "EEF1AKMT2")
984	GOCC_MRNA_CLEAVAGE_AND_POLYADENYLATION_SPECIFICITY_FACTOR_COMPLEX	0.00341297	0.0310995	-0.647777	-1.77821	1	14	c("CPSF6", "FIP1L1", "CSTF2", "CPSF1", "CPSF4", "CPSF7", "WDR33", "ZC3H3", "SYMPK", "CPSF3", "NUDT21")
985	GOCC_SNO_S_RNA_CONTAINING_RIBONUCLEOPROTEIN_COMPLEX	0.00655738	0.0454423	-0.548586	-1.77907	3	25	c("NOP56", "SNRNP40", "DKC1", "NOP58", "FBL", "POP1", "RRP9", "FBLL1", "NOLC1")
986	GOCC_MICROTUBULE_ASSOCIATED_COMPLEX	0.00143266	0.030309	-0.405443	-1.77929	0	122	c("KIF18B", "KIF11", "CDCA8", "KLC3", "KIF2C", "KIF23", "KIFC1", "KIF15", "KIF18A", "KIF20B", "KIF20A", "LRP8", "BIRC5", "KIF12", "KIF14", "AURKB", "INCENP", "KIF3C", "HAUS6", "KIF2A", "HAUS5", "HAUS1", "CCDC103", "DNAL4", "TPR", "DNAH14", "HAUS8", "MAP1S", "NDE1")
987	GOBP_REGULATION_OF_ESTABLISHMENT_OF_PROTEIN_LOCALIZATION_TO_CHROMOSOME	0.00506757	0.0384502	-0.673108	-1.77947	2	12	c("DKC1", "CCT2", "CCT5", "CCT6A", "SPIDR", "CCT8", "CCT3", "CCT4", "CCT7")
988	GOMF_CATALYTIC_ACTIVITY_ACTING_ON_A_NUCLEIC_ACID	0.00115607	0.030309	-0.345331	-1.78028	0	536	c("DNMT3B", "HELLS", "XRCC3", "PIWIL4", "RAD54L", "ATAD5", "TOP2A", "RECQL4", "MCM7", "DDX11", "MCM3", "POLA1", "POLD1", "SLFN13", "DSCC1", "PIF1", "MCM4", "POLQ", "ERCC6L", "MCM6", "RAD51", "MCM2", "CHD7", "DNMT1", "MSH2", "MCM5", "DDX12P", "XRCC2", "DNMT3A", "MCM8", "RFC4", "CHTF18", "CNOT6", "DCLRE1B", "DNA2", "DHX9", "RAD54B", "BLM", "RAD51D", "EDC3", "ZGRF1", "DKC1", "RFC3", "EXO1", "DCLRE1C…
989	GOBP_REGULATION_OF_SPINDLE_ASSEMBLY	0.00331675	0.0310995	-0.528997	-1.78053	1	29	c("GPSM2", "KIF15", "PLK1", "HNRNPU", "CHMP4C", "TPR", "CHMP3", "SPAG5", "CCSAP", "DYNC1H1", "CEP97", "NUMA1", "SENP6", "DRG1")
990	GOBP_NEGATIVE_REGULATION_OF_DNA_METABOLIC_PROCESS	0.00146413	0.030309	-0.416526	-1.78067	0	97	c("PARPBP", "HNRNPU", "PIF1", "CHEK1", "POLQ", "RMI2", "MSH2", "AUNIP", "ZNF93", "BLM", "FANCB", "HNRNPA1", "TRIM28", "THOC1", "RPS3", "SMCHD1", "HNRNPC", "CYREN", "NAT10", "KMT2A", "SRC", "UBR5", "TP53BP1", "GNL3L", "MAGEF1", "NIBAN2", "ACD", "CGAS", "RADX", "HSF1", "XRCC1", "DNAJC2", "RIF1", "EXOSC10", "DCP2", "RECQL5", "XRCC5", "UBQLN4", "ATM", "MSH6", "ERCC6")
991	GOBP_REGULATION_OF_TRANSCRIPTION_OF_NUCLEOLAR_LARGE_RRNA_BY_RNA_POLYMERASE_I	0.00506757	0.0384502	-0.673692	-1.78101	2	12	c("DDX11", "NCL", "NOL11", "SMARCB1", "SMARCA4")
992	GOMF_MRNA_3_UTR_BINDING	0.00154799	0.030309	-0.436095	-1.78103	0	79	c("ILF3", "HNRNPU", "PABPC1L", "TIA1", "PABPC1", "MEX3D", "RNPS1", "HNRNPA0", "PABPC4", "IGF2BP3", "RPL5", "HNRNPC", "IGF2BP2", "PABPC3", "LARP4B", "KHSRP", "CCT5", "FUS", "DAZAP1", "HNRNPD", "RPS7", "UTP23", "YBX3", "CPSF1", "ZNF385A", "GEMIN5", "IGF2BP1", "RBMS2", "RSL1D1", "FXR1", "HNRNPA2B1", "RBM4", "TAF15", "PCBP4")
993	GOBP_PROTEIN_MONOUBIQUITINATION	0.0015528	0.030309	-0.439465	-1.78186	0	76	c("FANCG", "UHRF1", "FANCE", "FANCB", "ATXN7L3", "UBE2T", "DTL", "FANCF", "BCOR", "UBE2E1", "NEURL1", "RNF220", "UBE3D", "UBE2O", "CBL", "PCGF2", "PCGF3", "FANCL", "FBXL2", "RNF2", "RAD18", "WAC", "TRIM37", "FANCM", "FANCA", "WDR48")
994	GOMF_PLUS_END_DIRECTED_MICROTUBULE_MOTOR_ACTIVITY	0.00505902	0.0384502	-0.637251	-1.78449	2	15	c("KIF18B", "KIF11", "KIF18A", "KIF20B", "CENPE", "KIF14")
995	GOBP_REGULATION_OF_CYCLIN_DEPENDENT_PROTEIN_KINASE_ACTIVITY	0.00148148	0.030309	-0.42219	-1.7847	0	90	c("PLK1", "CCNB2", "CCNA2", "CCNF", "CDC25A", "CCNB1", "PSRC1", "CDC6", "CKS2", "PKMYT1", "CCNE2", "CDKN3", "CDKN2A", "BLM", "IPO5", "CDK5R1", "SFN", "TFAP4", "CDC25C", "SRC", "CDKN2C", "IPO7", "GTPBP4", "CDKN1C", "CCNK", "CCNE1", "CCNJL", "TNFAIP3", "ADAM17", "STOX1", "SPDYA", "CDKN2B", "CCNYL1", "GTF2H1", "CDK5RAP2", "CCNG2", "CDKN2D", "CKS1B", "CCNJ", "HHEX", "CCNT2", "CCNL1")
996	GOBP_REGULATION_OF_MICROTUBULE_CYTOSKELETON_ORGANIZATION	0.00140056	0.030309	-0.397637	-1.78522	0	139	c("GPSM2", "KIF15", "TPX2", "KIF18A", "PLK1", "SKA3", "HNRNPU", "SKA1", "STMN1", "TACC3", "PSRC1", "ARHGEF2", "NUP62", "BORA", "MAPRE1", "CKAP5", "MARK2", "GIT1", "CDK5R1", "EFNA5", "RPS3", "RAE1", "CHMP4C", "INPP5J", "TPR", "ATAT1", "STMN3", "SKA2", "MAP1S", "CKAP2", "CHMP3", "SPAG5", "CAMSAP1", "BICD2", "BICD1", "ARL2", "RASSF1", "PAK1", "ABL1", "CCSAP", "NIN")
997	HALLMARK_SPERMATOGENESIS	0.0015528	0.030309	-0.440549	-1.78626	0	76	c("EZH2", "KIF2C", "NCAPH", "DBF4", "CCNB2", "BUB1", "NEK2", "TTK", "CDK1", "STRBP", "RFC4", "COIL", "CDKN3", "TOPBP1", "PGS1", "SLC12A2", "MLF1", "CNIH2", "TSN", "NPHP1", "BRAF", "MAST2", "GFI1")
998	GOCC_LATERAL_PLASMA_MEMBRANE	0.0015528	0.030309	-0.461089	-1.787	0	58	c("GPSM2", "MTCL1", "EPCAM", "MARK2", "ATP1A1", "SLC16A3", "ERBB3", "TACSTD2", "CLDN4", "SLC12A2", "VANGL2", "IQGAP3", "CORO1C", "JUP", "ABCC1", "MYO1A", "ARL2", "SLC6A9", "CLDN3", "DVL2", "AXIN1", "VANGL1", "MPP7", "ANK3", "IQGAP1", "CLDN1")
999	KEGG_MISMATCH_REPAIR	0.00671141	0.0454423	-0.574978	-1.78756	3	22	c("POLD1", "MSH2", "RFC4", "RFC3", "EXO1", "LIG1", "POLD3", "RFC5", "PCNA")
1000	GOBP_MATURATION_OF_LSU_RRNA_FROM_TRICISTRONIC_RRNA_TRANSCRIPT_SSU_RRNA_5_8S_RRNA_LSU_RRNA	0.00337268	0.0310995	-0.638541	-1.7881	1	15	c("BOP1", "GTPBP4", "WDR12", "ZNHIT6", "RPL7", "NIFK", "DDX18", "PES1", "FTSJ3", "ZNHIT3", "RPL35", "NOL9")
1001	GOBP_HISTONE_EXCHANGE	0.00664452	0.0454423	-0.625141	-1.78815	3	16	c("HJURP", "OIP5", "NASP", "MIS18A", "CENPW", "ANP32E", "VPS72", "ITGB3BP")
1002	GOBP_NEGATIVE_REGULATION_OF_UBIQUITIN_PROTEIN_LIGASE_ACTIVITY	0.00690846	0.0464445	-0.695761	-1.78932	3	11	c("MAD2L1", "FBXO5", "RPL5", "RPS7", "RPL23", "RPS20", "RPL37", "RPL11")
1003	GOBP_NUCLEAR_EXPORT	0.00140056	0.030309	-0.398261	-1.79266	0	143	c("CPSF6", "KHDRBS1", "NCBP2", "NUP85", "NUP62", "DHX9", "NUP107", "SRSF3", "RBM15B", "HNRNPA1", "TGFB1", "THOC1", "NUP188", "XPO5", "SFN", "PCID2", "RAN", "BARD1", "RAE1", "EIF4ENIF1", "ANP32B", "NUP160", "RANGAP1", "TPR", "TSC1", "CHTOP", "ALYREF", "POLDIP3", "NUP155", "SSB", "CTDSPL2", "THOC5", "NUP93", "DDX39B", "CSE1L", "POLR2D", "THOC2", "NPM1", "SMG5", "AKAP8L", "PTPN14", "POM121C", "XPO1"…
1004	GOBP_RESPONSE_TO_CISPLATIN	0.00544465	0.0396361	-0.883401	-1.79309	2	5	c("DDX11", "RAD51", "TIMELESS")
1005	GOBP_CYTOSKELETON_ORGANIZATION	0.00104932	0.030309	-0.336386	-1.79376	0	1179	c("SAPCD2", "FOXJ1", "KIF18B", "KIF11", "GPSM2", "KIF2C", "KIF23", "KIFC1", "XRCC3", "CDC20", "KRT19", "KIF15", "TPX2", "RACGAP1", "MYBL2", "NUF2", "KIF18A", "NUSAP1", "PRC1", "NDC80", "PLK1", "CCNB2", "PLK4", "ZNF207", "MAD2L1", "ANLN", "DLGAP5", "SKA3", "HNRNPU", "SPDL1", "CCNF", "MARCKS", "STIL", "ECT2", "EVPL", "FBXO5", "PAK6", "CHEK1", "MTCL1", "WDR62", "SKA1", "CCNB1", "CIT", "CENPA", "PCLA…
1006	GOMF_MIRNA_BINDING	0.00327332	0.0310995	-0.525572	-1.79434	1	31	c("SOX4", "HNRNPA1", "AGO2", "KCNQ1OT1", "POU5F1", "AGO1", "MATR3", "YBX1", "TUT4", "HNRNPA2B1", "RBM4", "ZNF346", "RBM10", "PUM1", "PUM2")
1007	GOBP_POSITIVE_REGULATION_OF_TELOMERE_CAPPING	0.00664452	0.0454423	-0.62794	-1.79615	3	16	c("NEK2", "AURKB", "PKIB", "MAPKAPK5", "HNRNPD", "MAP3K4", "MAPK1", "NABP2")
1008	GOBP_ISOTYPE_SWITCHING_TO_IGA_ISOTYPES	0.00704225	0.046989	-0.805399	-1.80137	3	7	c("MSH2", "NSD2", "TGFB1", "THOC1")
1009	GOBP_REGULATION_OF_MRNA_PROCESSING	0.00142653	0.030309	-0.409037	-1.80213	0	125	c("CPSF6", "HNRNPU", "RBMX", "KHDRBS1", "SRSF2", "NCBP2", "NCL", "HNRNPL", "PTBP1", "SRSF12", "U2AF2", "RAVER1", "SFSWAP", "DHX9", "TIA1", "SRSF3", "RBM15B", "HNRNPA1", "RNPS1", "CWC22", "RBM5", "BARD1", "SRSF7", "SF3B4", "RAVER2", "DDX17", "DAZAP1", "SF1", "TRA2B", "SRPK1", "VIRMA", "SRSF9", "RBM39", "HNRNPK", "WTAP", "CPSF7", "HSF1", "FXR1", "HNRNPA2B1", "RBM4", "PCBP4", "YTHDC1", "SNRPA", "ZC3…
1010	GOBP_CENTRIOLE_CENTRIOLE_COHESION	0.00341297	0.0310995	-0.656561	-1.80232	1	14	c("NEK2", "SGO1", "CEP250", "CEP135", "ODF2", "RTTN", "CROCC", "NIN", "DCTN1")
1011	GOBP_NEGATIVE_REGULATION_OF_RESPONSE_TO_DNA_DAMAGE_STIMULUS	0.0015528	0.030309	-0.444943	-1.80407	0	76	c("ATAD5", "PARPBP", "FBXO5", "POLQ", "RMI2", "MUC1", "AUNIP", "DDIAS", "FANCB", "KDM1A", "THOC1", "RPS3", "SMCHD1", "CYREN", "THOC5", "DDX39B", "UBR5", "TP53BP1", "MAGEF1", "TRIM32", "CGAS", "RADX", "ZNF385A", "HSF1", "XRCC1", "RIF1")
1012	GOCC_ALPHA_DNA_POLYMERASE_PRIMASE_COMPLEX	0.00544465	0.0396361	-0.889601	-1.80567	2	5	c("MCM3", "POLA1", "PRIM2", "PRIM1", "POLA2")
1013	GOBP_HISTONE_H3_ACETYLATION	0.00153139	0.030309	-0.445119	-1.80601	0	74	c("CHEK1", "YEATS2", "BRPF1", "ATXN7L3", "BRCA1", "KAT2A", "SMARCB1", "ING5", "SUPT3H", "TAF4", "POLE3", "DR1", "KMT2A", "LIF", "TAF6", "BRCA2", "BRD1", "KAT7", "JADE2", "SIN3A", "TRRAP", "TADA2A", "SUPT7L", "WDR5", "LDB1", "MAP3K7", "USP22", "SMAD4", "TAF5", "LEF1", "TAF2", "EP300", "HDAC5", "ZZZ3", "TAF9", "KAT6A", "CRTC2", "GATA3")
1014	GOCC_POLYMERIC_CYTOSKELETAL_FIBER	0.00116144	0.030309	-0.351531	-1.80655	0	516	c("KIF18B", "KIF11", "RCC2", "KLC3", "GTSE1", "KIF2C", "LMNB2", "KIF23", "KIFC1", "KRT19", "LMNB1", "KIF15", "TPX2", "KNTC1", "RACGAP1", "KIF18A", "NUSAP1", "PRC1", "PLK1", "ZNF207", "SKA3", "CSPP1", "HNRNPU", "EVPL", "KIF20B", "SKA1", "STMN1", "NEK2", "PSRC1", "EPPK1", "KIF4A", "KIF20A", "CDK1", "CENPE", "NDRG1", "BIRC5", "KIF12", "KIF14", "TUBD1", "ARHGEF2", "AURKB", "DCDC2", "REEP2", "INCENP",…
1015	GOBP_NUCLEAR_TRANSPORT	0.00124688	0.030309	-0.368401	-1.80782	0	280	c("CPSF6", "ECT2", "KHDRBS1", "CDK1", "PRKCD", "NUP205", "KPNA2", "NCBP2", "NUP85", "KPNB1", "NUP62", "DHX9", "NUP107", "SRSF3", "RBM15B", "HNRNPA1", "IPO5", "TRIM28", "PPP1CC", "TGFB1", "THOC1", "NUP188", "XPO5", "SFN", "PCID2", "RAN", "BARD1", "SMAD3", "RAE1", "EIF4ENIF1", "ANP32B", "NUP160", "RANGAP1", "TPR", "E2F3", "TSC1", "CHTOP", "ALYREF", "POLDIP3", "NUP155", "SSB", "NOTCH1", "IPO7", "CTD…
1016	GOBP_POSITIVE_REGULATION_OF_NUCLEOBASE_CONTAINING_COMPOUND_METABOLIC_PROCESS	0.00102669	0.030309	-0.336105	-1.80891	0	1583	c("FOXJ1", "ILF3", "HMGB2", "MTF2", "TCF3", "SOX4", "GINS1", "FOXM1", "MYBL2", "ZNF296", "ATAD5", "SALL4", "TOP2A", "TET1", "DDX11", "HDAC2", "PLAGL2", "SMARCD1", "CCNA2", "ANXA3", "HNRNPU", "VEZF1", "DSCC1", "MYB", "SMARCC1", "UHRF1", "SFPQ", "NFYA", "RAD51AP1", "ZNF711", "RBMX", "TFAP2A", "NEK2", "EPCAM", "RAD51", "PSRC1", "CHD7", "TRIM45", "ACTL6A", "MUC1", "PRKCD", "HMGA1", "MSH2", "NSD2", "P…
1017	GOBP_REGULATION_OF_MRNA_SPLICING_VIA_SPLICEOSOME	0.0014771	0.030309	-0.42809	-1.80962	0	91	c("HNRNPU", "RBMX", "KHDRBS1", "SRSF2", "NCL", "HNRNPL", "PTBP1", "SRSF12", "U2AF2", "RAVER1", "SFSWAP", "TIA1", "SRSF3", "RBM15B", "HNRNPA1", "RNPS1", "CWC22", "RBM5", "SRSF7", "SF3B4", "RAVER2", "DDX17", "DAZAP1", "SF1", "TRA2B", "SRPK1", "SRSF9", "RBM39", "HNRNPK", "WTAP", "FXR1", "HNRNPA2B1", "RBM4", "PCBP4", "YTHDC1", "RBMXL1", "RBM25", "RBM10", "CELF5", "RBM8A", "JMJD6", "NCBP1", "SNRNP70",…
1018	GOBP_REGULATION_OF_CELLULAR_MACROMOLECULE_BIOSYNTHETIC_PROCESS	0.00113766	0.030309	-0.348407	-1.81099	0	623	c("ILF3", "DBF4B", "TICRR", "PIWIL4", "SOX4", "GINS1", "DBF4", "ATAD5", "CCNA2", "HNRNPU", "DSCC1", "PIF1", "CNOT11", "UNK", "FBXO5", "GRB7", "CHEK1", "CDT1", "NEK2", "KHDRBS1", "ACTL6A", "CDK1", "TYMS", "USP37", "CDC6", "AURKB", "NCBP2", "RFC4", "GINS4", "NCL", "CHTF18", "NCK2", "CNOT6", "PRKDC", "CDC7", "PASK", "EHMT2", "DNA2", "DHX9", "BLM", "PKIB", "TIA1", "CDK2", "CIZ1", "HNRNPA1", "PABPC1",…
1019	GOBP_NEGATIVE_REGULATION_OF_CELLULAR_MACROMOLECULE_BIOSYNTHETIC_PROCESS	0.00128535	0.030309	-0.375552	-1.81162	0	234	c("ILF3", "HNRNPU", "PIF1", "CNOT11", "UNK", "FBXO5", "GRB7", "CHEK1", "CDT1", "TYMS", "CDC6", "NCL", "CNOT6", "PASK", "DHX9", "BLM", "TIA1", "HNRNPA1", "PABPC1", "MEX3D", "PUS7", "TTF1", "IGF2BP3", "RPS3", "ITM2C", "HNRNPC", "IGF2BP2", "NAT10", "EIF4ENIF1", "LSM14A", "AGO2", "EXOSC2", "CNOT3", "TPR", "TSC1", "DCP1A", "SRC", "KHSRP", "DONSON", "PAN3", "PLEKHN1", "GTPBP4", "BRCA2", "TIMELESS", "S1…
1020	GOBP_NUCLEOSOME_MOBILIZATION	0.005	0.0384171	-0.590415	-1.81174	2	21	c("ACTL6A", "BPTF", "CHRAC1", "POLE3", "INO80D", "RUVBL1", "NFRKB", "MCRS1", "ARID1A", "SMARCA5", "ACTR8", "BAZ1A")
1021	GOBP_MITOTIC_DNA_REPLICATION_CHECKPOINT_SIGNALING	0.00540541	0.0395452	-0.756116	-1.81181	2	9	c("TICRR", "ORC1", "CLSPN", "CDC6", "TOPBP1")
1022	GOBP_POSITIVE_REGULATION_OF_NUCLEOBASE_CONTAINING_COMPOUND_TRANSPORT	0.00724638	0.0479855	-0.85154	-1.8119	3	6	c("CPSF6", "KHDRBS1", "NCBP2", "DHX9")
1023	GOBP_NUCLEOLAR_LARGE_RRNA_TRANSCRIPTION_BY_RNA_POLYMERASE_I	0.00337268	0.0310995	-0.647416	-1.81295	1	15	c("DDX11", "NCL", "NOL11", "SMARCB1", "SMARCA4", "TCOF1")
1024	GOMF_NF_KAPPAB_BINDING	0.00330033	0.0310995	-0.534606	-1.81297	1	30	c("HDAC2", "CDKN2A", "HDAC1", "TAF4B", "ANXA4", "CPNE1", "NPM1", "APEX1", "PDCD11", "HIF1AN", "BCL10", "AKAP8", "NOTCH2")
1025	GOBP_MRNA_5_SPLICE_SITE_RECOGNITION	0.00704225	0.046989	-0.810954	-1.81379	3	7	c("SRSF12", "SFSWAP", "PRPF39", "PSIP1", "SRSF1")
1026	GOBP_MOTILE_CILIUM_ASSEMBLY	0.00326264	0.0310995	-0.518957	-1.81415	1	36	c("FOXJ1", "KLC3", "SPEF2", "CEP131", "CCDC40", "NEURL1", "ZMYND10", "CENPJ", "CFAP44", "INTU", "DZIP1", "MKS1", "E2F4", "TTLL1", "CC2D2A", "IFT57", "JHY", "SPAG16", "CFAP221")
1027	GOBP_RESPONSE_TO_IONIZING_RADIATION	0.00140449	0.030309	-0.407496	-1.81498	0	134	c("TICRR", "RAD54L", "FANCD2", "RHNO1", "ECT2", "RAD51AP1", "RAD51", "MSH2", "XRCC2", "DNMT3A", "PRKDC", "RAD54B", "BLM", "KDM1A", "RFWD3", "BRCA1", "DCLRE1C", "TOPBP1", "CLK2", "TLK2", "BARD1", "RAD1", "CYBA", "BRSK1", "PAXIP1", "BAK1", "BRCA2", "CBL", "TP53BP1", "RAD9A", "NET1", "MTA1", "FIGNL1", "SPIDR", "UIMC1", "ABRAXAS1", "HSF1", "XRCC6", "IKBIP", "YAP1", "INTS3", "NIPBL", "MYC", "WRN", "NA…
1028	GOBP_MEIOTIC_SPINDLE_ASSEMBLY	0.00704225	0.046989	-0.811657	-1.81536	3	7	c("NDC80", "CCNB2", "FBXO5", "ASPM")
1029	GOBP_RRNA_TRANSCRIPTION	0.00330033	0.0310995	-0.535885	-1.81731	1	30	c("DDX11", "GTF3C2", "NCL", "NOL11", "SMARCB1", "SMARCA4", "TCOF1", "NPM3", "GTF3C3", "GTF3C4", "NIFK", "TAF1B", "SPIN1", "SIRT7", "NOP53", "GTF3C6")
1030	GOCC_LATERAL_ELEMENT	0.00704225	0.046989	-0.813379	-1.81921	3	7	c("RAD51", "INCENP", "BLM", "BRCA1", "BRCA2", "SMC3")
1031	GOBP_PROTEIN_LOCALIZATION_TO_MICROTUBULE_ORGANIZING_CENTER	0.00323625	0.0310995	-0.521253	-1.82021	1	35	c("STIL", "NUP62", "CEP131", "MAPRE1", "CCDC14", "CEP250", "NEDD1", "CEP72", "CEP192", "CSNK1D", "SPAG5", "C2CD3", "BICD1")
1032	GOBP_REGULATION_OF_PROTEIN_LOCALIZATION_TO_CHROMOSOME_TELOMERIC_REGION	0.00340716	0.0310995	-0.679096	-1.82098	1	13	c("DKC1", "CCT2", "CCT5", "GNL3L", "GNL3", "CCT6A", "CCT8", "CCT3", "CCT4", "CCT7")
1033	GOBP_FEMALE_MEIOSIS_CHROMOSOME_SEGREGATION	0.00544465	0.0396361	-0.897768	-1.82225	2	5	c("NCAPH", "PLK1", "TTK", "NCAPH2")
1034	GOMF_REGULATORY_RNA_BINDING	0.0032	0.0310995	-0.505678	-1.82237	1	40	c("PIWIL4", "SOX4", "DHX9", "HNRNPA1", "TLR9", "AGO2", "KCNQ1OT1", "POU5F1", "AGO1", "MATR3", "YBX1", "TUT4", "HNRNPA2B1", "RBM4", "ZNF346", "RBM10", "PUM1", "PUM2", "MECP2", "TLR7", "TARBP2", "ZC3H10", "MBD2", "DDX21", "DICER1")
1035	GOBP_REGULATION_OF_WATER_LOSS_VIA_SKIN	0.00332226	0.0310995	-0.637427	-1.82329	1	16	c("STMN1", "CYP26B1", "SFN", "CLDN4", "KDF1", "SRF", "GRHL1", "CLDN1", "ELOVL1", "TMEM79", "LSR", "TP63", "UGCG", "PLEC")
1036	GOBP_PROTEIN_ACYLATION	0.00129199	0.030309	-0.378442	-1.82354	0	233	c("BEND3", "SOX4", "HDAC2", "DSCC1", "SET", "NFYA", "CHEK1", "YEATS2", "ACTL6A", "MUC1", "SPHK1", "KANSL2", "PYGO2", "ZDHHC13", "BRPF1", "CEP295", "ATXN7L3", "HCFC1", "NAA40", "BRCA1", "ESCO2", "KAT2A", "KANSL1", "SMARCB1", "ING5", "GOLGA7B", "SUPT3H", "TAF4", "NAT10", "VPS72", "ATAT1", "POLE3", "NAT9", "MSL1", "DR1", "KMT2A", "LIF", "PAXIP1", "TAF6", "BRCA2", "SETD5", "ESCO1", "BRD1", "KAT7", "P…
1037	GOCC_ESC_E_Z_COMPLEX	0.0036036	0.0315925	-0.761115	-1.82379	1	9	c("EZH2", "HDAC2", "JARID2", "SUZ12", "AEBP2", "EED")
1038	GOBP_NUCLEUS_ORGANIZATION	0.00144509	0.030309	-0.417917	-1.82386	0	118	c("BEND3", "CEP55", "HMGB2", "LMNB1", "DDX11", "PLK1", "CHEK1", "CDK1", "NUP205", "PYGO2", "NEMP1", "NUP107", "VRK1", "BAZ2A", "ANKLE2", "TMEM43", "CHMP4C", "NDC1", "TPR", "KDM3A", "NUP155", "UBE2I", "NUP93", "REEP4", "RCC1", "SF1", "USP36", "UBXN2A", "CHMP3", "SRPK1", "DMPK", "AKAP8L", "LEMD3", "SEH1L", "WDR73", "NUP35", "NOLC1", "PHF2", "RPS19", "TSSK6", "EMG1", "PRKCA", "NUP153", "DCTN1", "BIN…
1039	GOBP_REGULATION_OF_TELOMERASE_ACTIVITY	0.00158983	0.030309	-0.491537	-1.82445	0	47	c("PIF1", "NEK2", "AURKB", "PKIB", "DKC1", "CCT2", "SRC", "NVL", "MAPKAPK5", "HNRNPD", "ACD", "MAP3K4", "MAPK1", "HNRNPA2B1", "MYC", "NABP2", "PTGES3", "XRCC5", "ATM", "CCT4", "MAPK3")
1040	GOCC_CHROMOSOME_PASSENGER_COMPLEX	0.00724638	0.0479855	-0.85744	-1.82445	3	6	c("CDCA8", "BIRC5", "AURKB", "INCENP")
1041	GOBP_MATURATION_OF_LSU_RRNA	0.00328407	0.0310995	-0.545213	-1.82562	1	28	c("BOP1", "GTPBP4", "WDR12", "ZNHIT6", "RPL7", "RPL7A", "NIFK", "RPL10A", "DDX18", "PES1", "RSL1D1", "NOP2", "FTSJ3", "ZNHIT3", "RPL35", "SNU13", "NOL9", "MAK16", "NSA2", "RRP15", "RPF2")
1042	GOBP_HISTONE_H4_K5_ACETYLATION	0.00332226	0.0310995	-0.638326	-1.82586	1	16	c("KANSL2", "HCFC1", "KANSL1", "ING5", "KAT7", "JADE2", "WDR5", "MCRS1", "OGT")
1043	GOMF_PROTEIN_SERINE_THREONINE_KINASE_ACTIVATOR_ACTIVITY	0.0015873	0.030309	-0.49482	-1.82617	0	46	c("DBF4B", "DBF4", "CCNB1", "CKS2", "INCENP", "CDK5R1", "CCNK", "STK4", "BMPR1A", "DAB2IP", "IGF2", "CCNYL1", "IQGAP1", "STK3", "STRADA", "CKS1B", "ETAA1", "CCNT2")
1044	GOBP_POSITIVE_REGULATION_OF_NUCLEOCYTOPLASMIC_TRANSPORT	0.0015674	0.030309	-0.471927	-1.82637	0	57	c("CPSF6", "ECT2", "KHDRBS1", "CDK1", "PRKCD", "NCBP2", "DHX9", "IPO5", "TRIM28", "TGFB1", "SFN", "RAN", "SMAD3", "ANP32B", "TPR", "CTDSPL2", "UBR5", "EFCAB7")
1045	GOBP_TRANSCRIPTION_BY_RNA_POLYMERASE_I	0.00158228	0.030309	-0.489978	-1.82686	0	48	c("DDX11", "NCL", "NOL11", "BAZ2A", "WDR75", "SMARCB1", "TTF1", "SMARCA4", "TCOF1", "HEATR1", "UBTF", "TAF1A", "ERCC3", "LYAR", "MAF1", "TAF1B", "GTF2H1", "FLNA", "WDR43", "SIRT7", "NOP53", "ERCC6", "POLR1A")
1046	GOBP_MEIOTIC_SPINDLE_ORGANIZATION	0.00340716	0.0310995	-0.68143	-1.82724	1	13	c("NDC80", "CCNB2", "FBXO5", "ESPL1", "ASPM")
1047	GOCC_DNA_RECOMBINASE_MEDIATOR_COMPLEX	0.00704225	0.046989	-0.81765	-1.82877	3	7	c("XRCC3", "XRCC2", "RAD51D", "SFR1")
1048	GOBP_CENTROMERIC_SISTER_CHROMATID_COHESION	0.00690846	0.0464445	-0.711339	-1.82938	3	11	c("BUB1B", "SGO2", "BUB1", "SGO1")
1049	GOBP_BLASTOCYST_DEVELOPMENT	0.00146413	0.030309	-0.42807	-1.83002	0	97	c("GINS1", "SALL4", "TET1", "ASF1B", "CHEK1", "NEK2", "ACTL6A", "GINS4", "NASP", "HNF1B", "NCAPG2", "NLE1", "SMARCB1", "RRM2", "RBBP8", "BCOR", "CNOT3", "TTLL4", "STMN3", "TM4SF1", "BRCA2", "POU5F1", "TBL1XR1", "SP3", "CNOT2", "PALB2", "SRF", "ZNF830", "SKIL", "FBLL1", "ZFP14", "ELF3", "ADA", "YAP1", "TTLL1", "TEAD4", "CMTM3", "EMG1", "ZP3")
1050	GOBP_POSITIVE_REGULATION_OF_PROTEIN_LOCALIZATION_TO_NUCLEUS	0.00152905	0.030309	-0.444894	-1.83105	0	80	c("PLK1", "ECT2", "CDK1", "PRKCD", "IPO5", "DKC1", "TRIM28", "TGFB1", "CARD10", "RAN", "CD2AP", "SMAD3", "CCT2", "TPR", "SRC", "LIF", "CCT5", "KAT7", "UBR5", "GLIS2", "EFCAB7", "WWTR1", "JUP", "CCT6A", "CCT8", "MCRS1", "PIK3R2", "YAP1", "FLNA")
1051	GOMF_PROMOTER_SPECIFIC_CHROMATIN_BINDING	0.00160514	0.030309	-0.480145	-1.8311	0	54	c("EZH2", "HDAC2", "HNRNPU", "CHD7", "DNMT1", "EHMT2", "DHX9", "KDM1A", "TRIM28", "RBL1", "SUZ12", "SETDB1", "HDAC1", "SMAD3", "PCGF2", "NDN", "ERCC3", "HSF1", "E2F4", "NIPBL", "MED1", "ZNF304", "PDX1")
1052	KEGG_OOCYTE_MEIOSIS	0.00147929	0.030309	-0.430473	-1.8319	0	95	c("CDC20", "PLK1", "CCNB2", "MAD2L1", "BUB1", "FBXO5", "CCNB1", "ITPR3", "CDK1", "SGO1", "IGF1R", "PKMYT1", "FBXO43", "CCNE2", "ESPL1", "PTTG1", "YWHAZ", "CDK2", "PPP1CC", "YWHAQ", "ANAPC1", "CDC25C", "PRKX")
1053	GOCC_PRESPLICEOSOME	0.00493421	0.0384171	-0.630944	-1.8332	2	17	c("U2AF2", "PRPF39", "SF3A2", "SNRPN", "SNRPB", "LUC7L3", "SF3B1", "PRPF40A", "PRPF40B", "SF3A1", "SNRPG", "SNRNP70", "LUC7L", "SNRPC", "SNRPGP15", "LUC7L2")
1054	GOMF_5_3_EXODEOXYRIBONUCLEASE_ACTIVITY	0.00533808	0.0394067	-0.785571	-1.8334	2	8	c("DCLRE1B", "EXO1", "DCLRE1C", "EXO5", "PLD4")
1055	GOBP_POSITIVE_REGULATION_OF_ISOTYPE_SWITCHING_TO_IGA_ISOTYPES	0.00544465	0.0396361	-0.903449	-1.83378	2	5	c("MSH2", "NSD2", "TGFB1")
1056	GOBP_REGULATION_OF_SISTER_CHROMATID_COHESION	0.00504202	0.0384502	-0.605625	-1.83477	2	20	c("DDX11", "CDCA5", "BUB1", "SFPQ", "ESPL1", "FEN1", "RAD21", "SMC5", "SLF1", "SLF2")
1057	GOBP_TELOMERE_MAINTENANCE_VIA_TELOMERE_LENGTHENING	0.00154321	0.030309	-0.451858	-1.83599	0	77	c("HNRNPU", "PIF1", "NEK2", "RAD51", "AURKB", "DCLRE1B", "PKIB", "HNRNPA1", "DKC1", "MRE11", "CCT2", "HNRNPC", "NAT10", "SRC", "CCT5", "MAPKAPK5", "GNL3L", "SMG5", "ACD", "CCT6A", "MAP3K4", "CCT8", "MAPK1", "HNRNPA2B1", "EXOSC10", "PTGES3", "DCP2", "XRCC5", "ATM", "RFC1", "CCT3", "CCT4", "MAPK3", "CCT7", "TELO2")
1058	GOBP_REGULATION_OF_DNA_METHYLATION_DEPENDENT_HETEROCHROMATIN_ASSEMBLY	0.00332226	0.0310995	-0.641994	-1.83635	1	16	c("TET1", "DNMT1", "KDM1A", "TRIM28", "SETDB1", "MORC2", "SAMD1", "TASOR", "PPHLN1")
1059	GOBP_NEGATIVE_REGULATION_OF_NUCLEOBASE_CONTAINING_COMPOUND_METABOLIC_PROCESS	0.00104493	0.030309	-0.344111	-1.83707	0	1195	c("BEND3", "FOXJ1", "ILF3", "HMGB2", "EZH2", "ZBTB12", "DNMT3B", "PHF19", "MTF2", "NFE2L3", "TCF3", "CENPF", "CBX1", "FOXM1", "ZNF296", "SALL4", "PLK1", "PTBP3", "HDAC2", "ZBTB34", "PARPBP", "HNRNPU", "PIF1", "MYB", "SPINDOC", "UHRF1", "SFPQ", "SET", "CHEK1", "POLQ", "RBMX", "TFAP2A", "YEATS2", "RMI2", "KHDRBS1", "MUC1", "DNMT1", "BIRC5", "ZNF202", "HMGA1", "NCOA5", "MSH2", "NSD2", "ACVR2B", "CBX…
1060	GOBP_POSITIVE_REGULATION_OF_CENTRIOLE_REPLICATION	0.0036036	0.0315925	-0.766833	-1.83749	1	9	c("PLK4", "STIL", "SASS6", "NUP62", "CEP295", "CENPJ")
1061	GOBP_POSITIVE_REGULATION_OF_CHROMOSOME_SEGREGATION	0.00341297	0.0310995	-0.669691	-1.83837	1	14	c("RCC2", "HNRNPU", "CDT1", "CCNB1", "CDC6", "AURKB")
1062	GOCC_CHROMATIN_SILENCING_COMPLEX	0.00340716	0.0310995	-0.686092	-1.83974	1	13	c("EZH2", "L3MBTL1", "CBX3", "BAZ2A", "SUZ12")
1063	GOBP_HISTONE_PHOSPHORYLATION	0.0032	0.0310995	-0.510658	-1.84032	1	40	c("CCNA2", "CHEK1", "CDK1", "PRKCD", "AURKB", "INCENP", "HASPIN", "CDK2", "VRK1", "VRK2", "PKN1", "AKAP8L", "AKAP8", "IL1B", "PRKCA", "ATM", "SMARCA5", "BAZ1B", "RPS6KA4", "AURKA", "MAPK3", "NEK11")
1064	GOCC_CYTOSOLIC_SMALL_RIBOSOMAL_SUBUNIT	0.0015949	0.030309	-0.508343	-1.84033	0	41	c("RPSA", "RPS3", "RPS3A", "RPS12", "RPS8", "RPS18", "RPS5", "RPS7", "RPS27A", "RPS16", "RPS2", "RPS23", "RPS6", "RPS4X", "RPS13", "RPS10", "RPS20", "RPS24", "RPS25", "RPS15A", "RPS21", "RPS19", "RPS17", "RPS11", "RPS27", "RPS29", "RPS14", "EIF2A", "RPS9")
1065	GOCC_XY_BODY	0.00357143	0.0315405	-0.746563	-1.84063	1	10	c("PLK4", "SMARCC1", "DNMT3A", "ESCO2", "SMARCB1")
1066	GOCC_PRONUCLEUS	0.00357143	0.0315405	-0.747181	-1.84216	1	10	c("EZH2", "CENPF", "CBX1", "CCNA2", "TET3", "SLC2A1", "TBP", "RIF1", "AKAP8")
1067	GOBP_POSITIVE_REGULATION_OF_WNT_SIGNALING_PATHWAY	0.00143266	0.030309	-0.418561	-1.84486	0	124	c("SOX4", "DEPDC1B", "CSNK1E", "PTK7", "SMURF2", "DKK1", "WNK2", "JRK", "LYPD6", "NLE1", "ASPM", "CSNK2A1", "TGFB1", "SMARCA4", "SMAD3", "CSNK1G1", "SRC", "RNF220", "UBR5", "TBL1XR1", "RPS12", "CSNK1D", "MLLT3", "RUVBL1", "TNFAIP3", "GID8", "LRRK1", "JUP", "BAMBI", "NRARP", "TTC21B", "ABL1", "ATP6V1C2", "SPIN1", "YAP1", "ROR2", "GPC3", "CSNK1G2", "WNK1")
1068	GOCC_TRANSCRIPTION_REGULATOR_COMPLEX	0.00120048	0.030309	-0.364441	-1.84572	0	398	c("NFE2L3", "TCF3", "SOX4", "HDAC2", "GTF3C2", "SFPQ", "NFYA", "HMGA1", "E2F2", "SOX9", "LIN9", "TAF1D", "CDK4", "ARNT2", "BCL9", "DEPDC1", "PRKDC", "PYGO2", "HNF1B", "E2F5", "KDM1A", "CSNK2A1", "CDK2", "CBX3", "TRIM28", "RBL1", "E2F6", "MED22", "KAT2A", "NONO", "RBM14", "RFXAP", "MTA3", "E2F7", "E2F8", "HDAC1", "RBBP8", "SUPT3H", "TAF4", "MED28", "TAF4B", "CREB1", "KLF5", "SMAD3", "PHF12", "MED3…
1069	GOCC_INTERMEDIATE_FILAMENT	0.0015949	0.030309	-0.482149	-1.84627	0	55	c("LMNB2", "KRT19", "LMNB1", "EVPL", "EPPK1", "IFFO2", "TLK2", "KRT7", "FBF1", "KRT17", "BFSP1", "CLDN11", "SLC1A4", "JUP", "KRT23", "FAM83H", "DSP", "NEFH", "PNN", "ADORA2A", "MICAL1", "NES")
1070	GOBP_RNA_STABILIZATION	0.00160514	0.030309	-0.484163	-1.84642	0	54	c("HNRNPU", "TRAF5", "DHX9", "PABPC1", "TRAF2", "DKC1", "HNRNPA0", "IKBKE", "HNRNPC", "EIF4ENIF1", "E2F1", "LARP4B", "FUS", "HNRNPD", "YBX3", "TRDMT1", "ZCCHC17", "IGF2BP1", "SYNCRIP", "YBX1", "TAF15", "TENT5B", "RBM10")
1071	GOBP_POSITIVE_REGULATION_OF_ATTACHMENT_OF_SPINDLE_MICROTUBULES_TO_KINETOCHORE	0.00543478	0.0396361	-0.867769	-1.84643	2	6	c("RCC2", "HNRNPU", "CCNB1", "AURKB")
1072	HALLMARK_MYC_TARGETS_V2	0.0015528	0.030309	-0.476768	-1.84776	0	58	c("PLK1", "PLK4", "MCM4", "SLC29A2", "MCM5", "NOP56", "CDK4", "CBX3", "TCOF1", "PPRC1", "UTP20", "MRTO4", "PRMT3", "IPO4", "NPM1", "GNL3", "PA2G4", "RRP9", "DDX18", "NOLC1", "PES1", "NOP2", "MYC", "WDR43", "RRP12", "DCTPP1")
1073	GOBP_REGULATION_OF_MITOTIC_CELL_CYCLE_SPINDLE_ASSEMBLY_CHECKPOINT	0.00332226	0.0310995	-0.645988	-1.84778	1	16	c("XRCC3", "NDC80", "MAD2L1", "CDT1", "CCNB1", "PCID2", "TPR")
1074	GOBP_POSITIVE_REGULATION_OF_ISOTYPE_SWITCHING_TO_IGG_ISOTYPES	0.00355872	0.0315405	-0.791802	-1.84794	1	8	c("ATAD5", "MSH2", "PAXIP1")
1075	GOBP_POSITIVE_REGULATION_OF_HISTONE_MODIFICATION	0.00147929	0.030309	-0.434263	-1.84802	0	95	c("DNMT3B", "PHF19", "MTF2", "TET1", "MYB", "MUC1", "DNMT1", "KANSL2", "JARID2", "HCFC1", "KDM1A", "BRCA1", "SART3", "KAT2A", "KANSL1", "SMARCB1", "NELFA", "CHTOP", "KMT2A", "LIF", "PAXIP1", "PAXBP1", "KAT7", "AKAP8L", "TADA2A", "WDR5", "MCRS1", "KMT2E", "VEGFA", "NIPBL", "RIF1", "OGT", "AKAP8", "IL1B", "ZNF304", "BRD4", "SMAD4", "NELFE", "ATM", "KPNA7", "NSD3", "RPS6KA4", "RNF20", "MAPK3")
1076	GOCC_POLYSOME	0.0015625	0.030309	-0.47286	-1.84809	0	61	c("UNK", "DHX9", "RPS3", "EIF3H", "AGO2", "LARP4B", "RPL8", "MSI2", "MSI1", "GCN1", "RPL7A", "RPL32", "RPL18A", "RPL6", "RPL30", "AGO1", "RPS23", "RPL10A", "RPS6", "RPS4X", "MCRS1", "RPL19", "FXR1", "RPS21", "NUFIP2", "RPL18", "LARP6", "RPL11", "RPL31", "RPS29", "RPL38", "DRG1", "RPS28", "RPL24", "RPL41", "BTF3", "ATXN2", "UPF2", "LARP1", "RPL36")
1077	GOBP_CRD_MEDIATED_MRNA_STABILIZATION	0.0036036	0.0315925	-0.771682	-1.84911	1	9	c("HNRNPU", "DHX9", "PABPC1", "HNRNPD", "IGF2BP1", "SYNCRIP", "YBX1")
1078	GOBP_REGULATION_OF_TELOMERE_MAINTENANCE	0.00153846	0.030309	-0.453748	-1.85109	0	78	c("HNRNPU", "PIF1", "NEK2", "AURKB", "PKIB", "HNRNPA1", "DKC1", "MRE11", "CCT2", "HNRNPC", "NAT10", "SRC", "CCT5", "MAPKAPK5", "HNRNPD", "GNL3L", "SMG5", "GNL3", "ACD", "CCT6A", "MAP3K4", "CCT8", "MAPK1", "XRCC1", "HNRNPA2B1", "MYC", "NABP2", "EXOSC10", "DCP2", "XRCC5", "ATM", "CCT3", "CCT4", "MAPK3", "CCT7")
1079	GOBP_NEGATIVE_REGULATION_OF_AXON_EXTENSION_INVOLVED_IN_AXON_GUIDANCE	0.00327332	0.0310995	-0.575934	-1.85114	1	24	c("SEMA3A", "PLXNA3", "SEMA6A", "SEMA5B", "RYK", "SEMA4A", "SEMA3C", "SEMA4C", "SEMA4D", "SEMA3D", "SEMA4F", "SEMA5A", "SEMA4B")
1080	GOBP_MORPHOGENESIS_OF_A_POLARIZED_EPITHELIUM	0.00149254	0.030309	-0.444475	-1.85119	0	84	c("SAPCD2", "SH3BP1", "PTK7", "SMURF2", "DKK1", "FZD7", "FZD1", "DLG3", "SCRIB", "CTHRC1", "VANGL2", "RYK", "BRSK1", "PKHD1", "DVL3", "MED12", "MLLT3", "ACTG1", "NPHP1", "RAP2A", "RPGRIP1L", "LAMA5", "ABL1", "MKS1", "FZD2", "DVL2", "ROR2", "CELSR3", "GPC3", "CELSR1", "VANGL1")
1081	GOBP_REGULATION_OF_UBIQUITIN_PROTEIN_LIGASE_ACTIVITY	0.00503356	0.0384502	-0.595983	-1.85286	2	22	c("UBE2C", "CDC20", "PLK1", "MAD2L1", "FBXO5", "RPL5", "UBE2S", "MASTL", "RPS7", "RPL23", "RPS20", "RPL37")
1082	GOMF_P53_BINDING	0.00154083	0.030309	-0.472234	-1.85449	0	62	c("MUC1", "EHMT2", "BLM", "KDM1A", "RFWD3", "SMARCB1", "HDAC1", "SMARCA4", "RNF34", "MAPKAPK5", "MDM4", "TRIM24", "CHD8", "TAF3", "TP53BP1", "KMT5A", "ZNF385A", "AXIN1", "PPP1R13B", "EHMT1", "TP73", "HIF1A", "TEP1", "BRD4", "NUAK1", "NOP53", "PSME3", "PRMT5", "RNF20", "EP300", "PTTG1IP", "DAXX", "TAF1", "TP63", "TAF9")
1083	GOBP_MAINTENANCE_OF_DNA_METHYLATION	0.00528169	0.039327	-0.829282	-1.85478	2	7	c("HELLS", "UHRF1", "DNMT1", "ZNF445", "UHRF2")
1084	GOBP_MRNA_SPLICE_SITE_SELECTION	0.00330033	0.0310995	-0.547181	-1.85561	1	30	c("SRSF12", "SFSWAP", "KHDC4", "PTBP2", "PRPF39", "SF3A2", "ISY1", "PSIP1", "LUC7L3", "SRSF1", "SF1", "SRSF9", "SF3A3", "SF3A1", "YTHDC1", "CELF5", "PUF60", "SRSF10", "LUC7L", "SRSF6", "SNRPC", "LUC7L2")
1085	GOBP_REGULATION_OF_RNA_SPLICING	0.0013947	0.030309	-0.413926	-1.85679	0	137	c("PTBP3", "HNRNPU", "RBMX", "KHDRBS1", "HNRNPH1", "RBM12B", "SRSF2", "RBM12", "NCL", "HNRNPL", "PTBP1", "SRSF12", "U2AF2", "RAVER1", "SFSWAP", "TIA1", "PTBP2", "SRSF3", "RBM15B", "HNRNPA1", "RNPS1", "METTL4", "HNRNPH3", "CLK2", "CWC22", "RBM5", "ILDR1", "SRSF7", "HNRNPLL", "SF3B4", "RAVER2", "FUS", "DDX17", "DAZAP1", "SRSF1", "SF1", "TRA2B", "SRPK1", "RBM38", "SRSF9", "RBM39", "RPS13", "PRX", "H…
1086	GOBP_REGULATION_OF_ANIMAL_ORGAN_MORPHOGENESIS	0.0014881	0.030309	-0.436509	-1.85698	0	96	c("SAPCD2", "SOX9", "PTK7", "SMURF2", "DKK1", "FZD7", "FZD1", "SP6", "CTHRC1", "TACSTD2", "HOXB7", "VANGL2", "RYK", "SIX4", "PKHD1", "DVL3", "MED12", "MLLT3", "ROBO1", "BMPR1A", "STOX1", "TNFRSF11B", "BTBD7", "ABL1", "HGF", "VEGFA", "MKS1", "FZD2", "DVL2", "ROR2", "CELSR3", "GPC3", "CELSR1", "VANGL1", "BMP4", "RUNX2", "FZD6", "FRS2", "JHY", "PAX8", "NPHP3", "SIX1")
1087	GOBP_DNA_REPLICATION_SYNTHESIS_OF_RNA_PRIMER	0.00362319	0.0316495	-0.873081	-1.85773	1	6	c("POLA1", "PRIM2", "PRIM1", "POLA2")
1088	GOBP_RIBONUCLEOPROTEIN_COMPLEX_BIOGENESIS	0.0011919	0.030309	-0.366242	-1.85775	0	411	c("CPSF6", "CHD7", "NOP56", "COIL", "UTP18", "NOL11", "PRKDC", "SRSF12", "SFSWAP", "DHX9", "NLE1", "KHDC4", "PTBP2", "SNRPD1", "DKC1", "PRPF39", "RPSA", "UTP6", "DROSHA", "SART3", "RIOK1", "WDR75", "SF3A2", "RBM5", "NOP58", "TGS1", "RPL23A", "RAN", "FBL", "DDX52", "RPL5", "PRPF3", "NAT10", "AGO2", "SNRPB", "EXOSC2", "HEATR1", "ISY1", "TSC1", "NPM3", "UTP20", "PWP2", "BOP1", "DHX37", "NOL8", "BRIX…
1089	GOMF_METHYLATED_HISTONE_BINDING	0.0015674	0.030309	-0.464813	-1.85835	0	70	c("PHF19", "MTF2", "CBX1", "UHRF1", "CBX2", "NCAPG2", "L3MBTL1", "DPF2", "CBX3", "SUZ12", "ING5", "BPTF", "SPIN4", "NCAPD3", "MBTD1", "TRIM24", "CHD8", "TP53BP1", "CXXC1", "WDR5", "KMT2E", "CBX5", "CDYL", "SPIN1", "PHF2", "CBX8", "SPIN3")
1090	GOBP_NUCLEOBASE_CONTAINING_COMPOUND_TRANSPORT	0.00134409	0.030309	-0.394869	-1.85852	0	195	c("HNRNPA3", "CPSF6", "KHDRBS1", "HNRNPA1L2", "NUP210", "SLC29A2", "NUP205", "NCBP2", "NUP85", "KPNB1", "NUP62", "DHX9", "CKAP5", "NUP107", "SRSF3", "RBM15B", "HNRNPA1", "THOC1", "NUP188", "XPO5", "NUP37", "NUP43", "IGF2BP3", "PCID2", "RAN", "RAE1", "SLC25A24", "SRSF7", "IGF2BP2", "NUP160", "NDC1", "TPR", "TSC1", "CHTOP", "ALYREF", "POLDIP3", "NUP155", "KHSRP", "SSB", "THOC5", "NUP93", "SLC25A19"…
1091	GOBP_REGULATION_OF_DEOXYRIBONUCLEASE_ACTIVITY	0.00357143	0.0315405	-0.754499	-1.8602	1	10	c("DDX11", "PRKCD", "RPS3", "PCNA", "NPM1")
1092	GOBP_RIBOSOMAL_LARGE_SUBUNIT_BIOGENESIS	0.0015873	0.030309	-0.468275	-1.86065	0	69	c("NLE1", "RPL23A", "RPL5", "BOP1", "BRIX1", "GTPBP4", "NVL", "MRTO4", "WDR12", "ZNHIT6", "RPL7", "RPL14", "NPM1", "RPLP0", "RPL7A", "NIFK", "RPL6", "RPL10A", "RPL35A", "DDX18", "PES1", "RSL1D1", "NOP2", "FTSJ3", "RPL3", "ZNHIT3", "SURF6", "RRS1", "NOP53", "RPL11", "RPL35", "RPL38", "PAK1IP1", "RSL24D1", "SNU13", "RPL24", "NOL9", "NOC2L", "LTO1", "MAK16", "RPL10", "NSA2", "RRP15")
1093	GOBP_REGULATION_OF_CHROMOSOME_CONDENSATION	0.0036036	0.0315925	-0.777695	-1.86352	1	9	c("NCAPD2", "NCAPH", "SMC4", "NCAPG", "SMC2")
1094	GOBP_MRNA_EXPORT_FROM_NUCLEUS	0.0015949	0.030309	-0.487316	-1.86606	0	55	c("NCBP2", "NUP85", "NUP107", "SRSF3", "RBM15B", "THOC1", "PCID2", "RAE1", "NUP160", "TPR", "CHTOP", "ALYREF", "POLDIP3", "NUP155", "THOC5", "NUP93", "DDX39B", "POLR2D", "THOC2", "SMG5", "AKAP8L", "HNRNPA2B1", "NXT1", "AGFG1", "NUP214", "YTHDC1", "ZC3H11A", "THOC6", "HHEX", "NCBP1", "DDX39A", "NUP133", "THOC7", "SARNP", "SMG1", "SETD2", "NXF1", "UPF2", "MCM3AP", "PABPN1", "SMG7")
1095	GOMF_SEMAPHORIN_RECEPTOR_BINDING	0.00166667	0.030309	-0.608225	-1.86639	0	21	c("SH3BP1", "SEMA3A", "SEMA6A", "SEMA5B", "PLXNB1", "SEMA4A", "SEMA3C", "SEMA4C", "SEMA4D", "SEMA3D", "SEMA4F", "SEMA5A", "SEMA4B")
1096	GOBP_NEGATIVE_REGULATION_OF_DOUBLE_STRAND_BREAK_REPAIR_VIA_HOMOLOGOUS_RECOMBINATION	0.00329489	0.0310995	-0.631693	-1.86823	1	18	c("PARPBP", "POLQ", "RMI2", "FANCB", "SMCHD1", "TP53BP1", "MAGEF1", "CGAS", "RADX", "RIF1", "RECQL5", "UBQLN4")
1097	GOBP_REGULATION_OF_DNA_DEPENDENT_DNA_REPLICATION_INITIATION	0.00177936	0.030309	-0.800604	-1.86848	0	8	c("TICRR", "CDT1", "CDK2", "CIZ1", "KAT7", "WRNIP1", "GMNN")
1098	GOBP_DNA_METHYLATION_OR_DEMETHYLATION	0.00154321	0.030309	-0.462985	-1.86865	0	72	c("BEND3", "EZH2", "DNMT3B", "HELLS", "PIWIL4", "TET1", "DNMT1", "DNMT3A", "MIS18A", "TET3", "EHMT2", "BRCA1", "TRIM28", "BAZ2A", "METTL4", "TDG", "KMT2A", "APEX1", "NIBAN2", "PPM1D", "KMT2E", "ZDBF2", "MYC", "EHMT1", "APOBEC3D", "TDRKH", "APOBEC3B", "APOBEC3F", "RLF")
1099	GOMF_CYTOSKELETAL_MOTOR_ACTIVITY	0.00149477	0.030309	-0.449983	-1.86953	0	83	c("KIF18B", "KIF11", "KIF2C", "KIF23", "KIFC1", "KIF15", "KIF18A", "KIF20B", "KIF4A", "KIF20A", "CENPE", "KIF12", "KIF14", "MYO19", "KIF3C", "KIF24", "MYO5C", "KIF2A", "DNAL4", "DNAH14")
1100	GOCC_CILIARY_TRANSITION_FIBER	0.0036036	0.0315925	-0.780452	-1.87013	1	9	c("CENPF", "CEP164", "CEP89", "FBF1", "ODF2", "DZIP1", "NIN", "CEP83", "SCLT1")
1101	GOBP_POSITIVE_REGULATION_OF_TRANSCRIPTION_BY_RNA_POLYMERASE_I	0.00166667	0.030309	-0.609467	-1.8702	0	21	c("DDX11", "NCL", "NOL11", "WDR75", "SMARCB1", "SMARCA4", "HEATR1", "UBTF")
1102	GOMF_GALACTOSYLTRANSFERASE_ACTIVITY	0.00327332	0.0310995	-0.58217	-1.87119	1	24	c("B3GALT2", "B4GALT5", "B3GALNT1", "B4GALT4", "COLGALT1", "B3GNT7", "B4GALT3", "B3GNT3", "B3GNT8", "B3GNT5", "B4GALT2", "COLGALT2", "C1GALT1")
1103	GOBP_NEGATIVE_REGULATION_OF_MRNA_METABOLIC_PROCESS	0.00154799	0.030309	-0.45873	-1.87347	0	79	c("HNRNPU", "RBMX", "PTBP1", "SRSF12", "TRAF5", "U2AF2", "SFSWAP", "DHX9", "PABPC1", "TRAF2", "RNPS1", "HNRNPA0", "IKBKE", "BARD1", "SRSF7", "HNRNPC", "EIF4ENIF1", "E2F1", "LARP4B", "DHX34", "FUS", "HNRNPD", "YBX3", "SRSF9", "IGF2BP1", "HNRNPK", "SYNCRIP", "YBX1", "HNRNPA2B1", "TAF15", "PCBP4", "TENT5B", "RBM10", "SUPT5H", "NELFE")
1104	GOBP_CYTOKINETIC_PROCESS	0.0032	0.0310995	-0.52419	-1.87431	1	39	c("CEP55", "RACGAP1", "ANLN", "ECT2", "KIF20B", "KIF20A", "AURKB", "NUP62", "CHMP4C", "MITD1", "CHMP3")
1105	GOBP_CELL_CYCLE_DNA_REPLICATION_INITIATION	0.00181488	0.030309	-0.923528	-1.87453	0	5	c("MCM3", "POLA1", "MCM4", "MCM2", "GINS3")
1106	GOMF_FOUR_WAY_JUNCTION_DNA_BINDING	0.00328947	0.0310995	-0.645234	-1.87473	1	17	c("HMGB2", "XRCC3", "MSH2", "XRCC2", "BLM", "RAD51D", "ABL1", "FANCM", "WRN", "RAD51C", "MSH6")
1107	GOBP_DOSAGE_COMPENSATION	0.00328947	0.0310995	-0.645575	-1.87572	1	17	c("HNRNPU", "JARID2", "RBM15B", "BRCA1", "SUZ12", "SMCHD1", "PCGF3", "METTL3", "CDYL", "YTHDC1", "EXOSC10")
1108	GOBP_CENP_A_CONTAINING_CHROMATIN_ORGANIZATION	0.00352113	0.031413	-0.838803	-1.87608	1	7	c("HJURP", "OIP5", "NASP", "MIS18A", "CENPW", "ITGB3BP")
1109	GOCC_NUCLEAR_BODY	0.00110988	0.030309	-0.357114	-1.87624	0	750	c("KIF18B", "DBF4", "SGO2", "FANCD2", "CPSF6", "OIP5", "HNRNPU", "TONSL", "ECT2", "CLIC3", "SFPQ", "CDT1", "MKI67", "RMI2", "RAD51", "ZWINT", "ZNF202", "SMC4", "SRSF2", "SMURF2", "HINFP", "COIL", "SRRT", "INCENP", "TCERG1", "MDC1", "ZNF300", "EHMT2", "SRSF12", "NCAPG2", "FNBP4", "DCLRE1B", "U2AF2", "ZNF473", "DHX9", "BLM", "SNRNP40", "SRSF3", "RFWD3", "RBM15B", "CDK2", "BRCA1", "S100PBP", "RNPS1"…
1110	GOBP_G2_MI_TRANSITION_OF_MEIOTIC_CELL_CYCLE	0.00181488	0.030309	-0.924424	-1.87635	0	5	c("NDC80", "CCNB2", "CDC25A", "CDC25C", "CDC25B")
1111	GOMF_HISTONE_KINASE_ACTIVITY	0.00332226	0.0310995	-0.656728	-1.8785	1	16	c("CHEK1", "CDK1", "AURKB", "HASPIN", "CDK2", "VRK1", "PKN1")
1112	GOBP_POSITIVE_REGULATION_OF_CELL_CYCLE_CHECKPOINT	0.00345423	0.0311872	-0.730753	-1.87931	1	11	c("XRCC3", "NDC80", "MAD2L1", "PCID2", "TPR")
1113	GOCC_MIDBODY	0.00134771	0.030309	-0.401385	-1.88059	0	190	c("RCC2", "CDCA8", "CEP55", "KIF23", "CENPF", "RACGAP1", "PRC1", "DDX11", "PLK1", "ANLN", "HNRNPU", "ECT2", "KIF20B", "MTCL1", "CIT", "NEK2", "PSRC1", "KIF4A", "KIF20A", "CDK1", "CENPE", "BIRC5", "KIF14", "AURKB", "INCENP", "NUP62", "ASPM", "PPP1CC", "SHCBP1", "EML4", "SLC2A1", "RAN", "SEPTIN2", "CNTRL", "CHMP4C", "NAT10", "CAPG", "KATNA1", "PKN1", "AGBL5", "MITD1", "CHMP3", "SPAG5", "GNL3", "RAP…
1114	GOCC_BRCA1_C_COMPLEX	0.00362319	0.0316495	-0.884952	-1.88299	1	6	c("BRCA1", "MRE11", "RBBP8", "BARD1")
1115	GOBP_POSITIVE_REGULATION_OF_MITOTIC_CELL_CYCLE	0.00145985	0.030309	-0.435727	-1.88416	0	112	c("RCC2", "UBE2C", "DBF4B", "CDCA5", "DLGAP5", "CDC25A", "STIL", "FBXO5", "CDT1", "CCNB1", "MTBP", "CDK1", "SPHK1", "SASS6", "CDC6", "CDK4", "CDC7", "ESPL1", "MTA3", "RRM2", "DTL", "PLCB1", "CDC25C", "CDC25B", "TFDP1", "CENPJ", "LSM11", "BRCA2", "SIN3A", "APEX1", "ANAPC7", "RPS6KB1", "ADAM17", "RRM1", "STOX1", "CDC27", "ABL1", "KMT2E", "HSF1")
1116	GOBP_MEIOTIC_CHROMOSOME_SEPARATION	0.00328947	0.0310995	-0.648533	-1.88431	1	17	c("NCAPH", "TOP2A", "TTK", "EME1", "ESPL1", "NCAPH2", "TOP2B", "MUS81", "FANCM", "RMI1")
1117	GOBP_POSITIVE_REGULATION_OF_MITOTIC_CELL_CYCLE_SPINDLE_ASSEMBLY_CHECKPOINT	0.00177936	0.030309	-0.807648	-1.88492	0	8	c("XRCC3", "NDC80", "MAD2L1", "PCID2", "TPR")
1118	GOBP_ANAPHASE_PROMOTING_COMPLEX_DEPENDENT_CATABOLIC_PROCESS	0.00337268	0.0310995	-0.673963	-1.8873	1	15	c("UBE2C", "CDC20", "PLK1", "CDK2", "ANAPC1", "UBE2S", "ANAPC7", "CDC27")
1119	GOBP_POSITIVE_REGULATION_OF_TRANSCRIPTION_OF_NUCLEOLAR_LARGE_RRNA_BY_RNA_POLYMERASE_I	0.0036036	0.0315925	-0.787695	-1.88748	1	9	c("DDX11", "NCL", "NOL11", "SMARCB1", "SMARCA4")
1120	GOBP_HISTONE_H3_K27_METHYLATION	0.00340716	0.0310995	-0.703965	-1.88767	1	13	c("BEND3", "EZH2", "PHF19", "MTF2", "EHMT2")
1121	GOBP_RESPONSE_TO_INTERLEUKIN_17	0.00177936	0.030309	-0.809108	-1.88833	0	8	c("TRAF5", "TRAF2", "IKBKE", "NOTCH1", "TRIM32")
1122	GOMF_RNA_BINDING	0.00102987	0.030309	-0.351193	-1.88887	0	1520	c("ILF3", "RCC2", "HMGB2", "EZH2", "MEX3A", "PIWIL4", "SOX4", "PRPF38A", "HNRNPA3", "C2orf15", "CPSF6", "NUSAP1", "TOP2A", "DDX11", "PTBP3", "HDAC2", "ZNF207", "HNRNPU", "SLFN13", "UNK", "SFPQ", "GRB7", "NAP1L1", "RAD51AP1", "MTCL1", "RBMX", "MKI67", "KHDRBS1", "CSNK1E", "EPPK1", "U2SURP", "HNRNPA1L2", "DNMT1", "UBAP2", "TYMS", "NCOA5", "SPATS2", "HNRNPH1", "DDX12P", "RBM12B", "ZCCHC3", "SOX9", "…
1123	GOBP_HISTONE_H3_K14_ACETYLATION	0.0033557	0.0310995	-0.60814	-1.89065	1	22	c("YEATS2", "BRPF1", "KAT2A", "ING5", "DR1", "KMT2A", "BRD1", "KAT7", "TADA2A", "WDR5")
1124	GOBP_SPINDLE_LOCALIZATION	0.0015873	0.030309	-0.514851	-1.89151	0	45	c("SAPCD2", "GPSM2", "NUSAP1", "NDC80", "PLK1", "MAD2L1", "SPDL1", "CENPA", "KPNB1", "ESPL1", "ASPM")
1125	GOBP_HOMOLOGOUS_CHROMOSOME_PAIRING_AT_MEIOSIS	0.00162602	0.030309	-0.577687	-1.89176	0	26	c("TRIP13", "FANCD2", "P3H4", "CCNE2", "EHMT2", "MSH5", "MRE11", "RAD21", "NDC1", "CCNE1", "BRIP1", "SIRT7", "REC8", "PSMC3IP", "SUN1", "MLH3", "MEIOC")
1126	GOCC_NUCLEAR_PORE	0.00149701	0.030309	-0.452266	-1.89281	0	85	c("MAD2L1", "NUP210", "NUP205", "NUP85", "KPNB1", "NUP62", "NUP107", "IPO5", "NUP188", "NUP37", "NUP43", "PCID2", "RAN", "RAE1", "RANBP1", "CHMP4C", "NUP160", "NDC1", "RANGAP1", "TPR", "NUP155", "IPO7", "NUP93", "CHMP3", "BICD2", "POM121C", "SEH1L", "NUP35", "RGPD6", "RGPD4", "NXT1", "AGFG1", "XPO7", "NUP214", "POM121", "NUP153", "NUP62CL", "RGPD5", "NUP133", "MX2", "NPIPA1")
1127	GOBP_POSITIVE_REGULATION_OF_CANONICAL_WNT_SIGNALING_PATHWAY	0.00148148	0.030309	-0.448966	-1.89789	0	90	c("SOX4", "CSNK1E", "PTK7", "SMURF2", "WNK2", "JRK", "LYPD6", "NLE1", "ASPM", "TGFB1", "SMAD3", "CSNK1G1", "SRC", "RNF220", "UBR5", "TBL1XR1", "RPS12", "CSNK1D", "RUVBL1", "GID8", "LRRK1", "JUP", "BAMBI", "NRARP", "TTC21B", "YAP1", "ROR2", "GPC3", "CSNK1G2", "WNK1")
1128	GOBP_REGULATION_OF_MEIOTIC_NUCLEAR_DIVISION	0.00336134	0.0310995	-0.626633	-1.89841	1	20	c("TRIP13", "CDC20", "FBXO5", "RAD51AP1", "FBXO43", "PLCB1", "RAD1", "LIF")
1129	GOCC_PROCENTRIOLE_REPLICATION_COMPLEX	0.00181159	0.030309	-0.892421	-1.89888	0	6	c("PLK4", "STIL", "SASS6", "CEP152", "CENPJ", "CEP192")
1130	GOBP_POSITIVE_REGULATION_OF_NUCLEASE_ACTIVITY	0.00176056	0.030309	-0.850269	-1.90172	0	7	c("HMGB2", "DDX11", "PRKCD", "RPS3", "PCNA")
1131	GOBP_REGULATION_OF_CENTRIOLE_REPLICATION	0.00166667	0.030309	-0.620368	-1.90365	0	21	c("PLK4", "STIL", "SASS6", "NUP62", "CEP295", "BRCA1", "KAT2A", "RBM14", "CENPJ", "NPM1", "ALMS1", "TRIM37", "SPICE1", "CDK5RAP2")
1132	GOBP_CELL_DIFFERENTIATION_INVOLVED_IN_EMBRYONIC_PLACENTA_DEVELOPMENT	0.00166667	0.030309	-0.621188	-1.90617	0	21	c("KRT19", "PLK4", "SPINT2", "E2F7", "E2F8", "ST14", "MDFI", "LIF", "FZD5", "STK4")
1133	GOBP_NEGATIVE_REGULATION_OF_CELL_CYCLE_G2_M_PHASE_TRANSITION	0.0015674	0.030309	-0.492596	-1.90636	0	57	c("TICRR", "PLK1", "CHEK1", "CDK1", "ORC1", "CLSPN", "CDC6", "AURKB", "BLM", "BRCA1", "TOPBP1", "MRE11", "RAD21", "DTL", "CHMP4C", "DONSON", "BRSK1")
1134	GOCC_NUCLEAR_UBIQUITIN_LIGASE_COMPLEX	0.00159236	0.030309	-0.521782	-1.90642	0	43	c("UBE2C", "CDC20", "BUB1B", "RAD51", "CBX2", "BRCA1", "BARD1", "BCOR", "ANAPC1", "UBE2S", "BRCA2", "PCGF2", "PCGF3", "ANAPC7", "PHC1", "RNF2", "CDC27")
1135	GOMF_KINETOCHORE_BINDING	0.00181159	0.030309	-0.896087	-1.90668	0	6	c("SPDL1", "TTK", "CENPH", "CENPE")
1136	GOBP_POSITIVE_REGULATION_OF_CHROMOSOME_CONDENSATION	0.00181488	0.030309	-0.939801	-1.90756	0	5	c("NCAPD2", "NCAPH", "SMC4", "NCAPG", "SMC2")
1137	GOCC_U2_SNRNP	0.00166667	0.030309	-0.622118	-1.90902	0	21	c("SNRPD1", "SF3A2", "SNRPN", "SNRPB", "PHF5A", "SF3B1", "SF3A3", "SF3B3", "SNRPB2", "SF3A1", "SNRPA1", "SF3B2", "SNRPG", "SNRPE", "SNRPD2")
1138	GOBP_ALTERNATIVE_MRNA_SPLICING_VIA_SPLICEOSOME	0.00155521	0.030309	-0.48206	-1.91066	0	66	c("HNRNPU", "SFPQ", "RBMX", "KHDRBS1", "SRSF2", "HNRNPL", "PTBP1", "SRSF12", "RAVER1", "SFSWAP", "DHX9", "TIA1", "KDM1A", "RBM15B", "HNRNPA1", "RNPS1", "RBM5", "RBM17", "HNRNPM", "RAVER2", "DDX17", "SRSF1", "TRA2B", "SRSF9", "WTAP", "FXR1", "RBM4", "YTHDC1", "RBM25", "RBM10", "CELF5", "RBM8A")
1139	GOCC_TRANSCRIPTION_REPRESSOR_COMPLEX	0.00155521	0.030309	-0.482685	-1.91313	0	66	c("LIN9", "DEPDC1", "HDAC1", "RBBP8", "PHF12", "TFAP4", "DR1", "SP1", "MXD1", "MDM4", "HDAC4", "TBL1XR1", "SP3", "SIN3A", "CTBP2", "GFI1", "CORO2A", "CBX5", "PRDM10", "GMNN", "PRDM16", "MYC", "DDX20", "NCOR2", "BIN1", "HDGF", "ZNF224", "FOXO3", "RCOR1", "ZNF350", "RELB", "AKIRIN2", "MEN1")
1140	GOBP_POSITIVE_REGULATION_OF_TELOMERASE_ACTIVITY	0.00160514	0.030309	-0.553087	-1.9142	0	32	c("NEK2", "AURKB", "PKIB", "DKC1", "CCT2", "NVL", "MAPKAPK5", "ACD", "MAP3K4", "MAPK1", "MYC", "PTGES3", "XRCC5", "CCT4", "MAPK3")
1141	GOBP_CELL_CYCLE_G1_S_PHASE_TRANSITION	0.00132626	0.030309	-0.403011	-1.91436	0	209	c("EZH2", "GTSE1", "DBF4", "CASP2", "CCNA2", "CDC25A", "STIL", "KHDRBS1", "MTBP", "MUC1", "USP37", "SASS6", "KIF14", "CDC6", "HINFP", "CDK4", "NASP", "PRKDC", "CCNE2", "CDKN3", "CDC7", "CDKN2A", "RFWD3", "CDK2", "RBL1", "E2F6", "E2F7", "RRM2", "RBBP8", "CTDSPL", "PLCB1", "E2F1", "TFDP1", "E2F3", "BCAT1", "CENPJ", "MLF1", "LSM11", "CDKN2C", "WEE1", "STXBP4", "SKP2", "ACVR1", "CCNE1", "RCC1", "IQGA…
1142	GOBP_RNA_DEPENDENT_DNA_BIOSYNTHETIC_PROCESS	0.00157233	0.030309	-0.482591	-1.91486	0	68	c("HNRNPU", "PIF1", "NEK2", "AURKB", "PKIB", "HNRNPA1", "DKC1", "MRE11", "CCT2", "HNRNPC", "NAT10", "SRC", "CCT5", "MAPKAPK5", "GNL3L", "SMG5", "ACD", "CCT6A", "MAP3K4", "CCT8", "MAPK1", "EXOSC10", "PTGES3", "TEP1", "DCP2", "XRCC5", "ATM", "RFC1", "CCT3", "CCT4", "MAPK3", "CCT7", "TELO2")
1143	GOCC_CYCLIN_DEPENDENT_PROTEIN_KINASE_HOLOENZYME_COMPLEX	0.0015873	0.030309	-0.521501	-1.91594	0	45	c("CCNB2", "CCNA2", "CCNF", "CCNB1", "CDK1", "CKS2", "CDK4", "CCNE2", "CDK2", "CDK5R1", "CCNK", "PCNA", "CCNE1", "CCNJL")
1144	GOCC_FLEMMING_BODY	0.00160514	0.030309	-0.554624	-1.91952	0	32	c("CEP55", "KIF23", "RACGAP1", "KIF14", "NUP62", "RAN", "CNTRL", "CHMP4C", "CAPG", "CCDC66", "EXOC6")
1145	GOBP_POSITIVE_REGULATION_OF_RNA_EXPORT_FROM_NUCLEUS	0.00181488	0.030309	-0.946254	-1.92066	0	5	c("CPSF6", "KHDRBS1", "NCBP2", "DHX9")
1146	GOCC_MICROTUBULE	0.00120627	0.030309	-0.380721	-1.92251	0	371	c("KIF18B", "KIF11", "RCC2", "KLC3", "GTSE1", "KIF2C", "KIF23", "KIFC1", "KIF15", "TPX2", "KNTC1", "RACGAP1", "KIF18A", "NUSAP1", "PRC1", "PLK1", "ZNF207", "SKA3", "CSPP1", "HNRNPU", "KIF20B", "SKA1", "STMN1", "NEK2", "PSRC1", "KIF4A", "KIF20A", "CDK1", "CENPE", "NDRG1", "BIRC5", "KIF12", "KIF14", "TUBD1", "ARHGEF2", "AURKB", "DCDC2", "REEP2", "INCENP", "KIF3C", "CEP295", "MAPRE1", "KIF24", "ASPM…
1147	GOBP_MICROTUBULE_DEPOLYMERIZATION	0.0016	0.030309	-0.533643	-1.92315	0	40	c("KIF18B", "KIF2C", "TPX2", "KIF18A", "STMN1", "KIF14", "ARHGEF2", "KIF24", "CKAP5", "KIF2A", "STMN3", "MAP1S", "CKAP2", "CAMSAP1")
1148	GOBP_DNA_METHYLATION	0.00160256	0.030309	-0.508209	-1.9234	0	52	c("BEND3", "EZH2", "DNMT3B", "HELLS", "PIWIL4", "DNMT1", "DNMT3A", "MIS18A", "TET3", "EHMT2", "BRCA1", "TRIM28", "BAZ2A", "METTL4")
1149	GOMF_DAMAGED_DNA_BINDING	0.0015625	0.030309	-0.485066	-1.92451	0	67	c("HMGB2", "RECQL4", "FANCG", "POLD1", "POLQ", "MSH2", "AUNIP", "DCLRE1B", "BLM", "BRCA1", "DCLRE1C", "FEN1", "TDG", "RBBP8", "RPS3", "NEIL3", "RAD1", "MUTYH", "PCNA", "TP53BP1", "ERCC3", "APEX1")
1150	GOBP_REGULATION_OF_MRNA_METABOLIC_PROCESS	0.00129199	0.030309	-0.396556	-1.92509	0	257	c("CPSF6", "HNRNPU", "RBMX", "KHDRBS1", "PRKCD", "SRSF2", "NCBP2", "NCL", "CNOT6", "HNRNPL", "PTBP1", "SRSF12", "TRAF5", "U2AF2", "RAVER1", "SFSWAP", "DHX9", "TIA1", "SRSF3", "RBM15B", "HNRNPA1", "PABPC1", "MEX3D", "TRAF2", "RNPS1", "HNRNPA0", "IKBKE", "PABPC4", "CWC22", "RBM5", "PCID2", "BARD1", "SRSF7", "HNRNPM", "HNRNPC", "EIF4ENIF1", "AGO2", "EXOSC2", "CNOT3", "E2F1", "LARP4B", "DHX34", "CASC…
1151	GOBP_AXONEME_ASSEMBLY	0.00163132	0.030309	-0.551346	-1.92737	0	36	c("FOXJ1", "SPEF2", "CEP131", "CCDC40", "NEURL1", "CCDC103", "ZMYND10", "CFAP44", "TTC26", "LRRC49", "DNAAF5", "SPAG1", "TTLL1", "CC2D2A", "RSPH1", "TTLL3", "DNAH17", "JHY", "SPAG16")
1152	GOMF_EXODEOXYRIBONUCLEASE_ACTIVITY	0.00167785	0.030309	-0.620141	-1.92796	0	22	c("POLD1", "DCLRE1B", "EXO1", "DCLRE1C", "FEN1", "MRE11", "MGME1", "RAD1", "EXO5", "RAD9A", "APEX1", "PLD4")
1153	GOMF_ATP_HYDROLYSIS_ACTIVITY	0.00124688	0.030309	-0.392481	-1.93011	0	290	c("KIF18B", "KIF2C", "KIF23", "KIFC1", "TRIP13", "KIF15", "RAD54L", "KIF18A", "ATAD5", "RECQL4", "MCM7", "DDX11", "MCM3", "PIF1", "MCM4", "KIF20B", "ERCC6L", "MCM6", "MCM2", "CHD7", "KIF20A", "MSH2", "KIF12", "SMC4", "ORC1", "MCM5", "DDX12P", "KIF14", "MCM8", "RFC4", "CHTF18", "MYO19", "KIF3C", "DNA2", "ATAD2", "DHX9", "BLM", "ACIN1", "SMARCA4", "KIF2A", "SMC2", "SMCHD1", "CCT2", "DDX52", "DHX34"…
1154	GOCC_NURD_COMPLEX	0.00340716	0.0310995	-0.720198	-1.93119	1	13	c("HDAC2", "CSNK2A1", "MTA3", "HDAC1", "CHD4", "CHD3", "GATAD2B", "MTA1", "RBBP4")
1155	GOBP_ESTABLISHMENT_OF_TISSUE_POLARITY	0.00154083	0.030309	-0.491837	-1.93147	0	62	c("SAPCD2", "PTK7", "SMURF2", "DKK1", "FZD7", "FZD1", "DLG3", "CTHRC1", "VANGL2", "RYK", "BRSK1", "PKHD1", "DVL3", "MED12", "MLLT3", "NPHP1", "RPGRIP1L", "ABL1", "MKS1", "FZD2", "DVL2", "ROR2", "CELSR3", "GPC3", "CELSR1", "VANGL1")
1156	GOMF_TUBULIN_BINDING	0.00124688	0.030309	-0.389786	-1.93391	0	316	c("KIF18B", "KIF11", "RCC2", "KLC3", "GTSE1", "KIF2C", "KIF23", "KIFC1", "KIF15", "CENPF", "TPX2", "RACGAP1", "KIF18A", "NUSAP1", "PRC1", "PLK1", "ZNF207", "DLGAP5", "KIF20B", "MTCL1", "SKA1", "STMN1", "PSRC1", "KIF4A", "KIF20A", "CENPE", "NDRG1", "BIRC5", "KIF12", "KIF14", "ARHGEF2", "STRBP", "REEP2", "KIF3C", "CEP295", "MAPRE1", "KIF24", "CKAP5", "RAD51D", "GIT1", "BRCA1", "CDK5R1", "HAUS6", "C…
1157	GOBP_KIDNEY_MORPHOGENESIS	0.00155521	0.030309	-0.487931	-1.93393	0	66	c("FOXJ1", "FRAS1", "SOX4", "SOX9", "ASXL1", "NPNT", "HNF1B", "PRKX", "TACSTD2", "HOXB7", "LIF", "SIX4", "WWTR1", "PTCH1", "LAMA5", "GCNT1", "GCNT3", "LZTS2", "VEGFA", "KIF26B", "GPC3", "MYC", "BMP4", "SMAD4", "GCNT4", "PAX8", "NPHP3", "SIX1")
1158	GOBP_MICROTUBULE_BUNDLE_FORMATION	0.00154321	0.030309	-0.49093	-1.93399	0	64	c("FOXJ1", "PRC1", "PLK1", "ZNF207", "MTCL1", "PSRC1", "KIF20A", "SPEF2", "CEP131", "MAPRE1", "CCDC40", "NEURL1", "CCDC103", "ZMYND10", "MAP1S", "CFAP44", "TTC26", "LRRC49", "CCDC66", "DNAAF5", "SPAG1", "TRIM46", "TTLL1", "CDK5RAP2", "CC2D2A", "RSPH1", "TTLL3", "DNAH17", "JHY", "SPAG16", "NUMA1")
1159	GOBP_POSITIVE_REGULATION_OF_HISTONE_H3_K4_METHYLATION	0.00327869	0.0310995	-0.59809	-1.93961	1	25	c("DNMT3B", "MYB", "DNMT1", "KANSL2", "HCFC1", "BRCA1", "KANSL1", "NELFA", "KMT2A", "PAXIP1", "WDR5", "MCRS1", "KMT2E", "OGT", "SMAD4", "NELFE")
1160	GOBP_MEIOTIC_CHROMOSOME_CONDENSATION	0.00181159	0.030309	-0.911661	-1.93982	0	6	c("NCAPD2", "NCAPH", "SMC4", "SMC2", "NCAPH2", "NCAPD3")
1161	GOBP_REGULATION_OF_TELOMERE_MAINTENANCE_VIA_TELOMERE_LENGTHENING	0.0015528	0.030309	-0.499568	-1.94018	0	59	c("HNRNPU", "PIF1", "NEK2", "AURKB", "PKIB", "HNRNPA1", "DKC1", "CCT2", "HNRNPC", "NAT10", "SRC", "CCT5", "MAPKAPK5", "GNL3L", "SMG5", "ACD", "CCT6A", "MAP3K4", "CCT8", "MAPK1", "HNRNPA2B1", "EXOSC10", "DCP2", "XRCC5", "ATM", "CCT3", "CCT4", "MAPK3", "CCT7")
1162	GOBP_MICROTUBULE_POLYMERIZATION_OR_DEPOLYMERIZATION	0.00146843	0.030309	-0.450541	-1.94033	0	110	c("KIF18B", "KIF2C", "TPX2", "KIF18A", "ZNF207", "SKA3", "FBXO5", "SKA1", "STMN1", "PSRC1", "KIF14", "ARHGEF2", "MZT1", "MAPRE1", "KIF24", "CKAP5", "GIT1", "CDK5R1", "RPS3", "KIF2A", "INPP5J", "CENPJ", "STMN3", "SKA2", "MAP1S", "NDE1", "CEP192", "CSNK1D", "CKAP2", "CAMSAP1", "HAUS2", "TUBG1", "ARL2", "PAK1", "ABL1", "CCSAP", "NIN")
1163	GOBP_MEIOTIC_CELL_CYCLE_PHASE_TRANSITION	0.00176056	0.030309	-0.868004	-1.94139	0	7	c("NDC80", "CCNB2", "CDC25A", "TTK", "CDC25C", "CDC25B")
1164	GOCC_U1_SNRNP	0.00336134	0.0310995	-0.641718	-1.94411	1	20	c("SNRPD1", "PRPF39", "SNRPN", "SNRPB", "LUC7L3", "PRPF40A", "PRPF40B", "SNRPB2", "SNRPA", "SNRPG", "SNRNP70", "SNRPF", "SNRPE", "SNRPD2", "LUC7L", "SNRPC", "SNRPD3", "SNRPGP15", "LUC7L2")
1165	GOMF_MICROTUBULE_BINDING	0.00129199	0.030309	-0.403651	-1.94501	0	233	c("KIF18B", "KIF11", "RCC2", "KLC3", "GTSE1", "KIF2C", "KIF23", "KIFC1", "KIF15", "CENPF", "TPX2", "RACGAP1", "KIF18A", "NUSAP1", "PRC1", "PLK1", "ZNF207", "DLGAP5", "KIF20B", "MTCL1", "SKA1", "PSRC1", "KIF4A", "KIF20A", "CENPE", "NDRG1", "BIRC5", "KIF12", "KIF14", "ARHGEF2", "STRBP", "REEP2", "KIF3C", "CEP295", "MAPRE1", "KIF24", "CKAP5", "HAUS6", "CCDC88C", "EML4", "RPS3", "KIF2A", "RAE1", "S10…
1166	GOBP_POSITIVE_REGULATION_OF_TELOMERE_MAINTENANCE	0.0015949	0.030309	-0.516543	-1.94591	0	50	c("NEK2", "AURKB", "PKIB", "HNRNPA1", "DKC1", "MRE11", "CCT2", "CCT5", "MAPKAPK5", "HNRNPD", "GNL3", "ACD", "CCT6A", "MAP3K4", "CCT8", "MAPK1", "HNRNPA2B1", "NABP2", "XRCC5", "ATM", "CCT3", "CCT4", "MAPK3", "CCT7")
1167	GOCC_SITE_OF_DNA_DAMAGE	0.0014771	0.030309	-0.460465	-1.94647	0	91	c("CBX1", "RAD51", "TRAIP", "AUNIP", "RFWD3", "WDR76", "CBX3", "ESCO2", "MRE11", "RBBP8", "SMCHD1", "CYREN", "TIMELESS", "KAT7", "RNF138", "TP53BP1", "SMC5", "SLFN11", "CGAS", "SLF1", "RAD18", "PARP2", "CBX5", "SLF2", "INTS3", "RIF1", "NABP2", "NHEJ1", "INIP", "SIRT7", "ARPC2", "ACTR3", "SMARCAL1", "XRCC5", "UBQLN4", "ERCC6", "SMC6", "RNF169", "RNF8", "PRPF19", "XRCC4", "ARPC4", "RPA2", "PAXX", "…
1168	GOBP_NON_CANONICAL_WNT_SIGNALING_PATHWAY	0.0015625	0.030309	-0.49862	-1.94877	0	61	c("CSNK1E", "PTK7", "SMURF2", "DKK1", "FZD7", "FZD1", "CCDC88C", "IFT80", "CTHRC1", "VANGL2", "RYK", "DVL3", "MED12", "CSNK1D", "FZD5", "MLLT3", "ABL1", "MKS1", "FZD2", "DVL2", "ROR2", "CELSR3", "GPC3", "CELSR1", "VANGL1", "FZD6")
1169	GOBP_MITOTIC_G2_M_TRANSITION_CHECKPOINT	0.0015873	0.030309	-0.530704	-1.94975	0	45	c("TICRR", "PLK1", "CHEK1", "CDK1", "ORC1", "CLSPN", "CDC6", "BLM", "BRCA1", "TOPBP1", "MRE11", "DTL", "DONSON", "BRSK1", "ZNF830", "UIMC1", "ABRAXAS1", "INTS3", "NABP2", "INIP", "NOP53", "ATM", "CHFR")
1170	GOBP_REGULATION_OF_MEIOTIC_CELL_CYCLE	0.0016129	0.030309	-0.559937	-1.95689	0	34	c("TRIP13", "CDC20", "CDC25A", "FBXO5", "RAD51AP1", "TTK", "FBXO43", "ASPM", "PLCB1", "RAD1", "CDC25C", "CDC25B", "LIF")
1171	GOBP_REGULATION_OF_CHROMATIN_ASSEMBLY_OR_DISASSEMBLY	0.00160514	0.030309	-0.565583	-1.95745	0	32	c("TET1", "DNMT1", "KDM1A", "CDK2", "TRIM28", "SETDB1", "TLK2", "ZNF445", "TPR", "MORC2", "MAP1S", "SIN3A", "SAMD1", "TASOR", "PPHLN1", "PHF2", "ZNF304")
1172	GOBP_POSITIVE_REGULATION_OF_ISOTYPE_SWITCHING	0.00163934	0.030309	-0.606037	-1.96539	0	25	c("ATAD5", "MSH2", "NSD2", "TGFB1", "TNFSF4", "PAXIP1", "TP53BP1", "CLCF1", "EXOSC3", "KMT5C", "RIF1")
1173	GOBP_PEPTIDYL_LYSINE_ACETYLATION	0.00134953	0.030309	-0.426916	-1.97238	0	173	c("BEND3", "SOX4", "HDAC2", "SET", "NFYA", "CHEK1", "YEATS2", "ACTL6A", "MUC1", "KANSL2", "PYGO2", "BRPF1", "ATXN7L3", "HCFC1", "NAA40", "BRCA1", "KAT2A", "KANSL1", "SMARCB1", "ING5", "SUPT3H", "TAF4", "VPS72", "ATAT1", "POLE3", "MSL1", "DR1", "KMT2A", "LIF", "PAXIP1", "TAF6", "BRCA2", "SETD5", "ESCO1", "BRD1", "KAT7", "PCGF2", "MED24", "EP400", "MBTD1", "JADE2", "MLLT3", "SIN3A", "TRRAP", "RUVBL…
1174	GOBP_POSITIVE_REGULATION_OF_DNA_REPLICATION	0.00165017	0.030309	-0.564671	-1.97316	0	37	c("DBF4B", "DBF4", "ATAD5", "CDT1", "CDK1", "CDC7", "DNA2", "DHX9", "CDK2", "CIZ1", "E2F7", "E2F8", "KAT7", "PCNA")
1175	GOMF_POLY_A_BINDING	0.0033389	0.0310995	-0.655029	-1.97329	1	19	c("HNRNPU", "KHDRBS1", "PABPC1L", "TIA1", "PABPC1", "PABPC4", "PABPC3", "PAN3", "EIF4A3", "HNRNPDL", "RBMS2")
1176	GOBP_APPENDAGE_DEVELOPMENT	0.00142045	0.030309	-0.444311	-1.97351	0	132	c("FRAS1", "SOX4", "SALL4", "HDAC2", "TFAP2A", "CHD7", "CYP26B1", "ITGB4", "SOX9", "DKK1", "LRP4", "KAT2A", "TULP3", "HDAC1", "IFT52", "IFT80", "PKDCC", "PBX2", "NOTCH1", "KDF1", "BAK1", "TGFB2", "SEMA3C", "BCL2L11", "C2CD3", "INTU", "KREMEN1", "PITX1", "IFT140", "BMPR1A", "IFT172", "PTCH1", "RPGRIP1L", "SLC39A1", "ALX3", "ACD", "FLVCR1", "MKS1", "ROR2", "CHST11", "NIPBL", "ZNF141", "GPC3", "HOXA…
1177	GOCC_FANCONI_ANAEMIA_NUCLEAR_COMPLEX	0.00337838	0.0310995	-0.746705	-1.97403	1	12	c("FANCG", "FAAP24", "FANCE", "FANCB", "FANCF", "FANCL", "FANCM", "FANCA")
1178	GOBP_HISTONE_H3_K9_MODIFICATION	0.00158983	0.030309	-0.533259	-1.97931	0	47	c("BEND3", "DNMT3B", "MYB", "CHEK1", "DNMT1", "SUV39H2", "EHMT2", "JARID2", "KDM1A", "BRCA1", "SETDB1", "SMARCB1", "KDM3A", "KMT2A", "SETD5")
1179	GOCC_CHROMOCENTER	0.00341297	0.0310995	-0.721327	-1.98011	1	14	c("CDCA8", "CBX1", "OIP5", "AURKB", "INCENP", "SCMH1", "ESCO2")
1180	GOCC_MICROTUBULE_CYTOSKELETON	0.00104712	0.030309	-0.371497	-1.98169	0	1134	c("KIF18B", "KIF11", "RCC2", "CDCA8", "CEP55", "KLC3", "GPSM2", "DZIP1L", "GTSE1", "KIF2C", "KIF23", "KIFC1", "CDC20", "G6PD", "KIF15", "CENPF", "BUB1B", "CBX1", "TPX2", "KNTC1", "RACGAP1", "KIF18A", "NUSAP1", "TOP2A", "PRC1", "NDC80", "DDX11", "PLK1", "CCNB2", "PLK4", "ZNF207", "MAD2L1", "DLGAP5", "MCM3", "SKA3", "CSPP1", "HNRNPU", "SPDL1", "CCNF", "MARCKS", "STIL", "ECT2", "KIF20B", "FBXO5", "C…
1181	GOBP_CHROMATIN_REMODELING_AT_CENTROMERE	0.0018018	0.030309	-0.827069	-1.98183	0	9	c("HELLS", "HJURP", "OIP5", "NASP", "MIS18A", "CENPW", "ITGB3BP")
1182	GOCC_PRECATALYTIC_SPLICEOSOME	0.00159744	0.030309	-0.520964	-1.98269	0	53	c("PRPF38A", "SNRPD1", "PRPF38B", "EFTUD2", "SF3A2", "CWC22", "BUD13", "PRPF3", "SNRPB", "SF3B4", "PRPF4", "CWC27", "SNRNP200", "LSM2", "PHF5A", "SF3B1", "SF3A3", "SF3B3", "SNRPB2", "MFAP1", "SF3A1", "LSM8", "SNRPA1", "SF3B2", "SNRPG", "SNRPF", "SNRPE", "SNRPD2", "SNU13", "PRPF6", "TXNL4A", "SRRM2", "LSM4", "SNRPD3", "SNRPGP15")
1183	GOBP_DNA_REPLICATION_INDEPENDENT_CHROMATIN_ORGANIZATION	0.00164745	0.030309	-0.670598	-1.98329	0	18	c("HJURP", "OIP5", "ASF1B", "NASP", "MIS18A", "SUPT16H", "CENPW", "ITGB3BP", "IPO4", "RBBP4", "UBN2", "HAT1", "UBN1", "CABIN1")
1184	GOBP_REGULATION_OF_ESTABLISHMENT_OF_PLANAR_POLARITY	0.0015949	0.030309	-0.526642	-1.98396	0	50	c("SAPCD2", "PTK7", "SMURF2", "DKK1", "FZD7", "FZD1", "CTHRC1", "VANGL2", "RYK", "PKHD1", "DVL3", "MED12", "MLLT3", "ABL1", "MKS1", "FZD2", "DVL2", "ROR2", "CELSR3", "GPC3", "CELSR1", "VANGL1", "FZD6")
1185	GOBP_NEGATIVE_REGULATION_OF_UBIQUITIN_PROTEIN_TRANSFERASE_ACTIVITY	0.00166667	0.030309	-0.647357	-1.98647	0	21	c("CDC20", "BUB1B", "MAD2L1", "FBXO5", "RPL5", "RPS7", "LIMK1", "BUB3", "RPL23", "ABL1", "RPS20", "RPL37", "SMAD7", "RPL11")
1186	GOBP_MAINTENANCE_OF_CELL_NUMBER	0.001443	0.030309	-0.454192	-1.98716	0	120	c("EZH2", "PHF19", "MTF2", "SOX4", "FANCD2", "SALL4", "TET1", "SOX9", "FZD7", "SRRT", "BCL9", "HNF1B", "ASPM", "KAT2A", "JAG1", "MED28", "MED30", "MED15", "EIF4ENIF1", "CNOT3", "VPS72", "KDM3A", "LIF", "NOTCH1", "POU5F1", "MED12", "SMC3", "ZHX2", "SMC5", "GNL3", "CNOT2", "BMPR1A", "NCOA3", "FUT10", "IGF2BP1", "ZNF322", "METTL3", "ASCL2", "LDB1", "TUT4", "YAP1", "NIPBL", "RIF1", "MYC", "WDR43", "T…
1187	GOBP_POSITIVE_REGULATION_OF_RESPONSE_TO_DNA_DAMAGE_STIMULUS	0.00144509	0.030309	-0.455442	-1.98763	0	118	c("FOXM1", "DDX11", "RAD51AP1", "ACTL6A", "PRKCD", "PMAIP1", "PRKDC", "DHX9", "FANCB", "BRCA1", "TRIM28", "POGZ", "RBBP8", "RPS3", "SMCHD1", "VPS72", "PAXIP1", "TIMELESS", "ARID2", "FUS", "EP400", "MBTD1", "PCNA", "EEF1E1", "MMS19", "TRRAP", "RUVBL1", "SPRED1", "RAD9A", "YEATS4", "ZNF385A", "SLF1", "SPIDR", "MORF4L1", "MRGBP", "UIMC1", "SKIL", "ABRAXAS1", "KMT5C", "XRCC1", "SLF2", "RIF1", "FXR1",…
1188	GOCC_RIBONUCLEOPROTEIN_COMPLEX	0.00112994	0.030309	-0.382068	-1.99055	0	637	c("ILF3", "PRPF38A", "HNRNPA3", "CPSF6", "TOP2A", "HNRNPU", "UNK", "RBMX", "HNRNPA1L2", "HNRNPH1", "RBM12B", "SRSF2", "NOP56", "RBM12", "NCL", "UTP18", "SRRT", "PABPC1L", "PRKDC", "JRK", "HNRNPL", "NUP62", "U2AF2", "DHX9", "SNRNP40", "PTBP2", "SNRPD1", "HNRNPA1", "PABPC1", "BRCA1", "DKC1", "PRPF39", "RPSA", "UTP6", "PRPF38B", "RIOK1", "RBM14", "EFTUD2", "XPO5", "HNRNPH3", "PABPC4", "RPL17", "TTF2…
1189	GOBP_POSITIVE_REGULATION_OF_CYTOPLASMIC_TRANSLATION	0.00340716	0.0310995	-0.744281	-1.99577	1	13	c("HNRNPU", "DHX9", "PABPC1", "PKM", "HNRNPD", "YBX3", "IGF2BP1", "SYNCRIP", "YBX1")
1190	GOBP_HISTONE_H4_K16_ACETYLATION	0.00165837	0.030309	-0.607227	-1.99719	0	27	c("KANSL2", "HCFC1", "BRCA1", "KANSL1", "SMARCB1", "MSL1", "KMT2A", "KAT7", "JADE2", "MSL2", "WDR5", "MCRS1", "MSL3P1", "OGT")
1191	GOBP_PEPTIDYL_LYSINE_MODIFICATION	0.00123153	0.030309	-0.399731	-1.99719	0	353	c("BEND3", "EZH2", "DNMT3B", "PHF19", "MTF2", "SOX4", "HDAC2", "MYB", "SET", "STX1A", "NFYA", "FKBP10", "CHEK1", "YEATS2", "ACTL6A", "MUC1", "DNMT1", "P3H4", "NSD2", "UBA2", "BCL11A", "SUV39H2", "MLLT6", "KANSL2", "PYGO2", "BRPF1", "TET3", "EHMT2", "JARID2", "ATXN7L3", "HCFC1", "SENP1", "KDM1A", "NAA40", "BRCA1", "TRIM28", "SUMO2", "KAT2A", "KANSL1", "SETDB1", "SMARCB1", "SMYD5", "ING5", "SUPT3H"…
1192	GOMF_MRNA_BINDING	0.00125471	0.030309	-0.407811	-1.99729	0	271	c("ILF3", "HNRNPA3", "CPSF6", "PTBP3", "HNRNPU", "UNK", "RBMX", "KHDRBS1", "TYMS", "NCBP2", "NCL", "PABPC1L", "JRK", "HNRNPL", "PTBP1", "RAVER1", "DHX9", "TIA1", "PTBP2", "RBM15B", "EDC3", "PABPC1", "MEX3D", "RNPS1", "HNRNPA0", "RBM14", "XPO5", "PKM", "PABPC4", "IGF2BP3", "RBM5", "RPS3", "EIF3D", "RPL5", "HNRNPM", "HNRNPC", "IGF2BP2", "PABPC3", "PURB", "EIF4ENIF1", "LSM14A", "AGO2", "HNRNPLL", "T…
1193	GOBP_PROTEIN_ACETYLATION	0.00133156	0.030309	-0.423836	-1.99753	0	196	c("BEND3", "SOX4", "HDAC2", "DSCC1", "SET", "NFYA", "CHEK1", "YEATS2", "ACTL6A", "MUC1", "SPHK1", "KANSL2", "PYGO2", "BRPF1", "CEP295", "ATXN7L3", "HCFC1", "NAA40", "BRCA1", "ESCO2", "KAT2A", "KANSL1", "SMARCB1", "ING5", "SUPT3H", "TAF4", "NAT10", "VPS72", "ATAT1", "POLE3", "NAT9", "MSL1", "DR1", "KMT2A", "LIF", "PAXIP1", "TAF6", "BRCA2", "SETD5", "ESCO1", "BRD1", "KAT7", "PCGF2", "MED24", "EP400…
1194	GOBP_HISTONE_H2A_ACETYLATION	0.00166667	0.030309	-0.633043	-1.99868	0	23	c("ACTL6A", "NAA40", "VPS72", "EP400", "MBTD1", "TRRAP", "RUVBL1", "YEATS4", "MORF4L1", "MRGBP", "MSL3P1", "EPC2")
1195	GOCC_NUCLEOLUS	0.00107643	0.030309	-0.37805	-2.00247	0	912	c("SAPCD2", "BEND3", "ILF3", "RCC2", "CDCA8", "HMGB2", "SNHG1", "HJURP", "FANCD2", "NUSAP1", "TOP2A", "MCM7", "DDX11", "PLK4", "ZNF207", "FANCG", "MCM3", "POLA1", "CDCA7L", "PIMREG", "KIF20B", "PAK6", "MCM10", "MKI67", "ITPR3", "NEK2", "MCM2", "CHD7", "CENPH", "P3H4", "ZNF202", "TYMS", "NSD2", "SLC29A2", "ITGB4", "EME1", "TRAIP", "ORC6", "TAF1D", "CDC6", "PKMYT1", "NOP56", "HINFP", "CDK4", "NCL",…
1196	GOBP_NEGATIVE_REGULATION_OF_CELL_DIVISION	0.00341297	0.0310995	-0.729805	-2.00339	1	14	c("ORC6", "AURKB", "BLM", "ASPM", "E2F7", "E2F8", "CHMP4C", "INTU", "PTCH1")
1197	GOBP_NEGATIVE_REGULATION_OF_DNA_REPAIR	0.00160514	0.030309	-0.579256	-2.00477	0	32	c("PARPBP", "POLQ", "RMI2", "AUNIP", "FANCB", "RPS3", "SMCHD1", "CYREN", "UBR5", "TP53BP1", "MAGEF1", "CGAS", "RADX", "HSF1", "RIF1", "RECQL5", "UBQLN4", "ERCC6", "RNF169")
1198	GOCC_SWI_SNF_COMPLEX	0.00163666	0.030309	-0.624029	-2.00573	0	24	c("SMARCD1", "SMARCC1", "ACTL6A", "BCL11A", "SMARCE1", "SMARCB1", "SMARCA4", "BCL7A", "BRD9", "ARID2", "SMARCC2", "ARID1A", "ARID1B", "BCL11B")
1199	GOCC_MITOTIC_SPINDLE_MICROTUBULE	0.00340716	0.0310995	-0.748662	-2.00752	1	13	c("HNRNPU", "CEP295", "HAUS6", "HAUS5", "HAUS1", "HAUS8", "HAUS2", "HAUS3", "TUBG1")
1200	GOBP_MITOTIC_G2_DNA_DAMAGE_CHECKPOINT_SIGNALING	0.0016129	0.030309	-0.575154	-2.01007	0	34	c("TICRR", "PLK1", "CHEK1", "CDK1", "CLSPN", "BLM", "BRCA1", "TOPBP1", "MRE11", "DTL", "DONSON", "BRSK1")
1201	GOBP_TUBE_FORMATION	0.00143266	0.030309	-0.458502	-2.0209	0	124	c("SOX4", "SALL4", "STIL", "KIF20B", "SPINT2", "SPINT1", "SOX9", "PTK7", "FZD1", "HNF1B", "YWHAZ", "MTHFD1L", "TGFB1", "KAT2A", "SCRIB", "TULP3", "IFT52", "ST14", "VASP", "CTHRC1", "TSC1", "TEAD2", "VANGL2", "NOTCH1", "SIX4", "DVL3", "TGFB2", "MED12", "BCL2L11", "GLMN", "RPS7", "SEMA4C", "STK4", "APAF1", "MIB1", "IFT172", "PTCH1", "DAB2IP", "ABL1", "VEGFA", "MKS1", "CEP290", "FZD2", "DVL2", "BCL1…
1202	GOMF_ANAPHASE_PROMOTING_COMPLEX_BINDING	0.00177936	0.030309	-0.867666	-2.025	0	8	c("CDC20", "PLK1", "CCNF", "FBXO5", "CLSPN", "UBE2S")
1203	GOCC_SIN3_COMPLEX	0.00345423	0.0311872	-0.787897	-2.02627	1	11	c("SINHCAF", "HDAC2", "CSNK2A1", "HDAC1", "PHF12", "SIN3A", "SUDS3", "MORF4L1", "RBBP4")
1204	GOMF_POLY_PURINE_TRACT_BINDING	0.00163934	0.030309	-0.62523	-2.02763	0	25	c("HNRNPU", "KHDRBS1", "PABPC1L", "TIA1", "PABPC1", "PABPC4", "PABPC3", "PAN3", "EIF4A3", "DAZAP1", "HNRNPDL", "MCRS1", "RBMS2")
1205	GOCC_SM_LIKE_PROTEIN_FAMILY_COMPLEX	0.00153846	0.030309	-0.497084	-2.02788	0	78	c("SNRNP40", "SNRPD1", "PRPF39", "EFTUD2", "SF3A2", "TGS1", "SNRPN", "PRPF3", "SNRPB", "LSM11", "PRPF4", "GEMIN2", "DDX39B", "LUC7L3", "USP39", "SNRNP200", "LSM2", "PHF5A", "SF3B1", "DDX23", "PPIH", "SF3A3", "PRPF40A", "GEMIN5", "SMN2", "SF3B3", "PRPF40B", "SNRPB2", "SF3A1", "DDX20", "SNRPA", "LSM8", "ARFGEF1", "SNRPA1", "GEMIN7", "SF3B2", "SNRPG", "SNRNP70", "SNRPF", "SNRPE", "SNRPD2", "HEXIM1",…
1206	GOBP_NEGATIVE_REGULATION_OF_DNA_DEPENDENT_DNA_REPLICATION	0.00337268	0.0310995	-0.724488	-2.02878	1	15	c("FBXO5", "CDT1", "BLM", "DONSON", "BRCA2", "TIMELESS", "LIG3", "SLFN11", "TIPIN", "ZNF830", "GMNN")
1207	GOBP_CYTOSKELETON_DEPENDENT_CYTOKINESIS	0.00148148	0.030309	-0.480109	-2.02954	0	90	c("CEP55", "KIF23", "RACGAP1", "NUSAP1", "PLK1", "ANLN", "ECT2", "KIF20B", "CIT", "CENPA", "STMN1", "KIF4A", "KIF20A", "AURKB", "INCENP", "NUP62", "ESPL1", "SEPTIN2", "CHMP4C", "SEPTIN3", "EFHC1", "SEPTIN9", "MITD1", "CKAP2", "CHMP3")
1208	GOBP_NEGATIVE_REGULATION_OF_DNA_REPLICATION	0.00165837	0.030309	-0.603354	-2.0308	0	29	c("FBXO5", "CDT1", "CDC6", "BLM", "TTF1", "DONSON", "GTPBP4", "BRCA2", "TIMELESS", "S100A11", "LIG3", "SLFN11", "PDS5A", "TIPIN", "ZNF830", "GMNN")
1209	GOBP_RNA_PROCESSING	0.00107991	0.030309	-0.384207	-2.03243	0	859	c("SNHG1", "PRPF38A", "HNRNPA3", "CPSF6", "PTBP3", "HNRNPU", "INTS8", "SFPQ", "RBMX", "KHDRBS1", "U2SURP", "CHD7", "HNRNPA1L2", "HNRNPH1", "RBM12B", "SRSF2", "NOP56", "NCBP2", "RBM12", "NCL", "COIL", "UTP18", "SRRT", "NOL11", "PRKDC", "HNRNPL", "TCERG1", "PTBP1", "SRSF12", "U2AF2", "RAVER1", "SFSWAP", "ZNF473", "DHX9", "KHDC4", "SNRNP40", "TIA1", "PTBP2", "KDM1A", "SRSF3", "RBM15B", "SNRPD1", "SN…
1210	GOBP_NON_MOTILE_CILIUM_ASSEMBLY	0.0015674	0.030309	-0.525884	-2.03519	0	57	c("CEP131", "MAPRE1", "TMEM216", "IFT52", "IFT80", "CEP250", "CEP89", "CEP135", "VANGL2", "CENPJ", "SEPTIN9", "CSNK1D", "KCNJ10", "C2CD3", "INTU", "IFT140", "IFT172", "RPGRIP1L", "MKKS", "MKS1", "CEP290", "CEP126", "CC2D2A", "IFT57", "TBC1D32", "GORAB", "DCTN1")
1211	GOMF_STRUCTURAL_CONSTITUENT_OF_NUCLEAR_PORE	0.00163666	0.030309	-0.633243	-2.03534	0	24	c("NUP205", "NUP85", "NUP62", "NUP107", "NUP188", "NUP160", "NDC1", "TPR", "NUP155", "NUP93", "POM121C", "UPF3A", "NUP35", "NUP214", "POM121", "NUP153", "NUP62CL", "UPF3B", "NUP133")
1212	GOBP_SPINDLE_MIDZONE_ASSEMBLY	0.00345423	0.0311872	-0.792474	-2.03804	1	11	c("KIF23", "RACGAP1", "PRC1", "KIF4A", "AURKB", "INCENP")
1213	GOBP_SPINDLE_ELONGATION	0.0018018	0.030309	-0.851018	-2.03921	0	9	c("KIF23", "RACGAP1", "PRC1", "KIF4A", "AURKB")
1214	GOCC_PROTEIN_ACETYLTRANSFERASE_COMPLEX	0.00149031	0.030309	-0.482609	-2.04072	0	92	c("YEATS2", "ACTL6A", "KANSL2", "BRPF1", "ATXN7L3", "HCFC1", "KAT2A", "KANSL1", "ING5", "SUPT20H", "SUPT3H", "TAF4", "VPS72", "POLE3", "MSL1", "DR1", "TAF6", "BRD1", "KAT7", "EP400", "MBTD1", "JADE2", "NAA25", "MLLT3", "TRRAP", "RUVBL1", "MSL2", "TADA2A", "SUPT7L", "YEATS4", "MORF4L1", "MRGBP", "KANSL1L", "WDR5", "MCRS1", "MSL3P1", "NAA16", "MAP3K7", "OGT", "EPC2", "NAA50", "USP22", "TAF5", "NAA1…
1215	GOBP_EMBRYONIC_APPENDAGE_MORPHOGENESIS	0.00149925	0.030309	-0.484309	-2.04091	0	89	c("FRAS1", "SALL4", "HDAC2", "TFAP2A", "CHD7", "CYP26B1", "DKK1", "LRP4", "TULP3", "HDAC1", "IFT52", "PBX2", "NOTCH1", "TGFB2", "BCL2L11", "C2CD3", "INTU", "PITX1", "IFT140", "BMPR1A", "PTCH1", "RPGRIP1L", "ALX3", "ACD", "FLVCR1", "MKS1", "ROR2", "CHST11", "NIPBL", "GPC3", "HOXA10", "CRABP2", "MED1", "BMP4", "TBC1D32", "RUNX2", "NOTCH2", "FZD6")
[truncated: 267 more rows]
